# Supplementary material for: SPIEDw: a searchable platform-independent expression database web tool
Source: BMC Genomics. 2013 Nov 7;14(1):765. doi: 10.1186/1471-2164-14-765 (PMC4046673; doi:10.1186/1471-2164-14-765)
Supplement: Supplementary file 1 — Additional file 1: Expression profile details for queries used in Results analysis together with corresponding correlating profiles from SPIEDw. Excel spread sheet. with gene names, fold changes and p-values for transcripts with significantly altered expression levels for the example PD query and correlating profiles from PD, AD, HD human samples. Correlating profiles form a mouse MPTP model of PD together with a mouse SOD1(G93A) model of ALS and a mouse model of spinal chord injury are also given. (XLS 2 MB) [file 12864_2013_5470_MOESM1_ESM.xls]

## Sheet: query PD profile
gene	average fold	Medial substantia nigra	Superior frontal gyrus	Lateral substantia nigra
FGF13	-1.08877	-1.13601	-0.523658	-1.60665
SLCO4A1	1.05299	0.977337	1.18059	1.00105
RIMBP2	-1.04151	-0.974128	-0.777887	-1.37252
ACOT7	-0.967946	-0.972363	-0.74852	-1.18296
SCN3B	-1.14312	-0.953101	-1.16924	-1.30703
GAP43	-1.02091	-0.945477	-0.820004	-1.29726
PCLO	-0.925638	-0.941676	-0.591411	-1.24383
DMXL2	-0.956241	-0.939344	-0.714544	-1.21484
PCDH8	-1.04999	-0.923428	-0.809227	-1.4173
SYT1	-0.977582	-0.920739	-0.584828	-1.42718
PSD3	-0.89086	-0.908519	-0.718493	-1.04557
ITPR1	-0.934172	-0.901454	-0.796575	-1.10449
ACACB	0.627463	0.878263	0.39184	0.612286
SNCA	-0.922199	-0.865535	-0.726133	-1.17493
ATP6V1B2	-0.858849	-0.865422	-0.708606	-1.00252
SYNGR3	-0.930536	-0.85469	-0.780936	-1.15598
RYBP	0.698054	0.853951	0.836468	0.403742
UCHL1	-0.853358	-0.844913	-0.709795	-1.00537
GNG3	-0.987931	-0.837058	-0.838677	-1.28806
DRD1IP	-1.04488	-0.823358	-0.997323	-1.31397
PKP4	-0.937885	-0.823317	-0.787703	-1.20264
SUB1	-0.81203	-0.821963	-0.673377	-0.94075
THY1	-1.0263	-0.815586	-1.11938	-1.14395
AP3B2	-1.01902	-0.815282	-1.10939	-1.13239
NELL2	-0.927851	-0.812892	-0.846772	-1.12389
MT1M	0.941799	0.811968	1.23899	0.774444
L1CAM	-0.936515	-0.797768	-0.780219	-1.23156
PCYOX1L	-0.881187	-0.790204	-0.801527	-1.05183
SLITRK5	-0.766999	-0.787499	-0.612881	-0.900617
GABBR2	-0.815978	-0.78539	-0.576063	-1.08648
PLD3	-0.891064	-0.758489	-0.895386	-1.01932
TBC1D9	-0.893361	-0.757617	-0.707886	-1.21458
HPRT1	-0.900091	-0.757334	-0.684396	-1.25854
SNAP91	-0.797315	-0.729772	-0.655377	-1.0068
NECAP1	-0.893925	-0.729694	-0.803808	-1.14827
UBE2N	-0.831384	-0.728207	-0.6789	-1.08705
NRXN1	-0.789033	-0.726617	-0.707866	-0.932615
ACTR10	-0.738823	-0.717449	-0.58132	-0.917699
MAP2K4	-0.749268	-0.717143	-0.747034	-0.783628
NFKBIA	0.731968	0.710754	0.853488	0.631663
BASP1	-0.77696	-0.7047	-0.669832	-0.956349
GRIA1	-0.760347	-0.697589	-0.730596	-0.852855
TUBB2A	-0.836319	-0.68945	-0.8868	-0.932707
RTN1	-0.830713	-0.671343	-0.882338	-0.938457
KIF3C	-0.730925	-0.670691	-0.625034	-0.89705
TUBB3	-0.798864	-0.669912	-0.83548	-0.891201
BSCL2	-0.737033	-0.660472	-0.63852	-0.912107
CAMK2B	-0.72373	-0.653099	-0.786462	-0.731628
NBEA	-0.771864	-0.651974	-0.711053	-0.952566
SEC14L1	0.631752	0.645567	0.533489	0.716201
TAGLN3	-0.705637	-0.644781	-0.632284	-0.839847
CISD1	-0.705047	-0.630124	-0.8082	-0.676816
ATP6V0D1	-0.720818	-0.628445	-0.755805	-0.778205
MAOA	0.632114	0.621492	0.681446	0.593405
PPP3CB	-0.658908	-0.619649	-0.642068	-0.715006
NPTN	-0.596251	-0.61835	-0.359126	-0.811276
CEP350	0.632192	0.617584	0.857126	0.421866
BEX1	-0.675631	-0.613146	-0.590604	-0.823142
TPD52L1	0.851742	0.612947	1.00166	0.94062
STXBP1	-0.692825	-0.611912	-0.605754	-0.860809
ANXA6	-0.660187	-0.611049	-0.525058	-0.844455
PRPS1	-0.62501	-0.609655	-0.510602	-0.754773
GUCY1B3	-0.702772	-0.605341	-0.678636	-0.824338
RAB6B	-0.664466	-0.597639	-0.567979	-0.827779
AGK	-0.652762	-0.592719	-0.451404	-0.914163
FRY	-0.595851	-0.591806	-0.354209	-0.841537
VAMP2	-0.866271	-0.586755	-1.03926	-0.972793
PSME3	-0.584034	-0.585742	-0.508231	-0.65813
RUNDC3A	-0.71386	-0.583727	-0.543805	-1.01405
PSMD12	-0.626296	-0.58256	-0.550392	-0.745936
TOMM70A	-0.420213	-0.571031	-0.298709	-0.390899
RIMS3	-0.775203	-0.570875	-0.552482	-1.20225
SYN1	-0.790543	-0.567056	-0.907047	-0.897525
ATP6V1G2	-0.732729	-0.554784	-0.907954	-0.73545
IL17RB	0.634283	0.55346	0.71512	0.63427
GARNL4	-0.625968	-0.552441	-0.604987	-0.720477
UQCC	-0.585884	-0.549704	-0.401441	-0.806508
MEST	-0.50717	-0.54908	-0.247794	-0.724635
FBXO9	-0.627892	-0.542963	-0.625221	-0.715493
GPRASP1	-0.685931	-0.541809	-0.675543	-0.840441
RTF1	-0.518114	-0.540158	-0.489354	-0.524829
MT1H	0.662895	0.537291	0.940112	0.511282
RXRA	0.507878	0.53211	0.538983	0.452542
PCDHA12	-0.564995	-0.527714	-0.655844	-0.511426
DNM1	-0.680323	-0.522892	-0.717582	-0.800495
B4GALT5	-0.578363	-0.522814	-0.554428	-0.657847
MAGED1	-0.601264	-0.517731	-0.515624	-0.770436
LDB2	-0.668391	-0.513218	-0.677571	-0.814385
RPL37A	0.510607	0.509716	0.128571	0.893535
DZIP3	-0.605829	-0.509102	-0.599722	-0.708662
MT1X	0.661468	0.507672	1.05908	0.417648
RAMP1	0.440111	0.504822	0.380344	0.435167
ZNF395	0.544695	0.503501	0.498445	0.63214
IDS	-0.574414	-0.500461	-0.561693	-0.661088
DAPK1	-0.630715	-0.499884	-0.579969	-0.812291
CYFIP2	-0.609396	-0.497265	-0.581986	-0.748937
AFF1	0.544273	0.494554	0.670188	0.468076
ADFP	0.582681	0.493138	0.709672	0.545233
ATP6V1H	-0.60758	-0.493008	-0.624543	-0.705189
BAI3	-0.628425	-0.486684	-0.575688	-0.822904
SYNGR1	-0.634928	-0.48608	-0.702285	-0.71642
TUBB	-0.46135	-0.46768	-0.618963	-0.297406
MDH2	-0.419644	-0.46662	-0.392882	-0.399431
MT1E	0.568739	0.466026	0.8877	0.35249
PARD3	0.535895	0.464249	0.747065	0.396372
MRPL15	-0.529121	-0.464162	-0.601866	-0.521335
HK1	-0.514077	-0.46392	-0.405184	-0.673128
ACLY	-0.413686	-0.463351	-0.238746	-0.538962
CTBP2	0.459857	0.459962	0.607946	0.311662
NIPSNAP1	-0.602056	-0.450249	-0.850902	-0.505017
CLSTN3	-0.598633	-0.449224	-0.72828	-0.618395
MAPK9	-0.545107	-0.44764	-0.527145	-0.660537
YWHAB	-0.464372	-0.441975	-0.662358	-0.288784
NCDN	-0.619331	-0.440112	-0.590641	-0.827241
TMEM97	-0.449742	-0.430986	-0.469712	-0.448528
CLTB	-0.522462	-0.427678	-0.605948	-0.53376
YWHAZ	-0.593238	-0.426467	-0.825919	-0.527327
RAB2A	-0.620946	-0.4259	-0.68409	-0.752848
CFHR1	0.661853	0.420748	1.08919	0.475623
CD59	0.453672	0.420366	0.59031	0.350339
ATXN10	-0.460847	-0.419659	-0.517976	-0.444906
PRELP	0.54971	0.418908	0.743683	0.486539
RNMT	-0.533515	-0.417063	-0.483575	-0.699906
FXYD6	-0.697106	-0.414149	-0.902667	-0.774501
ATP13A2	-0.699249	-0.413535	-0.767134	-0.917079
PRR11	0.522629	0.413073	0.650985	0.503828
TCF4	0.327161	0.413065	0.309532	0.258886
MCF2L	0.25783	0.410582	0.217571	0.145336
MAN1C1	-0.630225	-0.407254	-0.629814	-0.853606
JUND	-0.540002	-0.404913	-0.698009	-0.517084
CLIP3	-0.483225	-0.404889	-0.386358	-0.658428
TMEM118	-0.551625	-0.404485	-0.561446	-0.688943
RUSC1	-0.521155	-0.40197	-0.609862	-0.551632
AKAP6	-0.393012	-0.400465	-0.368381	-0.410189
R3HDM1	-0.590138	-0.400433	-0.696917	-0.673063
TNS1	0.412256	0.399773	0.587145	0.249849
AP3M2	-0.486419	-0.397974	-0.49294	-0.568344
PI4KA	-0.61103	-0.397368	-0.746856	-0.688865
MT2A	0.532698	0.396641	0.865767	0.335687
PTPRN2	-0.551104	-0.394547	-0.524864	-0.7339
PFN2	-0.495235	-0.391375	-0.630734	-0.463596
DBT	0.500704	0.390913	0.711966	0.399233
DIP2A	0.450504	0.389861	0.51423	0.44742
ASTN1	-0.568435	-0.388736	-0.697781	-0.618788
DCLRE1C	0.439469	0.388527	0.599689	0.330192
ZNF160	0.494787	0.387131	0.520223	0.577007
HSD17B7	0.37401	0.3776	0.420029	0.3244
CRMP1	-0.469866	-0.374618	-0.447269	-0.58771
MT1P2	0.408353	0.373266	0.515935	0.335859
LRCH4	0.28967	0.366048	0.259727	0.243236
AP2A2	-0.588611	-0.360565	-0.751315	-0.653954
VPS11	-0.400212	-0.359618	-0.40056	-0.440457
KIF21B	-0.55051	-0.358902	-0.54558	-0.747048
PHF21A	0.298451	0.35796	0.257024	0.280368
POLH	0.455354	0.357124	0.577977	0.43096
STAG2	0.453834	0.355664	0.680081	0.325756
ZBTB20	0.522849	0.355402	0.639541	0.573605
SLC25A22	-0.485341	-0.353832	-0.647434	-0.454756
IMP4	-0.41436	-0.352994	-0.406885	-0.483202
MYH10	-0.429121	-0.347181	-0.444614	-0.495569
TSR1	0.364671	0.343023	0.365121	0.385868
TNIP2	0.346334	0.342278	0.451797	0.244926
FBXL2	-0.490242	-0.336708	-0.519116	-0.614903
CACNB3	-0.619945	-0.332914	-0.613056	-0.913864
SLC35E1	0.539807	0.332374	0.812137	0.474911
TRAK1	-0.364983	-0.330412	-0.306357	-0.458181
LETMD1	-0.389588	-0.322686	-0.419406	-0.426672
PI4KAP1	-0.455132	-0.319336	-0.541762	-0.504299
AZIN1	-0.436123	-0.317423	-0.510936	-0.480009
TUBA1B	-0.412564	-0.31336	-0.504815	-0.419517
KIAA0802	-0.590842	-0.312732	-0.638853	-0.820941
PAK2	0.358932	0.308284	0.145645	0.622868
CX3CL1	-0.558054	-0.308146	-0.79678	-0.569237
PEX19	-0.351981	-0.3072	-0.337739	-0.411003
RPL13	0.27091	0.28935	0.223841	0.299539
SPTAN1	-0.632122	-0.288298	-0.880664	-0.727403
ARMCX1	-0.282862	-0.287969	-0.284147	-0.27647
CEP27	0.389898	0.286453	0.554982	0.328259
PCTK1	-0.495168	-0.284955	-0.714205	-0.486343
ARF3	-0.486377	-0.284361	-0.729018	-0.445751
ZRSR2	0.355212	0.284074	0.449439	0.332122
LAPTM4B	-0.345659	-0.283759	-0.48006	-0.273157
DEAF1	-0.45277	-0.28262	-0.608576	-0.467115
VEZF1	0.368589	0.281657	0.463197	0.360914
PRKDC	-0.415695	-0.278985	-0.517742	-0.450357
PITPNB	-0.353009	-0.277992	-0.401799	-0.379235
ABCG4	-0.368067	-0.277109	-0.518251	-0.30884
ANK2	-0.51182	-0.276027	-0.793258	-0.466176
PLCB1	-0.424598	-0.274723	-0.310941	-0.68813
FXR1	0.38732	0.274586	0.450241	0.437133
RAB11A	-0.303896	-0.273598	-0.294066	-0.344025
PKNOX2	-0.620296	-0.270377	-0.901182	-0.689329
DCTN3	-0.405349	-0.268923	-0.43978	-0.507343
TTC3	-0.376967	-0.267642	-0.353578	-0.50968
PDCL	0.290587	0.267612	0.302076	0.302074
WDR42A	-0.368182	-0.265904	-0.414314	-0.424328
VPS24	-0.398281	-0.263566	-0.541072	-0.390206
KIAA0284	-0.406001	-0.260569	-0.436548	-0.520885
NISCH	-0.406336	-0.256656	-0.492815	-0.469537
CDC2L2	0.237421	0.256299	0.211803	0.244162
GALNT11	-0.351032	-0.252865	-0.243342	-0.556889
G3BP1	0.258305	0.252476	0.242233	0.280207
CD2BP2	-0.315905	-0.252135	-0.313109	-0.38247
RPGR	0.291445	0.251306	0.282851	0.340177
SLC25A16	0.321049	0.247662	0.509336	0.20615
ITSN1	0.310155	0.24688	0.485264	0.198322
NR2F2	0.410514	0.246588	0.758581	0.226374
EIF5	-0.251317	-0.245737	-0.147231	-0.360984
CALD1	0.553203	0.245443	0.828077	0.586088
RPL35A	0.257873	0.243805	0.224794	0.305019
KIAA0280	-0.277341	-0.242203	-0.289911	-0.29991
RPL18	0.271927	0.241984	0.355036	0.218762
RBM13	-0.290796	-0.232585	-0.325473	-0.31433
BCKDK	-0.282319	-0.230107	-0.262679	-0.354172
NGFRAP1	-0.289569	-0.225954	-0.320764	-0.321988
G6PC3	-0.275399	-0.219102	-0.210681	-0.396415
ZNF44	0.221143	0.217561	0.227138	0.218731
HTRA2	-0.357266	-0.216313	-0.431126	-0.424359
PCM1	0.230372	0.211069	0.25418	0.225868
SPCS1	-0.343599	-0.209272	-0.409661	-0.411865
ATG3	0.293771	0.203076	0.339235	0.339002
DDX41	-0.389743	-0.200265	-0.556709	-0.412256
CHD3	-0.363728	-0.197227	-0.44849	-0.445468
OSBP	-0.182613	-0.19201	-0.175947	-0.179882
NAT10	-0.209906	-0.178703	-0.224188	-0.226827
EEF1A1	0.238578	0.171555	0.285357	0.258821
RPL34	0.181456	0.170398	0.173196	0.200774
MAPK8IP2	-0.560197	-0.170203	-0.89413	-0.616258
FHL1	-0.450224	-0.16948	-0.701409	-0.479783
PPIA	-0.250607	-0.162672	-0.283048	-0.306101
DIABLO	-0.186984	-0.16076	-0.217674	-0.182517
PHOSPHO2	0.25197	0.15999	0.303721	0.2922
ZNF665	0.30226	0.155358	0.429315	0.322108
NIT1	-0.240448	-0.148361	-0.305919	-0.267064
HNMT	0.335072	0.135491	0.677073	0.192653

## Sheet: PD prefrontal cortex (GSE20168)
gene	r	prob
SYT1	-1.57818	0.0063
SEC22B	-1.23921	0.031853
TAC1	-1.23073	0.003884
PEG3	-1.22963	0.019115
ENC1	-1.21923	0.000204
RGS4	-1.2016	0.03702
SNAP25	-1.15279	0.009775
PPM2C	-1.113	0.000926
SST	-1.09946	0.005814
RPS11	-1.09455	0.047737
RFC5	-1.09179	0.000509
TCF4	-1.08886	0.000168
VSNL1	-1.08781	0.00468
SET	-1.07905	0.013946
PREPL	-1.05848	0.002172
GABRA1	-1.05545	0.008991
PSD3	-1.0492	0.004428
CTBP1	-1.02445	0.033632
GABRA5	-1.01612	0.019357
PRKACB	-1.01565	0.001484
ATP2B1	-1.00368	0.008539
RAB2A	-0.987665	0.000334
RCN2	-0.979335	1e-05
CNTNAP2	-0.970746	0.004522
YWHAB	-0.969854	0.010972
FAM130A2	-0.967993	0.001436
PRKAR1A	-0.960449	0.003326
HTR2A	-0.955469	0.002805
KIF3A	-0.953852	0.002997
VDAC1P	-0.944974	0.005817
ATP6AP2	-0.942273	0.01206
GNAO1	-0.940702	0.002853
YWHAZ	-0.939743	0.017276
SCAMP1	-0.924651	0.005299
OSBPL1A	-0.924281	0.002308
CAP2	-0.921071	0.001852
GAP43	-0.914723	0.008567
YWHAH	-0.913387	0.035901
AASDHPPT	-0.910404	0.000631
PCSK1	-0.907232	0.004909
ARL6IP5	-0.898044	0.000723
KRAS	-0.897918	9e-06
MYH10	-0.883313	0.002563
SMARCA2	-0.88215	0.006469
LRRC40	-0.881988	1e-06
SUB1	-0.881791	0.001191
JMJD6	0.866025	0.047687
MEF2C	-0.86178	0.00649
KCNK1	-0.858769	2.5e-05
SNX10	-0.857038	0.000205
GSK3B	-0.855832	0.016369
TTC3	-0.854498	0.007985
PLEKHB2	-0.853681	0.014842
GABRA2	-0.852245	0.001116
CD200	-0.845087	0.000682
PJA2	-0.840809	0.000588
EPHA4	-0.835234	0.000577
ACTR2	-0.831555	0.001364
ATP6V1G2	-0.823672	0.005709
NRN1	-0.821208	9.7e-05
NRXN1	-0.818988	0.001384
PDE4DIP	0.812754	0.009171
ITFG1	-0.809959	0.006455
HSP90B1	-0.806276	0.001855
MARCKS	-0.800103	0.006218
NCALD	-0.78665	0.015578
NLK	-0.783698	0.006912
GAD1	-0.783128	0.008419
HNRPH1	-0.778434	0.016617
PHACTR1	-0.773806	0.001112
CCT2	-0.768888	0.00454
TBC1D9	-0.767932	0.001902
KIFAP3	-0.765214	0.016739
PCMT1	-0.762741	0.011214
NDUFS1	-0.760756	1e-06
TSNAX	-0.756298	0.001441
SLC17A7	-0.75314	0.027146
ATP6V1D	-0.751797	0.001913
KLC1	-0.750914	0.030029
TSPAN5	-0.750584	0.007769
SRD5A1	-0.748268	0.004179
SNURF	-0.746676	0.032786
ZC3H15	-0.743811	0.003914
GUCY1B3	-0.742351	0.009403
SEC23A	-0.739516	0.010251
SCN2A	-0.734487	0.005951
SCG3	-0.734024	0.000383
PPP1R9A	-0.733593	0.000638
NR1D2	-0.728518	0.045793
NRIP3	-0.728296	0.003492
MPPE1	-0.726016	0.003842
GLS	-0.724234	0.021319
ATRNL1	-0.723451	0.015821
KIF1A	-0.723117	0.023298
EPB41L3	-0.717604	0.00171
RUFY3	-0.717102	0.023403
AKAP11	-0.716614	0.002032
DNAJC6	-0.713861	0.001371
THY1	-0.707182	0.013923
TMEFF1	-0.705066	0.001448
SCN1A	-0.701152	0.00085
HPRT1	-0.700513	0.021445
ATP6V1B2	-0.69986	0.024638
TRIM23	-0.69853	0.001988
UBE2N	-0.698409	0.007973
G3BP2	-0.694814	0.006674
GLRB	-0.694377	0.023235
RGS7	-0.691399	0.001053
CDC42	-0.691264	0.01074
CRH	-0.688276	0.01173
ATP6V1C1	-0.687995	0.012938
ATP5H	-0.685858	0.009625
ATP1B1	-0.684549	0.000165
PRNP	-0.684068	0.031962
SCG2	-0.681867	0.017401
HSP90AB1	-0.681762	0.04638
PCLO	-0.67994	0.019217
NDUFA5	-0.676854	0.002909
CCK	-0.675567	0.022071
MAN2A1	0.67455	0.001571
HIPK2	0.673302	0.043937
MKNK2	0.670678	0.014652
DDIT4	0.670497	0.015244
SYNJ1	-0.669359	0.017607
BEX4	-0.66845	0.009151
COX11	-0.666602	0.00038
RTN1	-0.664389	0.022043
PSMD12	-0.663874	0.002101
MDH1	-0.662863	0.006279
DUSP6	-0.662798	0.009179
APP	-0.662393	0.025651
SNCA	-0.657732	0.00034
RAP2A	-0.65663	0.001576
TUSC3	-0.655588	0.020187
DPY19L2P2	-0.654815	0.006295
SFRS15	0.654222	0.038273
PIK3R1	-0.654172	0.003265
TOMM20	-0.654073	0.013534
B4GALT6	-0.653191	0.006265
TPR	-0.650735	0.010326
ZC3H7B	0.650257	0.000398
OSBPL8	-0.650042	0.000759
PSMD1	-0.648168	0.006961
ARF1	-0.645886	0.011503
KIAA1279	-0.645883	0.000538
SERINC3	-0.6447	0.001261
CHGB	-0.644617	0.024284
CRYM	-0.643669	0.004244
ARL4C	-0.642645	0.005343
SFRS3	-0.642232	0.000354
GNB5	-0.640956	0.009613
CA10	-0.639155	0.001537
MAP1B	-0.639033	0.014533
KCNAB1	-0.634615	0.035353
FGF13	-0.634148	0.021444
PGK1	-0.632986	0.044749
SERPINI1	-0.632738	0.014127
PRKCB1	-0.632421	0.017061
IL17RB	0.630856	0.007457
GNB1	-0.630347	0.01706
KLKB1	0.630338	0.008429
ACTR6	-0.628799	0.013008
LMO4	-0.627648	0.012554
NEFL	-0.627368	0.007339
NELL1	-0.62728	0.009684
NDFIP1	-0.626528	0.044156
CPT1B	0.625532	0.016589
ACOX1	-0.625125	0.01799
ARMC1	-0.624497	0.013886
TRHDE	-0.624236	0.002534
HIVEP2	-0.623835	0.016558
EID1	-0.622831	0.008086
FBXO21	-0.622797	6.8e-05
RASGRP1	-0.620516	0.000138
CLCN3	-0.620324	0.008739
ATP5G3	-0.619268	0.000896
TPD52	-0.619037	0.041092
ATG12	-0.618649	0.000636
CAMSAP1L1	-0.618294	0.009549
SPIN1	-0.618108	0.011077
GRIA3	-0.618108	0.001681
EIF4G3	-0.615292	0.005095
ATP6V1G1	-0.612961	2.6e-05
IDS	-0.610957	0.013142
GOT1	-0.60816	0.017533
SNORA14B	-0.607703	0.004458
SRPK2	-0.606707	7.4e-05
MT1M	0.60661	0.043069
TXNDC9	-0.605255	0.02185
HLF	-0.604818	0.002239
BANP	0.602933	0.021903
NPTX2	-0.602684	0.039615
LANCL1	-0.601723	0.000783
CALM1	-0.60089	0.009801
EGR3	-0.600527	0.002701
SNHG4	-0.599352	0.024806
MLXIP	0.598804	0.002271
DCLK1	-0.598753	0.012682
WIF1	-0.598329	0.032133
TSPYL5	-0.598065	0.00245
PNMA2	-0.597878	0.007199
RFPL1S	-0.597511	0.002635
AAK1	0.596103	0.013747
NAP1L3	-0.595821	0.007118
VDAC1	-0.591717	0.017047
TMEM14B	-0.591714	0.03741
THBS2	0.591669	0.042999
FAM115A	-0.591221	0.017519
SCG5	-0.589262	0.016471
SSX2IP	-0.587126	0.001455
DLD	-0.584839	0.006831
GAD2	-0.584689	0.008613
MSN	0.584029	0.025768
CALM3	-0.583491	0.002695
OPA1	-0.581745	0.000437
BEX1	-0.580481	0.007447
UBE2E3	-0.579923	0.002311
PPP3CA	-0.579771	0.014723
CCNH	-0.578776	0.007166
CLK1	0.577242	0.04492
RAB14	-0.576886	0.019317
TXNDC13	-0.575919	0.012715
SHANK2	-0.574417	0.000355
UCHL1	-0.572893	0.042732
ELAVL2	-0.572666	0.008914
NMNAT2	-0.572296	0.013761
PCP4	-0.571936	0.012573
TIPRL	-0.57115	0.002513
SLC25A36	-0.569059	0.009542
DYNC1LI1	-0.568843	0.008259
IKBKB	0.568762	0.016942
PCYOX1	-0.568223	0.02653
ITPKB	0.567375	0.004914
OAT	-0.566898	0.001493
SH3BP5	-0.566245	0.002144
STMN2	-0.565969	0.020931
PTBP1	0.565496	0.002029
DNAJB6	-0.562572	0.006143
UQCRB	-0.561573	0.000134
SLC16A7	-0.55983	0.018506
IQWD1	-0.559216	0.019284
RNASET2	0.558317	0.016364
RNF6	-0.555856	0.027639
HINT1	-0.555011	0.001137
FREQ	-0.553342	0.017497
TMEM14A	-0.553172	0.009624
RAB6C	-0.553075	0.00165
PPP2R5E	-0.553013	0.000461
CASD1	-0.552994	0.004122
MAPT	-0.552341	0.008228
PPP1R2	-0.551666	0.004418
CTDSPL	0.551605	9.8e-05
ELOVL4	-0.548566	0.007362
NDUFAB1	-0.548501	0.001608
AZIN1	-0.547515	0.017687
KHDRBS1	-0.547393	0.003024
RPH3A	-0.547181	0.016853
ZFAND5	-0.545769	0.036931
FAM128B	0.544105	0.001547
UQCRC2	-0.543127	0.042408
DIRAS2	-0.542753	0.019022
GABBR2	-0.542371	0.024131
NOS2A	-0.542335	0.001529
MOAP1	-0.54227	0.013002
GPRASP1	-0.541971	0.048049
KIAA1107	-0.541503	0.00305
ATP6V1A	-0.540464	0.001091
DNAJA2	-0.539695	0.005695
MLLT11	-0.539485	0.001261
KIAA0152	-0.538077	0.006271
KCTD12	-0.536921	0.01602
LRRC8B	-0.536134	0.006412
ACTR3B	-0.535998	0.017589
ISCA1	-0.53532	0.008209
TMEM35	-0.534922	0.04259
AGK	-0.534887	0.000113
SYNCRIP	-0.534229	0.010698
ATP5L	-0.534194	0.027962
PFN2	-0.533691	0.000686
MORF4	-0.533671	0.02388
BAI3	-0.532231	0.005839
SSB	-0.531059	0.021484
PVALB	-0.529614	0.019368
IQGAP1	0.529569	0.005841
CATSPER2	0.528486	0.022115
WASL	-0.527405	0.014537
ARMCX3	-0.526731	0.008291
STS	-0.526051	0.017387
SFRS14	0.525991	0.011847
SLC25A46	-0.52564	0.019096
NAP1L2	-0.523192	0.049417
TNFRSF1A	0.522966	0.022538
DPM1	-0.522742	0.006005
CHL1	-0.52263	0.031767
RTF1	-0.521866	0.0094
IPO7	-0.521571	0.00505
PTPRN2	-0.520968	0.00021
GCC2	-0.520929	0.022514
KIF5C	-0.520465	0.006219
UGCG	-0.520443	0.005962
DYNC1I1	-0.519124	0.041161
DCK	-0.518485	0.006492
NOTCH2NL	0.518013	0.019472
MMD	-0.517679	0.006849
BECN1	-0.517026	0.014682
RCAN2	-0.516211	0.006936
PRKCI	-0.515176	0.011934
VCAN	0.515164	0.011998
HLTF	-0.514176	0.000973
STK38	0.513507	0.007723
ITPR1	-0.512449	0.018777
COL16A1	0.509511	0.003793
TUBB3	-0.509397	0.007326
HNRPD	-0.50846	0.034659
RNF11	-0.508111	0.002072
RAB1A	-0.508108	0.029638
TMEM30A	-0.507736	0.003995
GNAS	-0.507507	0.003653
DYNLT3	-0.506728	0.001931
PTPN4	-0.506639	0.010307
NFASC	0.506556	0.000489
USP45	-0.506315	0.003582
GNG3	-0.506291	0.032926
C1QBP	-0.505974	0.011207
AP3D1	-0.50578	0.01481
ZNF160	0.505763	5.3e-05
STCH	-0.505622	0.006463
SNAP23P	-0.504768	0.037068
HOPX	-0.504094	0.00342
SMAP1	-0.503728	0.011128
CAMTA1	-0.50354	0.04314
MT1G	0.503056	0.007819
THOC7	-0.50121	0.008849
VDAC3	-0.500809	0.017269
AHNAK	0.499632	0.005547
EIF3A	-0.498712	0.003667
TXN	-0.49848	0.007436
ADCYAP1	-0.498456	0.005276
CISD1	-0.498121	0.039636
CAMK2G	-0.497906	0.001042
ANXA7	-0.497132	4e-05
USP46	-0.497061	0.008567
CCND2	-0.496665	0.00508
OPN3	-0.495875	0.008637
PPP3CB	-0.495863	0.014911
EIF1AX	-0.494796	0.013659
HNRPK	-0.494456	0.003712
ITSN1	0.494268	0.025854
TM6SF1	-0.49356	0.009538
CAPZA2	-0.493237	0.006649
SLC7A5	0.493153	0.000295
RTN3	-0.492	0.018208
RSRC2	-0.491774	0.005374
VPS24	-0.491076	0.003723
KIAA0372	-0.490657	0.002037
KCNN3	0.490525	0.006171
FEZ2	-0.490253	0.006916
TUBB2A	-0.489623	0.033745
ZBTB38	-0.488603	0.048296
ANKRD25	0.488463	0.005576
CDH13	-0.488325	0.003096
RBPJ	0.48763	0.009125
PXN	0.48693	3.6e-05
SCN3B	-0.486903	0.047862
WAC	-0.486034	0.019399
UGP2	-0.485979	0.014617
CHMP5	-0.485864	0.032941
ATP2B2	-0.485004	0.001103
EMP3	0.484873	0.034587
ZMYND8	0.484693	0.016508
MT1H	0.484661	0.002062
CALR	-0.484042	0.005276
NPTN	-0.483634	0.014949
OXCT1	-0.482754	0.047087
MACF1	0.481909	6.6e-05
NETO2	-0.481586	0.0438
SYBL1	-0.481303	0.014577
CNKSR2	-0.48102	0.014993
PTMA	-0.480865	0.024378
CASC3	0.479848	0.001044
PDCD6	-0.479542	0.001869
NME5	-0.478693	0.013623
ARF6	-0.477794	0.040244
ARF4	-0.47739	0.023239
POLR2K	-0.477287	0.035773
TSPYL1	-0.477004	0.032055
SUMO2	-0.476084	0.009683
FLNA	0.475921	0.000971
PPP1R12A	-0.475123	0.032051
SRP72	-0.474657	0.033954
CRYZL1	-0.474171	0.014601
PDS5B	-0.473852	0.004067
HERC2P2	0.472685	0.03429
MPPED2	-0.472479	0.025862
TAGLN3	-0.472176	0.009068
DNAJC7	-0.471944	0.045266
PFTK1	-0.471196	0.006803
WDR6	0.471082	0.00637
HIST1H4C	-0.47096	0.024281
GAS7	-0.470353	0.008769
SLCO4A1	0.469853	0.042309
SERINC1	-0.469761	0.025085
LSS	0.469411	3.1e-05
RBM44	0.469312	1.6e-05
SPAG9	-0.468959	0.038626
MT2A	0.468035	0.001298
PRKAR2B	-0.467539	0.020362
MAT2B	-0.467531	0.007458
ACADVL	0.467528	0.009689
MYCBP2	-0.46745	0.000497
ZNF365	-0.466706	0.01686
EFNB2	-0.46631	0.043856
AP1S2	-0.46592	0.001724
GHITM	-0.46589	0.013359
ACTR10	-0.465574	0.015137
SOD2	0.46518	0.03635
SMYD2	-0.463922	0.033942
CENTG2	-0.463874	0.006748
SEH1L	-0.463615	0.030421
TNFRSF25	0.463312	0.021496
COL5A3	0.462519	0.000989
ZNF500	0.462498	0.012169
GALNT11	-0.462206	0.005632
PGRMC1	-0.460724	0.021367
TSPAN3	-0.460426	0.033637
FSTL1	0.460294	0.008684
YY1	-0.458313	0.015117
COX6C	-0.457975	0.019716
TSPAN13	-0.45713	0.015731
DOCK3	-0.45641	0.018742
NME1	-0.456132	0.046002
RAD21	-0.455749	0.042677
NF1	-0.455599	0.037186
IGF2BP2	0.455187	0.004108
DNM3	-0.453673	0.044359
TMED2	-0.453574	0.001927
NDUFS4	-0.452747	0.000901
PUM1	-0.451312	0.002053
CRYAB	0.451011	0.005812
EIF1B	-0.450759	0.001961
NEK9	0.450742	0.002122
OLFM1	-0.449734	0.003194
TF	0.449712	0.000272
MOBKL3	-0.449697	0.000179
MT1F	0.448958	0.016154
PPIG	-0.448284	0.015525
TGOLN2	-0.447783	0.004486
IFT57	-0.447264	0.036306
FAM131A	-0.446557	0.007112
TBL1X	0.446451	0.001517
DR1	-0.446059	0.003304
MAN1A1	-0.445696	0.012861
NDRG1	0.444162	0.02093
ALDOA	-0.443623	0.005602
2011-09-01	-0.4429	0.046089
USP33	-0.442779	0.005494
BNIP3	-0.442776	0.03806
SKP1A	-0.442312	0.041272
2008-09-01	0.442117	0.016669
PPP2CA	-0.441981	0.030529
PIAS4	0.441973	0.023736
NDUFB5	-0.44193	0.005248
MSX1	0.44161	0.034322
WRB	-0.440888	0.004681
GPI	-0.440728	0.037364
RBM9	-0.440173	0.039062
HNRPH2	-0.439962	0.024569
RAN	-0.439961	0.010526
MYO10	0.439837	0.020805
WASF1	-0.439764	0.01857
IL1RAPL1	0.43967	0.033647
HIST2H2BE	0.439053	0.049954
TM2D1	-0.438289	0.01446
PAX6	0.437585	0.000693
KRR1	-0.437393	0.008116
CDC37L1	-0.437192	0.027677
RGL2	0.436603	0.000337
CDH12	-0.436158	0.012843
TGM2	0.435355	0.047174
RAB6A	-0.435219	0.004695
PEX11B	-0.434867	0.041218
MRPS28	-0.43439	0.041827
MUM1	0.434388	0.039721
HSD17B7	0.434368	0.000588
RANBP9	-0.434204	0.035998
MBNL1	-0.4339	0.00486
GULP1	-0.43324	3.7e-05
APOL2	0.433121	0.003333
WIPI2	-0.432934	0.025201
PLD3	-0.432014	0.044332
GSTA4	-0.431893	0.024048
OLA1	-0.431693	0.003073
BUB3	-0.43035	0.0005
SLC25A6	-0.430177	0.0073
HIRA	-0.430071	0.017699
GNB2L1	0.429929	0.000532
WIPF2	0.429835	0.009689
ADIPOR2	0.42963	0.004436
CAND1	-0.42927	0.027788
VEZF1	0.428732	0.012433
USP1	-0.428098	0.006926
TNFRSF10B	0.427362	0.025423
RBM6	0.427019	0.000893
REEP1	-0.426476	0.026012
SASH1	0.426319	0.00182
MT1X	0.426022	0.02735
TSR1	0.426008	0.000639
APOC1	0.426003	0.038429
POU2F1	0.425119	0.000146
VAPB	-0.425059	0.04169
IFT20	0.42489	0.002316
WSCD1	0.424864	0.002505
ZFP36L2	0.424794	0.038111
RANBP6	-0.424643	0.049514
NDUFV2	-0.424379	0.038089
DOPEY1	-0.4241	0.013455
PDE4C	0.422966	0.002293
H2AFY	-0.42296	0.020633
MRPS31	-0.422914	0.000861
CDK5	-0.422679	0.022449
POLR1B	0.421996	0.001797
ATXN7	0.421729	0.015431
FAM20B	-0.42001	0.045061
MT1JP	0.419291	0.027276
PCDHA12	-0.418449	0.047838
FBXW12	0.418246	0.002714
SMARCA4	-0.418212	0.009713
PTPLAD1	-0.41813	0.037055
SCARB2	-0.417647	0.012594
CYCS	-0.417614	0.013521
MICAL3	0.41759	0.022161
SETD5	0.416772	0.010286
ERGIC2	-0.416401	0.016844
ATP5C1	-0.415844	0.040256
VBP1	-0.41582	0.013366
CITED2	-0.415495	0.017647
UQCRH	-0.415086	0.026132
ATP6V0C	-0.415059	0.036457
ETS2	-0.414684	0.002505
DNAJC16	-0.413957	0.007772
BNIP3L	-0.41373	0.044742
SART3	-0.413338	0.015628
HSD17B6	-0.413181	0.033645
NSUN5C	0.413119	0.009866
PPP1R7	-0.413086	0.024058
RAD23B	-0.412888	0.027003
HIP1R	0.412361	0.003944
RYBP	-0.412201	0.014037
NARG1	-0.411407	0.00031
FBXO9	-0.411402	0.007023
APOO	-0.411033	0.004174
CCBL2	-0.410848	0.003716
BCL6	0.410445	0.027342
ADSS	-0.41044	0.033437
WDR47	-0.410437	0.040077
MED21	-0.409529	0.037749
NUDT11	-0.409507	0.002509
SEC61G	-0.409091	0.031787
MAP2K7	0.407962	0.00086
RFK	-0.407806	0.006358
POLE3	-0.407015	0.037771
ACTR3	-0.4068	0.01948
RASL12	0.406294	0.000826
DSTN	-0.405868	0.002417
COX7B	-0.405839	0.004761
FOXO1	0.405833	0.033483
RAB22A	-0.405687	0.009613
EIF4A2	-0.404055	0.002535
GLG1	-0.403779	0.033742
CTTN	0.403673	0.005822
PAPSS1	-0.402839	0.005288
DNAJB14	-0.402537	0.017847
PAIP1	-0.402423	0.025535
FNBP1	0.402218	0.032395
CFLAR	0.402013	0.000763
TMEM97	-0.401888	0.006648
PAFAH1B1	-0.40133	0.031722
ZNF364	-0.400718	4.3e-05
COX5A	-0.400506	0.012912
SLC30A9	-0.399946	0.039037
CTDSP2	0.3996	0.008722
ATF2	-0.398854	0.000519
FBXL7	0.398778	0.005105
L1CAM	-0.398633	0.008355
PPP1CB	-0.398335	0.000122
DPF2	0.39806	0.015846
ARL1	-0.398045	0.000985
COMMD8	-0.397557	0.029021
ILF2	-0.397135	0.003512
GARNL1	-0.397069	0.021384
CCKBR	-0.396802	0.00054
ARPC5	-0.396395	0.001579
PRKX	0.395741	0.032877
SEZ6L	-0.394978	0.029828
CLTA	-0.39481	0.042426
EPS15	-0.394537	0.002561
SLC25A32	-0.394195	0.045549
ATP6V0E1	0.39416	0.017171
CXXC1	0.394142	0.005709
COPS8	-0.394023	0.023973
FAM69A	-0.393924	0.01094
GABARAPL1	-0.393785	0.014352
MTMR6	-0.393509	0.025071
ZIM2	-0.393214	0.007668
RALBP1	-0.393117	0.005119
KCNJ4	-0.392651	0.007853
SLITRK5	-0.391131	0.046281
TMEM49	-0.39034	0.009107
EIF4E	-0.390001	0.009537
ZHX3	0.389785	0.001634
RNF14	-0.389401	0.021344
REEP5	-0.388938	0.015488
ZDHHC17	-0.388895	0.009457
ENSA	-0.388474	0.014359
DOCK4	-0.388468	0.028887
ANK3	-0.388463	0.04155
CNOT7	-0.38822	0.002958
RB1CC1	-0.388134	0.025278
RIOK3	0.387889	0.003127
AEBP1	0.387502	0.017192
DDT	-0.387351	0.003513
MAN2A2	0.387316	0.0131
VRK1	-0.387215	0.01985
LGALS8	-0.386825	0.020064
SCP2	-0.386309	0.019973
PSMC3	-0.385785	0.026678
FIS1	-0.385644	0.008609
FMR1	-0.385316	0.038523
BCL2L2	-0.384637	0.005226
LRRN3	-0.384201	0.006723
AKR1C2	0.384139	0.047238
SUSD5	-0.38409	0.029756
TCTE1P	-0.38396	0.042669
GCA	-0.383815	0.003843
TMEM160	-0.383294	0.006154
COL4A3BP	-0.38325	0.027703
ATXN10	-0.382315	0.029094
TNIP2	0.381547	0.014735
SPINT2	-0.381527	0.03605
ARPC2	-0.381498	0.046793
ADAM9	-0.381102	0.014941
SLC35E1	0.381066	0.00026
TMEM183A	-0.381045	0.041901
DCP1A	0.380625	0.029259
RBMX	-0.380325	0.00052
RANBP5	-0.380063	0.005433
SEL1L	-0.379994	0.014912
SPCS1	-0.379776	0.007065
BMPR2	-0.379559	0.009375
TRAPPC2L	-0.37924	0.000202
CACNB2	-0.378813	0.008431
CEP27	0.378339	0.000664
FKBP3	-0.377021	0.006884
ASMTL	-0.376166	0.03255
EIF2S1	-0.376044	0.000227
NCAN	0.37603	0.007345
LHB	0.375793	0.033118
ARHGEF10	0.375555	0.014772
IQCE	0.375008	0.041561
PXDN	0.374903	0.006315
ARMCX5	-0.374719	0.016431
NUCB2	-0.374604	0.011336
RSRC1	-0.374544	0.037608
AP2S1	-0.374517	0.035992
TP53BP2	0.374482	0.036275
FGFR1	0.374286	0.000131
UBE2B	-0.374093	0.008897
GGA2	0.373914	0.002359
PPFIA1	0.373736	0.04222
FRMD4A	0.373602	0.046956
CHCHD2	-0.373559	0.000634
ATP5J2	-0.373457	0.006775
UTP3	-0.372679	0.004534
HMOX2	-0.37232	0.027508
PLCB1	-0.372138	0.027137
TCEA2	-0.371746	0.021181
LRRC49	-0.37151	0.032137
KIF13A	0.371478	0.006986
SULT1A4	0.371473	0.003989
GPR22	-0.371434	0.000885
TJAP1	0.371429	0.002337
CHKA	0.371284	0.030195
NFATC1	0.371172	0.000804
KLF9	-0.371139	0.026677
WHSC2	0.37022	0.016214
SERPINF1	-0.369821	0.038061
EPRS	-0.367616	0.03303
RTN4	-0.367355	0.041506
ALCAM	-0.367237	0.002985
NNT	-0.367	0.028898
NOTCH1	0.366435	0.003523
CEP170	-0.366427	0.000131
ESRRG	-0.366297	0.005468
ZNF611	0.366206	4.8e-05
VIP	-0.366034	0.017461
KIAA1012	-0.365964	0.000993
ITGA7	0.365915	0.004751
SCAND1	-0.365693	0.026813
USP52	0.365686	0.026106
DBC1	-0.365504	0.002284
LPP	0.365414	0.006236
GPRC5B	0.365285	0.00658
RPL35A	0.364763	0.001158
KLHL21	0.364713	0.024741
MAST4	0.364554	0.022606
HSD17B12	-0.364418	0.005518
NSUN5B	0.364294	0.024046
KPNB1	-0.362921	0.014989
GLIPR1	-0.36255	0.023209
OPTN	-0.362468	0.035043
RALYL	-0.362343	0.032084
KIAA0776	-0.362166	0.015095
ATP6AP1	-0.362135	0.036326
CTBP2	0.362126	0.024142
TPD52L1	0.361071	0.047085
MT1E	0.36105	0.019607
NADK	0.360446	0.031245
CLASP2	-0.36017	0.021889
LYPLA1	-0.35974	0.008816
MPDZ	-0.359664	0.006521
HNRNPR	-0.358695	0.016578
NOL1	0.358655	6e-05
FH	-0.358081	0.023679
RRAGA	-0.357179	0.047278
TNIP1	0.357159	0.019475
BST2	0.356537	0.011462
TOX	-0.356143	0.004854
FAM134A	-0.355682	0.003815
WSB2	-0.355399	0.005019
ZNF395	0.355303	0.009576
PPEF1	-0.354693	0.00174
ATP5B	-0.354415	0.034804
AKT3	-0.354281	0.021606
CAMLG	-0.35426	2.8e-05
RNF19B	0.354221	0.019464
TERF2IP	-0.354024	0.013297
PABPN1	0.353821	0.011277
RPS19	0.353418	0.002089
SNX4	-0.353404	0.027241
PPP2R5C	-0.353397	0.037984
DGCR8	0.352798	0.027595
CDH10	-0.352655	0.009624
ZNF473	0.35234	0.006313
RBM4	0.351321	0.049681
GTDC1	-0.351225	0.003009
DNAJB9	-0.351192	0.047847
WSB1	0.351091	0.021587
SHOC2	-0.351077	0.046022
SEC14L5	0.351031	0.044142
KIAA1467	-0.350997	0.027382
LCMT1	-0.350119	0.049841
CBS	0.349984	0.000663
RBCK1	0.349515	0.002281
GTF2H3	0.349477	0.000461
DLG4	0.349159	0.043649
RNF41	-0.349011	0.041052
UBR4	0.348706	0.036789
APBA3	0.348558	0.002429
TRPC1	-0.348494	0.044059
UBE2L3	-0.348478	0.002142
MAP4	0.348432	0.016279
GABARAPL3	-0.348364	0.008855
TAOK1	0.347847	0.003616
B3GALNT1	-0.347717	0.014856
HIGD1A	-0.347291	0.026955
TUBB2C	-0.346739	0.041773
CDC25B	0.346673	0.039501
STXBP5L	-0.346573	0.000318
ATP2B3	-0.34637	0.01825
SEC31A	-0.34551	0.035406
EBAG9	-0.34522	0.000273
CTTNBP2NL	0.345158	0.001668
SMAD1	0.344737	0.003215
SLC39A6	-0.344251	0.02253
PPP3R1	-0.344209	0.029714
HMBOX1	0.343906	0.006641
ASTN1	-0.343822	0.049489
ENPP4	-0.343737	0.013491
LMBRD1	-0.343628	0.03602
COL7A1	0.343505	0.015511
ACSL4	-0.343472	0.015811
ZBTB20	0.343459	0.016154
IDH3G	-0.342943	0.032263
PRR11	0.342741	0.001481
STAU2	-0.342618	0.013345
2006-09-01	-0.342305	0.019493
ORC3L	-0.342281	0.005059
HCCS	-0.342189	0.010976
SFPQ	-0.342083	0.009789
SGK	0.341308	0.044049
PSMA1	-0.340984	0.03842
ATM	0.340978	0.007241
PDE8B	-0.340698	0.010633
BICD2	-0.340482	0.00715
SIRT7	0.339804	0.00555
ABI1	-0.339055	0.040041
RNF13	-0.338978	0.037825
CPSF1	0.338897	0.028756
GLRX3	-0.338883	0.005127
DKK3	-0.338812	0.045999
RHBDL2	0.338453	0.004719
HCG2P7	0.33845	0.001426
EFEMP2	0.338412	0.018327
PITPNC1	0.338308	0.037612
FLT1	0.338127	0.028604
SIPA1L1	-0.338091	0.032381
CRTC3	0.337756	0.006005
CNBP	-0.337547	0.010218
GNL3	-0.337265	0.040106
ITSN2	0.337251	0.015624
UBE3A	-0.336816	0.035234
PSMD4	-0.336712	0.018891
PVRL3	-0.336083	0.002034
B3GNT1	-0.33597	0.027342
ZRSR2	0.335912	0.044178
PCNP	-0.33549	0.004393
SCHIP1	-0.335403	0.030897
CDC16	0.335163	0.004519
USP25	-0.334931	0.005433
NTAN1	0.334624	0.034025
NEUROD6	-0.334276	0.023129
RBM25	-0.333979	0.00534
MAP4K4	0.333529	0.010802
SUZ12P	-0.332452	0.008543
CDH15	0.332316	0.027293
ARL2BP	-0.332198	0.029918
BEST1	0.331874	0.040942
DLG2	-0.331744	0.003378
SKP2	0.331641	0.010424
HDAC1	0.331575	0.027005
ABLIM1	0.331522	0.001472
RPL15	-0.33131	0.000206
STK24	-0.330918	0.018193
P4HA1	0.330716	0.033452
SEC63	-0.330663	0.00796
TAF7	-0.33023	0.029549
BCLAF1	-0.330082	0.005999
UBXD1	-0.329913	0.014423
PPT2	0.329441	0.012098
PASK	0.329211	0.035583
CENTD2	0.329163	0.00967
TTBK2	-0.32839	0.022441
S100A10	0.328113	0.02751
MAPRE3	0.327634	0.018104
LYRM1	-0.327065	0.001401
DCTN3	-0.326747	0.047665
LHX6	-0.326449	0.001279
ATP5A1	-0.326415	0.015549
USP14	-0.326269	0.027032
DIP2A	0.326181	0.000217
HEY1	-0.326159	0.030822
SLC7A10	0.326087	0.007464
PCDH11X	-0.325596	0.032917
EHBP1	-0.325262	0.046949
GARNL4	-0.325112	0.030948
NBPF12	0.32506	0.014005
FRYL	0.324963	0.001774
NDUFA4L2	0.324858	0.000179
ANKZF1	0.324757	0.02328
ARL6IP1	-0.324454	0.004369
ACACB	0.324401	0.008643
NCKAP1	-0.324091	0.029654
TIMM23	-0.323573	0.020947
HMG20A	-0.323352	0.049627
MAPK6	-0.32314	0.044947
EXTL2	-0.322719	0.025359
PGF	0.322605	0.000751
U2AF1	-0.322574	0.020021
ME1	-0.322118	0.014459
COPS7A	-0.321464	0.019122
MAGI2	-0.321093	0.009308
DBT	0.320946	0.002653
NTRK3	0.320849	0.006296
NOVA1	-0.320623	0.005494
MT1P2	0.319549	0.021116
TPM2	0.31949	0.006204
KCNF1	-0.319279	0.011827
KIF13B	0.319193	0.038437
IMMT	-0.319146	0.014972
EIF3B	0.318926	0.006523
GTF2F1	-0.318826	0.03232
NDUFA13	-0.318633	0.005709
BASP1	-0.318204	0.030367
ARHGAP17	0.317978	0.001525
ARPC5L	-0.317935	0.018048
BCL11A	-0.317738	0.026308
GGCX	-0.317717	0.031449
SNX27	-0.317152	0.036958
VPS37C	0.316893	0.035318
SARS	-0.316875	0.031375
SOX4	0.316836	0.01535
FLII	0.316517	0.01275
RPP40	-0.316427	0.033102
ST5	0.316169	0.003351
DCLRE1C	0.315776	0.000317
LACTB2	-0.31538	0.02751
ALPK1	0.315303	0.008017
AP3S1	-0.314904	0.002113
MAT2A	0.314862	0.000297
PGAM1	-0.314433	0.001842
FAM107A	0.314353	0.017298
MCF2L	0.313934	0.000284
RWDD2A	-0.313258	0.038981
VGLL4	0.313091	0.006586
ITGB5	0.31296	0.008042
RHBDF1	0.312896	0.01151
MICALL2	0.312783	0.035087
TERF1	-0.312705	0.000796
ZAP70	0.312641	0.017892
POGZ	0.312599	0.001312
ALMS1	0.312302	0.002097
BARD1	0.312103	0.046911
TUBA3D	-0.311961	0.021542
CAPN2	0.311859	0.037291
SEPHS1	0.311328	0.021051
PRPS1	-0.311262	0.007982
SLC43A3	0.311079	5.1e-05
SCCPDH	-0.31104	0.024499
MID1	0.310907	0.013127
EMP2	0.310834	0.007631
PRR14	0.310809	0.000378
TTC9	-0.310323	0.006733
GCSH	-0.310316	0.005079
SLC25A14	-0.309702	0.019635
HN1L	0.309366	0.012903
THYN1	-0.309335	0.044923
COPS2	-0.308757	0.021681
ACSL3	-0.308367	0.048228
TPP1	0.308348	0.003377
UBXD8	-0.308222	0.049536
CUGBP2	-0.308113	0.024873
PCBP4	0.308015	0.02898
CDC42EP4	0.307611	0.017801
SCAPER	-0.307587	0.000237
TAX1BP1	-0.307456	0.026026
PSIP1	-0.30728	0.041424
DDX39	0.307255	0.030675
MRPS10	-0.306876	0.001664
HSPB3	-0.306819	0.001254
CHST3	0.306567	0.016068
GRINL1A	-0.306367	5.3e-05
HDAC2	-0.306362	0.005102
NPY	-0.30633	0.038789
CBX3	-0.306222	0.003283
HIF3A	0.306021	0.029151
NDUFA4	-0.306006	0.0408
HERC6	-0.305846	0.002064
IGSF9B	0.305595	0.00055
ARL8B	-0.305479	0.020419
F8	-0.305238	0.001899
DEPDC6	-0.305207	0.034969
HOMER3	0.305125	0.001453
GPR12	0.305087	0.010672
PACSIN2	0.305047	0.010413
CRBN	-0.304941	0.011156
PLEKHM2	0.304646	0.00335
RAI14	0.304464	0.019361
MCL1	0.304379	0.041615
RNF128	-0.303865	0.007206
ACVR1B	-0.303593	0.018682
HMGB1	-0.303379	0.029157
SH2B2	0.302684	0.004495
FOXO4	0.30254	0.021779
DIP2C	0.302366	0.010685
PSMA6	-0.302331	0.029074
TUBA1B	-0.302312	0.032333
SORL1	-0.302174	0.036893
CD44	0.301995	0.049176
TFEB	0.301842	0.001499
LPHN1	0.30174	0.029198
COMMD10	-0.301577	0.000671
SNRPD1	-0.301495	0.033689
CACNA1I	0.301434	0.012493
NFATC3	0.301378	0.001714
NUCKS1	-0.301116	0.026149
UBE2G1	-0.300966	0.004907
COQ10B	-0.300703	0.000597
FLNB	0.300385	0.049807
NOV	-0.300045	0.048172
NDUFS2	-0.300031	0.035009
KIAA0649	0.299994	0.018868
PPIA	-0.298894	0.033083
PPFIBP2	0.298815	0.002846
SLC19A1	0.298771	0.029174
STRAP	-0.29871	0.019341
ZC3H14	-0.29846	0.01994
TUBA1C	-0.298433	0.033538
PLXND1	0.298103	0.006075
FGFR3	0.298073	0.030156
BCAT2	0.297857	0.000298
RBM28	0.297777	0.0046
UBE2W	-0.297673	0.024139
CSK	0.297621	0.017657
ZNF324	0.29754	0.001173
AHCY	-0.297363	0.003672
GPR56	0.297226	0.029735
RUFY2	0.296716	0.008244
PENK	-0.296365	0.04828
GCN5L2	0.296168	0.007529
TRIM2	-0.295815	0.011253
MARK1	-0.295297	0.020966
EIF3K	-0.294947	0.023402
ZNF692	0.294588	0.008062
SLC25A3	-0.294583	0.021708
TIAF1	0.29458	0.028856
WBP11	-0.294554	0.02422
SLC12A7	0.294512	0.012955
OSTF1	-0.294381	0.048358
ATG4B	0.293977	0.003146
NEDD8	-0.293974	0.014197
PPA2	-0.29291	0.020205
GOLGA5	-0.292313	0.01665
CPNE6	-0.291189	0.042585
SLC6A2	0.29116	0.039979
PTGS1	0.290953	0.000628
ITPR2	0.290689	0.032218
IRF1	0.290614	0.001286
GUSB	0.290057	0.019971
USP34	0.289772	0.00032
RAPGEF5	-0.289746	0.043325
CLSTN2	-0.289658	0.040041
LMNA	0.289497	0.045953
EZH1	0.288974	0.0023
MAPK10	-0.288817	0.029243
RNF24	0.288803	0.005815
MRP63	-0.288749	0.017227
MTDH	-0.288699	0.038641
SYNGR2	0.288422	0.005979
RBM14	0.288375	0.016477
MYST3	0.288095	0.00675
MAP3K3	0.287945	0.000626
FZD7	0.287533	0.028638
SFRS8	0.287156	0.04496
FTO	-0.286922	0.001734
ANP32A	-0.286751	0.01643
SH3BGRL	-0.286691	0.027243
NASP	0.286474	0.010816
CMTM6	0.28617	0.037627
AJAP1	-0.286148	0.039439
GSDML	0.286117	0.025555
GPM6A	-0.285873	0.000898
IVD	-0.285784	0.000566
SPAG16	-0.285739	0.040325
MAPKBP1	0.285426	0.012259
DVL2	0.28536	0.016839
ST3GAL4	0.285202	0.018604
MPHOSPH6	-0.285199	0.019102
PTTG1IP	0.285044	0.019528
RAD52	0.284991	0.032056
MFNG	0.284919	4.2e-05
OMG	-0.284541	0.005565
PEG10	-0.28436	0.016896
CCNI	-0.284003	0.017249
ZNF767	0.283835	0.023436
PRKDC	-0.283542	0.041366
RPA3	-0.28344	0.005089
ASS1	-0.283409	0.010388
SLC6A8	0.283317	0.002227
OGFR	0.283279	0.013197
FARP1	0.283228	0.001576
CHD7	0.283108	0.010824
LRDD	0.282834	0.008035
MYO9B	0.282815	0.000125
FHL1	-0.282482	0.048693
LAT	0.282335	0.02284
RFC3	-0.281763	0.006339
CSNK1E	0.281533	0.044262
YTHDF1	0.281502	0.017424
SAP18	-0.281197	0.033717
APLP2	-0.281096	0.035379
SEC31B	0.281082	0.001664
PTPRR	-0.280884	0.022841
KPNA1	-0.280208	0.005786
AMPD3	0.27984	0.02394
PCBP1	-0.279661	0.047845
TTC31	0.279023	9.6e-05
DLAT	-0.278734	0.020767
ARVCF	0.278511	0.010739
ASAH1	-0.278466	0.01656
LY6G6C	0.278411	0.009029
ING3	-0.278316	0.027294
NCOA1	0.278298	0.030292
OPCML	-0.27811	0.004731
RAB11A	-0.277813	0.011855
CCDC48	0.277403	0.007105
FLRT3	-0.277299	0.035308
FAM49B	-0.277198	0.005701
OLIG2	0.276991	0.041095
GARS	-0.276986	0.02136
RPA2	-0.276861	0.047506
ZNF238	-0.276729	0.009466
RAB6B	-0.276539	0.015219
FABP6	-0.27653	0.017179
AURKAIP1	-0.275937	0.029799
DENND4B	0.275624	0.049072
SNTG1	-0.275377	0.011848
NCOR2	0.275316	0.023029
KIAA0280	-0.275288	0.00643
TPCN1	0.275273	0.009843
COX7BP1	-0.275208	0.026078
PSMC2	-0.275197	0.011063
KDELR3	0.274995	0.017061
PLOD3	0.27497	0.01796
PCOLCE	0.274718	0.00053
CCNG2	-0.274714	0.009132
DAPP1	0.274563	0.002849
PABPC1	-0.274339	0.041464
CDC42BPA	0.274095	0.016209
SPEN	0.274045	0.005241
UBXD7	-0.273919	0.047705
RAC1	0.273776	0.00467
ABCC10	0.273553	0.000368
SPR	0.273546	0.018336
CFB	0.273464	0.020876
AGRN	0.27262	0.023974
TANK	-0.272408	0.017707
RHOG	0.27231	0.033925
PWP1	-0.27231	0.013713
FUS	-0.272257	0.017369
GALNT10	0.271768	0.022672
PITPNA	-0.271763	0.033156
TMEM176A	0.27176	0.000863
MRPS27	-0.271573	0.00189
KIAA0101	0.271468	0.003257
HTRA1	0.271317	0.015512
RGS3	0.271228	0.000741
FBXL2	-0.271213	0.049003
ETV5	-0.270766	0.010483
CD22	0.270618	0.028717
PEO1	0.270506	0.016201
MKLN1	0.270365	0.045117
MPZL1	0.270333	0.005346
WHSC1	0.269761	0.016055
CAMK2N1	-0.269581	0.014395
TYK2	0.269562	0.002272
TBCC	-0.269203	0.014281
GSN	0.268937	0.005185
MRPS35	-0.268929	0.017421
CDKN1B	-0.268903	0.038648
EPB41L2	0.268724	0.024692
SFRS10	-0.268638	0.029696
PDGFA	-0.268547	0.030349
FAM125B	0.268208	0.009459
STAB1	0.268105	0.00843
PLA2G4B	0.268078	0.015377
CALM2	-0.267645	0.003278
CTDSP1	0.267591	0.033864
ZXDC	0.267587	0.000685
RBM13	-0.267538	0.011304
ARHGEF1	0.267396	0.02401
NBPF1	0.266833	0.023532
TCF7L1	0.266793	0.000856
LRRTM2	-0.266437	0.041161
CHD4	0.266435	0.002586
UNC93B1	0.266402	0.048895
GALNT1	-0.26629	0.009608
U2AF2	0.26617	0.034983
SP3	-0.266107	0.030587
ANKRD6	-0.265864	0.03282
NEIL1	0.265789	0.001244
LASS2	0.26578	0.030503
RPL10A	-0.265174	0.020535
MCM7	0.264831	0.022751
PARP12	0.264764	0.038368
ATP2B4	-0.264696	0.040815
LITAF	0.264519	0.044388
TMEM5	-0.264474	0.000842
ARMC8	-0.264347	0.020676
SAR1A	-0.26433	0.025135
CYC1	-0.264305	0.041829
ULK2	-0.264181	0.040471
RPS6KA1	0.263925	0.001815
PTGES	0.263896	0.005952
OSBPL2	0.263772	0.043548
PTAFR	0.263427	0.026362
FAM38A	0.263344	0.011354
DDAH2	0.263211	0.011665
TMEM106B	-0.263193	0.021401
HSD17B14	0.262934	0.025347
PSMF1	-0.262899	0.000542
SLC12A9	0.262761	0.011142
BTBD1	-0.262709	0.042008
ITGB4	0.262338	0.042813
DGAT1	0.262296	0.022559
RELA	0.262272	0.00269
UBXD2	-0.262202	0.002674
PLXNB2	0.262023	0.00501
PHF10	0.261728	0.002364
HDAC9	-0.261719	0.002938
MSTP9	0.261614	0.000741
LMNB2	0.261441	0.004985
LAMA3	0.261191	0.001474
MKNK1	0.261059	0.002854
CCDC6	-0.261045	0.00062
FAM26B	0.260078	0.001979
FBLN1	0.260009	0.047945
TMCC1	0.259619	0.030114
TNPO3	0.259561	0.007343
PDGFRB	0.259203	0.000422
THSD1	0.259156	0.046024
ICAM1	0.258747	0.036352
TGFB3	0.258726	0.03641
TUBGCP3	-0.258601	0.016555
MEX3D	0.258464	0.03406
PLOD1	0.258457	0.002885
SYT17	0.258127	0.027936
TMC6	0.257736	0.010185
MTF2	-0.257593	0.002452
GRN	0.257444	0.002112
ESD	-0.257264	0.007091
NMT2	-0.257241	0.030819
STX12	-0.256356	0.017561
TPM3	-0.256328	0.004314
DCLK2	0.255984	0.001937
TBC1D2B	0.255682	0.001909
GDPD3	0.255516	0.009242
LARP1	-0.255472	0.017014
PODNL1	0.255391	0.001614
MRC2	0.255342	0.008038
DPYSL3	0.255163	0.024584
LDOC1	-0.255091	0.024883
RABEP2	0.254634	0.01614
BBS10	-0.254111	0.001219
XRCC6	-0.253825	0.024304
LRCH4	0.253494	0.011367
M6PRBP1	0.25345	0.004269
DAPK2	0.253415	0.021635
CLGN	-0.252981	0.013845
GFPT2	0.252873	0.006752
TNS1	0.252748	0.028663
JMJD3	0.25209	0.001054
DCX	-0.251498	0.002752
PINK1	-0.251261	0.020359
RAI16	0.251241	0.016795
SFRS5	0.251137	0.015615
CARD10	0.250335	0.020826
BAIAP2	0.250289	0.005044
PEX3	-0.250265	0.0061
AGPAT5	-0.250053	0.020154
MRTO4	-0.249916	0.003951
TBCA	-0.249894	0.046216
ITPKC	0.249656	0.010508
SMAD6	0.249636	0.010188
PAPD1	-0.249516	0.023383
DHFR	0.24943	0.001902
POLG	0.249287	0.020023
LMAN1L	0.249269	0.013742
PFDN4	-0.248932	0.007112
PEX19	-0.248888	0.004973
SLITRK3	-0.248608	0.013601
TAOK2	0.248594	0.017743
ZNF783	0.248491	0.000159
TOP1	-0.248479	0.037197
WBP4	-0.247522	0.006022
SETD1A	0.247412	0.023668
DLG3	-0.247353	0.039512
CYP27A1	0.247233	0.004422
EHD2	0.24713	0.009294
MFSD11	0.246474	0.003169
GTSE1	0.245893	0.003445
ADRBK2	-0.245721	0.026648
PDE9A	0.245442	4.8e-05
SLC39A8	0.245427	0.03991
THADA	0.245305	0.029757
SFRS2	-0.244905	0.042697
RAB27A	0.244854	0.000164
CENTA2	0.244779	0.009577
ZNF665	0.244753	0.001342
SPA17	-0.244698	0.027584
SNX3	-0.244594	0.029127
KLHL28	0.244458	0.00624
SMARCC1	0.244344	0.001
DUXAP7	-0.244313	0.009971
GATAD2A	0.24429	0.006138
PPP1R14B	0.244245	1.9e-05
VCL	0.244048	0.048786
SUV420H1	0.243593	0.034899
LAT2	0.243578	0.015773
ITGA2B	0.243499	0.009348
TCF3	0.243307	0.005091
USP8	-0.243186	0.012761
TP53I3	0.242941	0.025312
BIN1	0.242926	0.026074
ZDHHC18	0.24282	0.008758
RAP2C	-0.242557	0.006922
TYRP1	-0.242374	0.000383
CELSR3	0.242329	0.004888
LAPTM4B	-0.242161	0.022388
SLC27A3	0.241982	0.00488
SMARCE1	-0.241973	0.001924
CDKN1C	0.241697	0.017847
TBC1D1	0.241672	0.01639
VAT1	0.241626	0.001558
PHLDB1	0.241593	0.025265
GLO1	-0.241566	0.02692
ACSL5	0.241096	0.044562
SLC3A2	0.241009	0.012201
CAST	-0.240859	0.018712
NDUFB8	0.240729	0.045194
MCAM	0.240623	0.040579
LEPRE1	0.240451	1e-05
RPL28	0.240258	0.014641
MGAT1	0.240018	0.001819
KLF2	0.23954	0.041834
CANX	-0.239521	0.039508
KCNE4	0.239084	0.017835
TRPV1	0.239058	0.000302
ISG20L2	0.239043	0.027908
TMEM118	-0.23873	0.005259
LDLR	0.238729	0.04847
RBM12B	0.238579	0.035635
OSBPL10	-0.238283	0.02038
SDCCAG3	0.238264	0.023998
RNF130	0.238252	0.004818
FGL1	0.238241	0.023185
TEGT	0.238196	0.014633
CHMP2B	-0.238001	0.002425
FSTL3	0.23786	0.01016
NDUFB7	-0.237837	0.035291
CDR1	-0.237786	0.03361
NRXN3	-0.237403	0.038046
ASGR2	0.2373	0.000805
TCF7	0.23694	0.002323
MLSTD1	-0.236911	0.005851
CKAP4	-0.236787	0.041541
EYA2	0.236773	0.00485
CNGB1	0.236652	0.038216
GRAP	0.236591	0.015347
CTF1	0.236411	0.022594
DHCR7	0.236358	0.007119
PHACTR4	0.236184	0.005156
PLAUR	0.236036	0.033943
COL9A1	0.235944	0.022835
CDH8	-0.235679	0.0044
GRK6	0.234892	0.031204
CIC	0.234837	0.023759
PLCE1	0.234801	0.036931
HK2	0.2348	0.031592
PDLIM7	0.234786	0.039069
FBXO42	0.234002	0.037648
EHD1	0.233934	0.004842
BTN3A1	0.233906	0.020149
DHRS1	0.233786	0.021254
STX2	0.232949	0.038347
TIMM10	-0.232813	0.002488
DDEFL1	0.232699	0.01559
SPHK1	0.23265	0.000694
ATG9A	0.232424	0.02088
IGHG3	0.232345	0.024225
DDX18	-0.23234	0.016142
ZNF207	-0.232217	0.025578
KIAA0174	0.232115	0.0135
HDAC7A	0.23149	0.007078
MPST	0.231453	0.001392
NFATC4	0.231268	0.0411
DUSP4	-0.23117	0.025146
SLC5A6	0.231109	0.00319
TNFSF12	0.230619	0.01449
GATA2	0.230527	0.047469
IL4R	0.23052	0.042724
WNK1	0.23042	0.042928
BTG2	0.230085	0.014169
NAIP	0.230001	0.009549
DENND2A	0.229909	0.015762
DFNA5	-0.229841	0.04319
PROC	0.229803	0.008136
NVL	0.229799	0.000108
STX10	0.229504	0.002477
MASP1	0.22931	0.001102
PARP2	-0.229068	0.032754
AMHR2	0.228875	0.013421
WDR32	0.228816	0.002615
GRLF1	-0.228644	0.028738
KATNB1	-0.228274	0.008262
DOCK6	0.228112	0.004451
UBE2D2	-0.228022	0.022898
CACNA2D2	0.227723	0.018796
ADA	0.227663	0.003599
NARS	-0.227268	0.031331
LSM14A	0.227242	0.019535
B4GALT2	0.227033	0.011887
RUNX1T1	-0.22681	0.002633
SPN	0.22666	0.003586
MRPS16P3	-0.226557	0.034036
RNF216	0.226408	0.000934
LDLRAP1	0.226308	0.043128
TRAF2	0.226172	0.013669
CSNK1G3	-0.225922	0.038243
USH1C	0.225891	0.036654
GALNT6	0.225778	0.001501
WDR44	-0.225509	0.00527
TTLL3	0.225225	0.043073
BSDC1	0.224924	0.017992
EIF2AK1	-0.224881	0.007256
CLCN7	0.224749	0.007016
FBXW4	0.224731	0.008573
PTPRM	-0.224697	0.015478
DENND4C	0.224529	0.01691
ABCA1	0.224312	0.03384
INPP5D	0.224163	0.025407
CUL2	-0.224134	0.022077
SAPS1	0.223834	0.001674
SERBP1	-0.223805	0.036383
MAP2K3	0.223524	0.020591
LAMA2	0.223473	0.029274
USO1	-0.223284	0.02358
TMEM109	0.223248	0.003036
MCM3AP	0.223065	0.030678
RFXANK	0.222853	0.003829
SAFB2	0.2228	0.026613
ZNF592	0.22267	0.007346
BZW2	-0.222592	0.012492
USP10	-0.222052	0.034486
TPSAB1	0.222	0.011137
NCAM1	0.221865	0.045135
TBC1D22A	0.221781	0.036347
MC1R	0.2213	0.003396
SLC25A37	0.221148	0.024616
MUT	-0.220955	0.049464
RAD54L2	0.220829	0.019688
BMP1	0.220683	0.008279
CDH7	-0.22062	0.014829
RHOD	0.22055	0.00983
SPATS2	-0.220529	0.006039
SAPS2	0.220405	0.00429
TCEB3	0.220368	2.4e-05
CUGBP1	0.220201	0.023896
KIFC3	0.219986	0.04651
DIAPH1	0.219859	0.001699
RFNG	0.219819	0.042611
KIAA0913	0.219514	0.036945
HYAL1	0.219365	0.005444
HRG	0.219089	0.04143
LARS	0.218944	0.028027
DOCK1	0.218767	0.030419
PHLDA2	-0.218526	0.013383
PPP1R10	0.217862	0.000378
NTRK2	-0.217749	0.019154
RAB7A	-0.217746	0.015691
CUEDC2	-0.217695	0.046837
TPMT	-0.217563	0.044196
TTLL4	0.217499	0.003025
SMTN	0.217249	0.007358
ADARB2	0.217241	0.016486
MUC1	0.217232	0.006022
TPSB2	0.217069	0.012439
SLC9A3R1	0.216986	0.039509
ZMYND11	-0.216778	0.03293
SLC9A5	0.216619	0.010818
ACLY	-0.216604	0.03754
REST	0.216396	0.01675
CCDC71	0.215845	0.010121
PAM	-0.21563	0.023159
GAK	0.215577	0.026212
NAP1L1	-0.215422	0.042077
SLC7A9	0.215398	0.029203
TMEM51	0.215244	0.007981
FZD9	0.21509	0.024364
GLI1	0.214847	0.00367
USP15	-0.214838	0.044842
ASXL1	0.214817	0.0131
PNPLA4	-0.214755	0.00894
ACCN1	-0.214487	0.007481
IMP4	-0.214472	0.028966
SMPDL3A	-0.214199	0.005632
FLRT1	-0.213924	0.0282
ATP5S	-0.213883	0.003933
PHF14	-0.213871	0.017259
DNASE2	0.21381	0.008854
LRCH3	0.213747	0.000601
WTAP	-0.213731	0.043129
EFS	0.213693	0.014706
PDCD4	0.213324	0.031448
TSSC1	-0.213243	0.043146
PPAP2C	0.213221	0.016623
OR10H1	0.213039	0.021111
PBX1	-0.212753	0.008556
SMARCD2	0.212737	0.000994
HEG1	0.212711	0.004987
HGFAC	0.212683	0.033409
HRB	-0.212446	0.041098
LENG4	-0.211768	0.025913
PFKL	0.211768	0.044244
LECT1	0.211744	0.005226
ZMIZ2	0.211623	0.008147
STX16	0.211595	0.04381
ANKRD12	-0.211511	0.006614
ZNF444	0.211422	0.017385
CASP1	0.21136	0.003065
RASL11B	-0.211353	0.010195
ICA1	-0.211162	0.018844
BRD3	0.211098	0.042539
NSFL1C	-0.211082	0.026883
FAM111A	0.210968	0.028107
TTC4	0.210946	0.019757
LIMS2	0.210914	0.024963
TFR2	0.210885	0.01977
CHMP7	0.210414	0.033004
FANCG	0.210345	0.008719
PBX2	0.210326	0.006678
STAU1	0.210226	0.018478
PDLIM4	0.209984	0.014462
EIF6	-0.209767	0.010625
KLHL25	0.209622	0.009718
NRCAM	-0.209498	0.044301
SIRT2	0.209445	0.024084
COL6A1	0.20923	0.022453
VPS37B	0.209228	0.009129
RPA1	-0.209141	0.040813
POU2F2	0.209131	0.031762
RGL1	-0.209019	0.005707
OAZ1	-0.208896	0.018623
PRKCA	0.208744	0.020508
RPLP1	0.208499	0.003392
CDKN2C	0.208358	0.048036
BCAP29	-0.20833	0.005273
SYNPO	0.208067	0.005847
UNC119	0.207987	0.001787
MANSC1	-0.207953	0.00797
GDI2	-0.207835	0.037477
ADAM8	0.207823	0.041177
GRB2	-0.207719	0.04493
CLINT1	-0.207693	0.008027
RRAGB	-0.207529	0.002212
SLC13A3	0.207275	0.014734
AK2	0.206821	0.014359
BRF1	0.206754	0.019936
LRRC37A	0.206752	0.01796
ZNF43	-0.206678	0.006751
LMBR1L	0.206481	0.024009
DDX23	0.206296	0.041075
ZNF44	0.206251	0.010762
TNS4	0.206101	0.020476
BDNF	-0.20594	0.006942
LAMA5	0.205564	0.03635
MYO9A	0.205131	0.024554
FLNC	0.205113	0.015524
BBS7	-0.205072	0.004383
KIAA0859	-0.205069	0.045319
MIER2	0.204879	0.003482
SHMT2	0.20481	0.002117
ARID5A	0.204661	0.006819
SLC26A6	0.20454	0.002701
PREP	-0.204316	0.008777
ATP10A	0.204226	0.014707
ECE1	0.204128	0.008079
MBP	0.204066	0.00836
GPHN	-0.203946	0.049457
KIAA1539	0.203925	0.004414
MOG	0.203542	0.028375
PIAS2	-0.203223	0.009968
ZBED1	0.203082	0.024899
PQBP1	0.202913	0.032827
EPHB4	0.202835	0.022293
AK1	0.202651	0.008603
CHMP1B	-0.202627	0.031488
WIZ	0.202441	0.042936
MST1	0.202287	0.014099
TBC1D9B	0.202207	0.000492
SAA2	0.202111	0.041422
YME1L1	-0.201441	0.04543
MYO1F	0.201379	0.004467
MLF1	-0.201265	0.014832
MYBPH	0.201135	0.026465
CCT6B	-0.200895	0.042943
MPHOSPH10	-0.200737	0.023782
HDAC6	0.200619	0.018885
BMP7	0.200604	0.032273
NKIRAS2	0.200603	0.009521
PLAU	0.200498	0.010037
TSR2	-0.200487	0.021709
ZNF76	0.200429	0.006251
COX7A2L	-0.200419	0.029847
SLC35D1	0.20039	0.014085
SFMBT1	0.200361	0.017923
NR0B2	0.200258	0.002054
TMEM180	0.200122	0.020859
RTEL1	0.200001	0.023974
GOLT1B	-0.19986	0.032457
CRIM1	-0.199751	0.007405
MMP16	-0.199194	0.030658
VGF	-0.198971	0.016731
FAM3A	0.198707	0.01255
N6AMT1	-0.198587	0.036378
UBASH3A	0.198581	0.039803
ANXA4	-0.198474	0.047813
CD248	0.198096	0.006115
MPP3	0.198073	0.001571
UBE2D3	-0.197953	0.039406
STAM2	-0.197902	0.019092
CLN6	0.19774	0.030353
GLCE	-0.197652	0.00414
S100A4	0.197602	0.021145
GREM2	-0.197524	0.005818
GGT1	0.197012	0.000845
PHACTR2	-0.196971	0.036819
MKL1	0.196414	0.03175
STEAP3	0.196304	0.001663
MUTYH	0.195942	0.003502
ITM2B	-0.195927	0.004845
ILF3	0.19591	0.004517
ADD2	0.195867	0.048407
PTGER3	-0.195806	0.010903
RCE1	0.195774	0.027105
TIMM22	0.195765	0.019554
UNC45A	0.195709	0.04108
KSR1	0.195587	0.003095
OAZ2	-0.195538	0.031577
LEPREL1	0.19499	0.00078
PUF60	-0.194805	0.030802
CALN1	0.194283	0.003565
SLC6A10P	0.194076	0.005929
CASZ1	0.193497	0.013352
TCIRG1	0.193452	0.02907
NUP210	0.193294	0.009605
TTLL5	0.193251	0.019713
ARID3B	0.19323	0.004074
PMS2L3	0.19316	0.002458
UBC	-0.193153	0.013182
RDH16	0.193094	0.020842
RALA	-0.193091	0.020042
ADAM17	0.193047	0.01116
CSF2RA	0.193018	0.00942
RAG1AP1	0.19297	0.027968
STK10	0.192893	0.013888
ZNF337	0.192881	0.049894
TLE2	0.192849	0.036599
SCN8A	-0.192677	0.00359
DNM2	0.192597	0.037009
TRAM2	0.192354	0.002869
CCND3	0.19168	0.005077
SLC10A3	0.191535	0.034475
FAM48A	0.191356	0.041098
LRP12	-0.191318	0.000418
VKORC1	0.191299	0.004961
PCDHA10	0.191292	0.04082
ARIH1	-0.191141	0.029841
RBPMS	0.191021	0.006564
CPNE7	0.191013	0.047348
ENO3	0.190878	0.019237
TNK1	0.190617	0.03276
POLR3C	-0.190474	0.005771
OR10B1P	0.19035	0.019373
CRHBP	-0.189775	0.018789
PIM1	0.1897	0.032269
CKAP2	-0.189628	0.008089
KLRK1	0.189507	0.026024
EGFL8	0.189455	0.007004
JPH3	-0.189426	0.006718
OTOR	0.189384	0.049049
MIA	0.189291	0.031994
TSPO	0.189286	0.009589
ETV1	0.189271	0.038115
IL1RN	0.18915	0.018466
SMO	0.189046	0.006474
TPM1	-0.188865	0.028469
PRELP	0.188747	0.009864
PRKD2	0.18835	0.000935
PRRC1	-0.18831	0.037644
MTA1	0.188279	0.035628
INPP5E	0.188251	0.025372
KIAA0090	-0.188054	0.01873
TM6SF2	0.187829	0.018452
SERPINA5	0.187687	0.010096
MCM4	-0.187603	0.028411
OR2C1	0.187417	0.007677
PEX26	-0.187281	0.031708
SCGN	0.187041	0.023485
ITPA	-0.186904	0.011677
RPL17	0.186785	0.002658
MLLT10	0.186649	0.001832
GM2A	0.186483	0.038539
PPP2R3A	0.186418	0.000452
KLK1	0.18627	0.017571
MRPL16	-0.186206	0.022588
PLCL2	-0.186197	0.047326
ZNF669	0.18602	0.006368
PHF1	0.185998	0.004546
KCTD17	0.185939	0.030971
DRG1	-0.185907	0.008301
HAP1	0.18577	0.045736
BRPF1	0.185693	0.008087
LCAT	0.185626	2e-05
MAP4K5	0.185593	0.03836
RRAD	0.185015	0.014233
DLGAP1	-0.18497	0.036861
GGA1	0.184955	0.042651
RAI1	0.184906	0.029665
GNL3L	0.184858	0.015397
PDGFRA	0.184768	0.010886
LIF	0.184717	0.011675
USP9Y	-0.184534	0.003156
FBXL6	0.184298	0.001634
SAPS3	0.18425	0.000291
SLC16A3	0.184166	0.00805
PITPNM1	-0.183981	0.032273
CD82	0.183742	0.016344
TUBA1A	-0.183562	0.041104
EP400	0.183526	0.001564
KIAA0841	0.183513	0.046439
BCL3	0.183276	0.044279
LILRA5	0.182768	0.024341
LEF1	0.182627	0.02432
UBE2D1	-0.182518	0.010844
MUC5AC	0.182499	0.01381
ABCF2	0.181705	0.026323
PQLC3	0.18165	0.032994
PRR13	-0.181394	0.039689
SIM2	0.181296	0.025486
COX4I1	-0.181284	0.025853
COL11A2	0.181109	0.041276
SATB2	0.180963	0.046716
PDGFB	0.180948	0.020721
OSBP2	0.18093	0.044595
SLC4A2	0.180906	0.017336
CHST10	0.180824	0.023527
DPYSL4	0.180769	0.036244
POMT2	0.180719	0.027761
LTB4R	0.180586	0.010816
LRRTM4	-0.180534	0.021422
NEK2	-0.180473	0.004127
FBLN2	0.180421	0.031436
LRRC2	-0.180389	0.031748
PLEKHG3	0.179953	0.033836
ZNF30	0.179607	0.000111
TCTN3	0.179589	0.037601
AP4S1	-0.179572	0.008166
SFTPC	0.179296	0.027661
IFRD2	0.178908	0.004956
RECQL5	0.178857	0.020494
RBMX2	0.178795	0.01095
GLT25D1	0.17876	0.013576
CHD1L	0.178751	0.029879
HTATIP2	0.178618	0.039442
RAD9A	0.178321	0.022701
PPM1F	0.178271	0.044192
IMPACT	-0.1782	0.014989
PDE3A	0.17803	0.020532
KPTN	0.17776	0.039336
SOX13	0.17767	0.024642
ZFAND6	0.177549	0.024522
NPFFR1	0.17749	0.035198
TGFBRAP1	-0.177474	0.03625
PCDH1	0.17743	0.03063
CCDC49	0.177323	0.017264
RANBP3	0.177201	0.00565
CEP164	0.177124	0.005458
TBR1	-0.176812	0.027923
SERTAD3	0.176765	0.03343
SKAP2	-0.176715	0.029976
DTYMK	0.17659	0.005898
ADORA3	0.176586	0.021283
POFUT2	0.176465	0.009172
PRDM2	0.176291	0.020032
PTPN1	0.176176	0.010913
FUT3	0.176164	0.019414
ZNF276	0.176061	0.007193
TTC22	0.175719	0.00474
XPNPEP2	0.175457	0.041248
GMIP	0.175393	0.012816
FAM53B	0.175338	0.039808
ABCB9	0.175248	0.040336
EIF2B3	-0.175076	0.013032
GTF2I	0.174998	0.037324
SNRPF	-0.174994	0.038289
MMRN2	0.17493	0.027156
LMAN2	0.174928	0.02349
LILRB1	0.17478	0.047939
PLD2	0.174661	0.014071
MKS1	0.174309	0.003524
HSBP1	-0.174187	0.042394
OR7E38P	0.174016	0.029763
TMBIM4	0.173768	0.04311
CD48	0.173742	0.020499
HS1BP3	0.173738	0.009799
THUMPD1	-0.173544	0.024315
GATA1	0.173428	0.026522
ATP2C1	-0.173317	0.049192
CFP	0.172866	0.009746
CDK5R1	0.172865	0.021771
CTNS	0.172496	0.003385
NAT9	0.172351	0.005259
PHKA2	0.172349	0.000976
TAZ	0.172343	0.001489
LSP1	0.17234	0.007201
PTPN18	0.172274	0.00934
LTA	0.172054	0.035239
MR1	0.171708	0.042672
SFTPB	0.171689	0.010705
CLN3	0.171446	0.003892
SLC39A2	0.171361	0.002756
PDE4A	0.171327	0.042271
TSHZ2	0.170959	0.011035
CORO7	0.17035	0.027846
ZNF606	0.170187	0.045436
PTER	-0.170173	0.01209
H2AFB2	0.170128	0.002689
RNGTT	0.170117	0.000896
MYO15B	0.170044	0.018708
BTBD7	0.170012	0.026095
PDIA5	0.169935	0.002734
LAMC1	0.169892	0.013759
SOLH	0.169848	0.016572
COL4A2	0.169824	0.002742
FZD4	0.16968	0.005033
ALDH3B1	0.16968	0.021281
STC2	0.169502	0.004152
EPN1	0.169354	0.049651
UNC119B	0.169296	0.045229
TXNL4B	0.169091	0.001485
OBSL1	0.169082	0.045715
DHX34	0.169078	0.006708
SLC6A12	0.168995	0.033437
SORCS3	-0.16899	0.018965
APOBEC3C	0.168933	0.006918
TROAP	0.168918	0.022033
SH3BP2	0.168807	0.049829
MORF4L1	-0.168472	0.015429
CCDC72	-0.16839	0.00828
GMPPA	0.168116	0.00936
EVC	0.16788	0.023099
PDE6D	-0.167597	0.039975
ATF6	-0.167399	0.003925
MTA2	0.167169	0.027678
CLK3	0.167066	0.028687
PYCR1	0.166983	0.027945
RARB	-0.166977	0.029134
EIF3C	0.166915	0.048212
SLC22A5	0.166644	0.031136
GPR153	0.166523	0.000739
VPS13A	-0.166501	0.039271
ADCY2	0.166415	0.03402
COG7	0.166275	0.044736
NOD1	0.166226	0.009464
IL1F6	0.165827	0.036727
DHX9	-0.165752	0.021635
FOXJ1	0.165602	0.038084
REPIN1	0.165341	0.011283
FBXO28	-0.165308	0.02261
HEATR2	0.165292	0.005487
ANKRD57	0.165126	0.015696
PLAGL2	0.164966	0.014373
TTC28	0.164661	0.017846
TUSC4	0.164545	0.029065
SCLY	0.164544	0.015712
PML	0.164437	0.028426
IL11	0.164351	0.005576
RASSF4	0.164131	0.021286
RFX4	0.164118	0.033712
EBI3	0.164088	0.01928
TIMM9	-0.164056	0.044386
FXYD2	0.164019	0.037477
FLAD1	0.163838	0.020128
PTPRA	-0.163835	0.039675
NOVA2	0.163687	0.013703
CDON	0.163567	0.00443
COLQ	0.163433	0.048677
PLAGL1	-0.163287	0.041491
CARD14	0.163208	0.003768
GNL1	0.163089	0.048284
CYP17A1	0.163081	0.033725
ALDH1A2	0.163045	0.044328
SEC23B	-0.16303	0.003307
TLE6	0.162948	0.028866
NCR2	0.162935	0.013937
SPAG5	0.162666	0.02942
BCL11B	-0.16252	0.005653
NAGA	0.162127	0.011173
INHBA	0.161739	0.046183
WISP2	0.161524	0.011114
CAP1	-0.161385	0.016793
CLCN1	0.161367	0.018037
CSTB	0.161286	0.033436
KIAA0415	0.161277	0.010611
PLCD1	0.161245	0.041537
PLEKHA5	0.16123	0.000924
GMEB2	0.16122	0.001947
WDR62	0.161182	0.039568
SPDEF	0.161177	0.035627
CTDP1	0.160795	0.000639
CSNK1D	0.160794	0.041687
HP	0.16057	0.042733
PLXNA3	0.160482	0.032732
PDHA2	0.160278	0.009581
ECM1	0.160072	0.044158
OLFML2A	0.159954	0.013927
TFCP2L1	0.159939	0.010082
HNF4A	0.159937	0.00207
KCND3	0.159755	0.013324
GPD2	0.159726	0.02411
CCR4	0.159647	0.032863
GSTM4	0.159262	0.046853
PTGER1	0.159038	0.049895
KRIT1	0.159032	0.032275
NR2F6	0.159016	0.039261
ACTL8	0.158969	0.045473
APPBP2	-0.158967	0.032344
PRKAR2A	0.15893	0.026256
TBX10	0.158923	0.027386
ALOX12P2	0.158716	0.018373
MDS1	0.15868	0.006777
DERL1	-0.158456	0.03789
ST3GAL1	0.158275	0.022189
DDX31	0.157907	0.000706
H6PD	0.157816	0.043426
SLC35A2	0.157775	0.040424
RHAG	0.157462	0.036451
GNRH2	0.157441	0.029025
MXD4	0.157374	0.031941
KLF15	0.157008	0.007585
HOXC13	0.156944	0.014563
TOE1	0.156908	0.002761
TMEM16B	0.156715	0.003748
EIF4EBP1	0.156647	0.032531
CCDC101	0.156602	0.022205
CLTCL1	0.156399	0.03751
APC	0.156388	0.023505
ESRRA	0.156286	0.0028
ZBP1	0.155897	0.027667
LARGE	0.155725	0.018003
CD97	0.155524	0.035417
RAD54L	0.155454	0.046425
SCRN3	-0.155434	0.026516
NCOR1	-0.155433	0.013738
BIN3	0.155341	0.015204
BIRC5	0.155233	0.018311
CYP3A4	0.155183	0.031302
CLK2	0.15517	0.039617
SQSTM1	0.15502	0.022982
IPO9	0.154914	0.004119
FPGS	0.154722	0.017826
CYP3A7	0.154717	0.008121
CYP4F2	0.154689	0.036836
CCL1	0.154491	0.008409
LGR5	0.154339	0.049203
CLMN	0.154224	0.016176
SERPINF2	0.154138	0.041675
SNAPC1	-0.153878	0.023321
LEPREL2	0.153838	0.011663
PDE4D	-0.1538	0.012006
CGREF1	-0.15358	0.028874
TEX261	0.153534	0.028891
ADAMTS7	0.15341	0.049342
TRPV4	0.15335	0.02813
SPG21	0.153348	0.008055
THG1L	0.152999	0.012558
ORMDL2	0.152997	0.003392
CYP2C9	0.15289	0.025725
PDCD11	0.15281	0.008813
SNED1	0.152772	0.002076
LDB3	0.152712	0.042594
CRX	0.152587	0.014636
NIPSNAP1	-0.152282	0.011753
RER1	0.152086	0.026777
DNAJC4	0.152086	0.01838
GP9	0.152068	0.033312
TSPY1	0.152043	0.028968
NPFF	0.151897	0.010396
DDR2	0.15177	0.027486
GK	0.151711	0.005316
PRDM11	0.151457	0.005505
FGR	0.151394	0.02273
DGCR14	0.150809	0.030112
FCER2	0.150755	0.022378
PLK3	0.150752	0.007281
PLK1	0.150621	0.014786
SLC29A3	0.150581	0.017097
GABRB2	0.15054	0.037628
RAI2	-0.150476	0.032733
DALRD3	0.150091	0.000605
FAT2	0.149894	0.004976
LGTN	0.149625	0.022679
FASTK	0.149614	0.019656
DOCK9	0.149403	0.025792
PER1	0.14936	0.008072
LY9	0.149314	0.041606
WDR76	0.149198	0.044409
CD247	0.149106	0.001253
SPIN2A	0.149032	0.023479
KRT2	0.148781	0.008457
NUP98	0.148715	0.01402
NGB	0.148625	0.03344
FXYD3	0.148609	0.018521
ATPAF2	0.148358	0.008485
GPR44	0.148351	0.027507
ATP2C2	0.148305	0.0046
OASL	0.148078	0.007095
SENP3	0.148068	0.016239
MYL6	0.147982	0.015348
NUP50	0.147935	0.010259
ZDHHC6	-0.147497	0.04143
MTMR10	0.147482	0.022768
GZMM	0.147438	0.029966
DYRK4	0.147317	0.031126
DOK2	0.14731	0.034087
EPN3	0.147285	0.012159
UCHL5	-0.14724	0.038345
CCT8L2	0.147102	0.041156
SLC25A1	0.1471	0.005884
[truncated: 813 more rows]

## Sheet: PD substantia nigra (GSE7621)
gene	r	prob
SLC18A2	-1.54408	0.016562
SLC10A4	-1.47893	0.016651
DDC	-1.46634	0.03597
AGTR1	-1.3927	0.028027
TH	-1.36386	0.038201
ALDH1A1	-1.35764	0.023761
SLC6A3	-1.34917	0.010692
RSPO2	-1.33449	0.046119
SV2C	-1.29302	0.005671
KCNJ6	-1.21915	0.019543
KLHL1	-1.20556	0.025456
UNC13C	-1.19994	0.016326
RBM3	-1.18564	0.009903
PCDH20	1.17641	0.022309
PCDH8	-1.13662	0.022404
EBF3	-1.10955	0.01214
FGF13	-1.10365	0.029459
RGS4	-1.08613	0.014904
FAM70A	-1.05526	0.013067
CCDC4	-1.04712	0.01831
AKR1C1	1.04581	0.002168
HSPA1A	1.03853	0.001444
DOK6	-1.03139	0.030606
DLK1	-1.01743	0.012111
RERG	-1.01625	0.041241
CHRNB3	-1.01544	0.006266
TPBG	-1.01093	0.016259
GBE1	-1.00312	0.019774
EN1	-0.992306	0.036902
RELN	0.990416	0.00339
NPNT	-0.976692	0.015522
CTXN3	-0.967212	0.012249
CADPS	-0.932041	0.022315
KCNE4	0.931174	0.00127
DACH2	-0.9245	0.003614
HSPA1B	0.921957	0.000912
TUB	-0.908319	0.029781
CXCR4	0.908093	0.005825
SDC1	-0.883642	0.018428
P4HA1	0.881036	0.000237
RET	-0.874235	0.029933
GNLY	0.870825	0.004014
NR4A2	-0.870461	0.033051
PGM2L1	-0.843615	0.047689
SLC2A13	-0.840919	0.042341
S100A4	0.840703	0.017722
CDH8	-0.831146	0.003343
CADPS2	-0.830288	0.035615
JMJD6	0.82663	2.3e-05
GPR161	-0.825667	0.023978
REEP1	-0.823756	0.042676
CCRL2	-0.82094	0.013175
ATP2A3	-0.814148	0.03823
KLHL13	-0.811645	0.038609
CPLX2	-0.809698	0.01346
AKR1C2	0.808641	0.004326
PLCXD1	0.801998	0.002176
OSBPL10	-0.801661	0.00544
SCG2	-0.80041	0.03113
ROBO2	-0.798275	0.009534
PRKAR2B	-0.797997	0.034349
CEACAM21	-0.79794	0.017919
DRD2	-0.796173	0.003253
SLC5A3	0.792902	0.004155
FKBP4	0.791558	0.000273
IGFBP5	0.786027	0.015729
HSPG2	-0.779124	0.029434
HEMK1	0.77554	0.00105
PEG10	-0.775124	0.042159
SLIT1	-0.770971	0.009103
HIST1H3E	0.76973	0.045837
HSPB1	0.768366	0.031124
USP31	0.766048	0.000633
ANKRD29	-0.758852	0.016874
UHRF1	0.748746	0.00026
USP2	-0.742471	0.033823
SLCO4A1	0.740953	0.008348
TBCD	-0.739789	0.009315
FOXA2	-0.730506	0.011059
HSD17B1	0.730441	0.000131
HPGD	-0.728741	0.039271
CIRBP	-0.727809	0.000946
CHN2	0.723211	0.002658
DDX3Y	0.722808	0.003965
NPTX2	0.719246	0.026662
MID1IP1	0.716548	0.005695
GEM	0.715917	0.013009
PRPF4B	0.714338	6.3e-05
GPX3	-0.71038	0.046376
CCK	-0.708881	0.032624
CREBBP	0.707455	0.001314
ASXL1	0.704968	0.014752
RALYL	-0.703368	0.041332
CD14	0.703027	0.025921
PIGU	-0.699017	0.01805
KCNE1L	-0.698145	0.005208
SCN3B	-0.697605	0.037613
GPD1	-0.693488	0.011336
CHORDC1	0.691792	0.00074
ATP5S	-0.689711	0.000175
SLC38A2	0.689424	0.00782
PTAR1	0.686733	0.015297
FGFRL1	-0.686399	0.011452
DDIT4L	0.686315	0.001082
ABCA9	-0.684897	0.01638
CPVL	0.682235	0.001843
INTS1	-0.677873	0.021569
CLSTN2	-0.677463	0.012256
P2RX7	0.676593	0.000129
BCAT1	-0.675925	0.019491
BCL6	0.675819	0.0009
ANKRD38	-0.67489	0.001325
MAPK8IP1	-0.674059	0.000195
MCF2L	0.670575	0.005667
ANKRD43	0.669923	0.007497
LRRC3B	-0.669038	0.046918
RAPH1	-0.666717	0.022605
CCDC85A	-0.666588	0.032712
PCK1	0.665085	0.025152
CDK2AP2	0.664707	7.2e-05
MAGI1	-0.664457	0.034763
GLT8D4	0.6632	0.000191
AKR1C3	0.660211	0.00463
DNAJB6	0.660023	8.7e-05
FZD9	0.657699	0.006293
AZGP1	0.657375	0.01697
STIP1	0.653766	0.000935
ZAR1	-0.653753	0.00694
DDIT4	0.653432	0.000822
PDZK1IP1	-0.647903	0.006843
LRRN1	0.647762	0.000216
PBX1	-0.645002	0.017674
AGTRL1	-0.644822	0.028496
IKZF1	0.644643	0.001884
SUV420H1	-0.644308	0.025661
THAP2	0.643433	1.8e-05
DYNC1I1	-0.640203	0.029986
TAC1	-0.639922	0.03339
RCAN2	-0.637009	0.018026
IQGAP1	0.633444	0.006189
AHSA2	0.63265	4.7e-05
MYRIP	-0.630402	0.041684
HIST1H2BD	0.629496	0.000137
ELAVL2	-0.627801	0.043778
MKNK2	0.626609	0.00108
ZNF395	0.626429	0.001138
DCLK1	-0.62625	0.006633
TNS1	0.624005	0.02245
LGI2	-0.623989	0.008573
MAP1LC3A	-0.623366	0.007334
ZC3H11A	0.623301	0.023544
PDE4DIP	0.622926	0.000791
TMED5	0.622529	3.6e-05
PCYOX1L	-0.620415	0.005087
MAP2	-0.620339	0.017073
PIN1	-0.620173	0.007758
PHF15	0.619384	0.001475
CACNB3	-0.615772	0.017222
RABGEF1	0.613333	0.00035
CHRNA7	-0.612682	0.022987
PNOC	-0.611924	0.003622
CASP1	0.611843	0.035699
NTN1	-0.610997	0.003198
HIST1H4D	0.61042	0.006672
SNCA	-0.610191	0.017548
APOL1	0.609112	0.019945
CCND3	0.609076	0.025613
BANP	0.60834	9e-06
C1QB	0.607766	0.045537
ZDHHC24	-0.606438	0.00297
RRP12	0.604904	0.000731
TRIM36	-0.604247	0.012778
NOL12	0.60239	0.000287
IL17RB	0.602173	0.003282
TRIM31	-0.60185	0.041562
CD2BP2	-0.60098	0.003238
ZNF208	-0.600279	0.04269
NFAM1	-0.599389	0.002997
BRWD1	-0.59768	0.00362
VEGFA	0.596008	0.041753
RNASEH2C	0.594041	0.000284
TDRD6	0.592895	0.00928
ANK1	-0.590565	0.042616
ZXDC	0.589804	0.013377
SLC8A1	-0.589702	0.044734
IL27RA	0.589177	0.018042
HSPA1L	0.5887	0.000607
TMEM17	-0.588239	0.001391
RPE	0.58803	2.6e-05
TSHR	-0.587618	0.000242
ANKRD37	0.587466	0.009789
CMAS	-0.587409	0.039438
GPNMB	0.584393	0.024774
ZNF397	0.583901	0.002631
MSH3	0.582984	0.003236
ERBB2IP	0.580343	0.015517
TMEM132B	-0.579335	0.031819
GKAP1	0.577683	6.3e-05
LAMP2	0.577518	0.00054
CNPY2	-0.576647	2.1e-05
TUBGCP5	-0.576044	0.000632
NANOS1	-0.574557	0.026197
PIK3AP1	0.574497	0.011387
HSPH1	0.574327	0.011188
GRM4	0.573947	0.048367
MS4A6A	0.572917	0.006162
DDX11	0.571947	0.004543
MT1G	0.571216	0.016101
LGALS8	-0.570148	0.027351
RGS6	-0.569985	1.7e-05
RBM14	0.569556	9.3e-05
TSGA14	-0.569102	0.00018
DDA1	-0.569062	0.021282
COL12A1	-0.567986	0.030654
DDX12	0.566759	0.000999
TUBB2A	-0.566681	0.009584
ACHE	-0.56631	0.04623
PRODH2	0.566082	0.003987
PAPOLA	0.564778	0.00059
FLT1	0.564692	0.031946
PEX5L	0.564108	0.000162
CPEB3	0.56395	3.4e-05
GSDML	0.563326	0.002597
TNRC6B	0.563136	2.4e-05
SEC14L2	-0.560211	0.022891
RAD52	0.558993	0.002043
DAPP1	-0.558948	0.046384
ADA	0.558623	0.004568
SGSM1	0.557758	0.038861
NIPSNAP3B	-0.557632	0.007063
C1QTNF4	-0.556189	0.036853
TMED10	0.554371	0.002351
PHF14	0.554331	7.2e-05
CTGLF3	-0.553401	0.004415
COL27A1	0.55303	0.016692
LAS1L	-0.552782	0.004011
CLDN1	-0.551796	0.000329
ST6GALNAC5	-0.551496	0.033412
ARHGEF19	0.551325	0.001658
PPAN	-0.550418	0.002272
PPFIA2	-0.550245	0.019591
AKT2	-0.549447	0.008959
AGBL5	-0.549304	0.000617
APC	-0.548591	0.012857
PDXDC2	0.548117	0.007802
CTHRC1	-0.547503	0.000813
CALM3	-0.547207	0.013956
KIAA1147	0.54703	0.001862
DENR	-0.54489	0.013116
THOC6	0.544168	0.00014
TOX2	-0.543295	0.015296
YKT6	-0.543235	0.01834
ANKRD50	-0.543181	0.03954
FLNB	-0.541928	0.002289
KIAA1641	0.541337	0.026264
SLC25A29	0.541221	0.001014
ARHGAP9	0.541215	0.03001
CALN1	-0.540891	0.009905
EZH1	0.540742	0.005059
LRDD	0.540064	0.001936
TNIP2	0.539475	0.01694
EHMT1	0.538712	0.047632
LY96	0.538057	0.044523
GAS1	0.536472	0.000236
PFTK1	-0.535447	0.011448
USH1C	-0.534777	0.040087
SELPLG	0.534367	0.001386
KCNC1	0.533292	0.045667
MRPS6	0.532309	0.007947
CDKN2C	0.531449	0.001077
ARL4A	0.530689	0.002188
DMXL2	-0.530007	0.047587
CCL14	0.529789	0.034189
G6PD	-0.528906	0.000374
MYEOV2	0.528465	0.01069
NUCKS1	-0.527221	9e-06
GRAP	0.526727	0.007501
USP52	0.52661	0.000789
DNA2L	0.525984	0.00174
WDR20	0.524661	9.6e-05
ZFYVE28	0.524088	0.010787
GABRA5	0.523977	0.021689
ACTR10	-0.523923	0.007501
DUSP6	0.52298	0.030914
SHROOM3	0.522801	0.034588
MT1JP	0.522529	0.002917
TTC12	-0.522006	0.022403
SLC5A11	0.521872	0.014369
TMEM140	0.521409	0.024435
TCP11L1	-0.521095	0.016068
COL1A2	-0.520475	0.008812
ADORA3	0.519471	0.027572
FCHSD2	0.519108	0.003516
CDADC1	0.518431	1.6e-05
PCNXL3	0.518213	0.000483
TMEM106A	-0.51821	0.030866
RBM11	-0.51781	0.000115
SAFB2	0.51674	0.010268
CSPG5	-0.516531	0.004981
CMTM5	-0.516183	0.008014
LRRC37A	0.514509	0.048157
FAM13A1	0.51438	0.001597
FAM19A5	0.514378	0.002166
ENAH	-0.514032	0.003697
MARS	0.513496	0.000389
GYG1	-0.512986	0.014061
FAM62C	0.512492	0.017284
FAM76A	-0.512365	0.040617
TIGD4	-0.512361	0.042162
GIPC3	0.512216	0.005948
SLC25A35	-0.511666	0.004588
LMO3	-0.510998	0.048721
HDAC9	-0.510816	0.006868
SLC10A1	0.51051	0.004254
CREM	-0.510139	0.007044
ENG	-0.509982	0.035768
NAV1	0.509412	0.008474
MKLN1	0.508923	0.002779
PSMA3	0.508797	0.00525
ZKSCAN1	0.508554	0.00878
RHEB	0.508319	0.00317
EME1	0.508296	7.2e-05
GCN5L2	0.508098	0.000285
CNTNAP4	-0.506794	0.010984
TUBB3	-0.506557	0.007519
PRELP	0.506496	0.009559
DDX17	0.506332	0.037623
SDC2	-0.506289	0.031399
PACRG	-0.505712	0.004712
COPS7B	0.505468	0.003427
CRHR1	0.505245	0.003684
GTF3A	0.504857	0.001081
PTPLAD2	0.504542	0.004843
RBBP6	0.502897	0.000494
DCX	-0.502761	0.044283
ZNF281	0.502628	0.000277
ATF7	-0.50235	0.003595
PPP1R9A	-0.501922	0.034186
SPTA1	0.500738	0.011515
PHF17	0.500602	0.002898
COL5A3	0.499969	0.049686
FUSIP1	0.498697	0.001779
CCDC101	0.498379	0.000743
SPOCK3	-0.497826	0.003022
GAP43	-0.496607	0.026833
COLEC11	0.496439	0.046615
SDS	-0.495802	0.025148
FZD8	0.495799	0.039269
GRIA3	-0.49495	0.010736
ASL	-0.494926	0.001178
AHSA1	0.494342	0.000866
HK2	0.494258	0.013062
APOC1	-0.493843	0.006036
LENG4	-0.493463	0.006428
BOK	0.493005	0.002542
CCDC117	0.492716	1e-05
CLMN	0.492514	0.002257
CHPT1	0.49241	0.01285
TMEM79	0.492307	0.01016
PDS5A	0.49195	1.6e-05
HUWE1	0.490863	0.018697
SYNCRIP	-0.49036	0.000533
SENP6	-0.490345	0.039742
SPTBN1	-0.490241	0.015522
NRXN3	-0.490216	0.042363
CUL2	-0.489941	0.029571
TLE4	0.489535	0.02044
PDCD2	-0.489466	0.002921
LRCH4	0.488774	0.029056
NR2F1	0.488736	0.000996
ZNF207	0.488309	0.02166
SCD	-0.488115	0.002541
PTPN2	0.487848	0.000291
MYOT	0.487655	0.009164
CNIH3	-0.487303	0.048256
SIGLEC10	-0.487204	0.038986
SERHL2	0.487087	0.029507
SLC35F1	-0.486213	0.035352
PNPT1	0.486171	6.2e-05
LANCL1	-0.486129	0.001918
NXF2	0.484839	0.003163
RUFY2	-0.484787	0.002146
B3GALNT1	-0.484587	0.025075
HBS1L	-0.484521	0.013713
GSTZ1	-0.483489	0.010549
UBE2N	-0.483267	0.02433
MACROD2	-0.483035	0.043372
TREML4	-0.483019	9e-06
LMBR1	-0.482966	0.017905
TRIM2	-0.482446	0.035586
LELP1	-0.48227	0.000319
MKRN3	0.482218	0.022234
NFKBIB	0.481899	0.000814
ZHX2	0.481862	0.003986
HIST2H2BE	0.481755	0.025872
DNASE1	-0.480935	0.01263
RBM15	0.480609	0.002785
ZBTB37	0.480044	0.000634
LRRC57	-0.478458	0.002434
LRRN3	-0.47823	0.049529
B4GALNT1	-0.478125	0.024886
ACSM5	-0.47806	0.027384
ANKRD12	0.477635	0.015598
GNAS	0.477584	0.02521
FAM105B	0.477489	7.5e-05
CR1	0.477409	0.011799
PTPRN	-0.477118	0.033126
CYP4F22	-0.476833	0.042702
FAM13A1OS	0.476315	0.005475
PLCB2	0.476303	0.021873
BDH2	0.476211	0.00491
PRKX	0.475827	0.005162
DFFB	0.47581	0.000242
CPEB4	0.474593	0.002882
CDC2L6	0.474327	0.003133
BMI1	0.474077	4e-06
WDR5B	-0.473771	0.016406
CLIC2	0.473722	0.016026
XPO1	0.473472	2e-05
DLD	-0.472561	0.007782
TSHZ1	0.472536	0.002451
BEX5	-0.472234	0.037788
FBF1	0.472007	0.002645
HPS1	0.471516	0.00146
FOLH1	-0.471475	0.02567
KLHL21	0.471235	0.012914
MOBP	-0.470672	0.022074
BTK	0.470515	0.017367
ST8SIA4	0.470472	0.003889
PDLIM7	-0.470447	0.001283
SLC39A11	0.469633	0.003295
RHOBTB1	0.469525	0.011527
KLHL7	-0.469234	0.00915
SIAH2	0.468268	0.008614
ZNF503	-0.467972	0.005526
NME5	-0.467845	0.012675
CPT1B	0.467639	0.004353
WNK1	0.467365	0.030444
RAB3A	-0.467359	0.001196
FGL2	0.466836	0.022266
MORC2	0.466525	0.000144
L1CAM	-0.466257	0.049651
GSS	-0.466221	0.023109
SFRS18	0.465814	0.010026
CXXC1	0.465813	0.000233
POU5F1P1	0.465609	0.002755
PPAP2B	-0.465263	0.021801
SCOC	-0.464944	0.011985
BATF3	0.464264	0.006585
RPL13	0.464196	0.002105
PLS1	0.464041	0.003639
SHMT2	0.463798	0.015633
RASGRF1	0.463733	0.004549
MUM1	0.463631	0.009886
THRA	0.462846	0.040173
KCNJ2	0.462828	0.000827
RBM4B	0.462576	0.000157
RQCD1	-0.462573	0.014247
TCIRG1	0.462458	0.028322
CEP152	0.462397	0.013616
STCH	-0.462336	0.016837
LEAP2	0.462196	6.3e-05
DNAJB1	0.461552	0.047262
NHSL1	0.461445	0.02575
PBLD	-0.461299	0.000981
PHLDB3	0.46126	0.00045
WDR27	0.460857	1.1e-05
PPP2R2C	-0.460424	0.030179
TTLL11	-0.460388	0.00176
ENY2	-0.460035	1.6e-05
LZTS1	-0.459702	0.013363
BRPF3	0.459636	0.003542
METRN	-0.458495	0.00445
PPFIBP1	0.458377	0.040632
PPP1R2	-0.458311	0.005876
FXR1	0.458126	0.023865
PNMA3	-0.457921	0.045293
ACSL6	-0.457703	0.029006
PRPS1	-0.456723	0.041452
PCMTD2	0.456625	0.001556
GRIA1	-0.456551	0.04591
ZFR	0.456164	0.022337
CRYGS	0.455875	0.000387
USP34	0.455792	0.006462
BRF2	-0.455159	0.00077
LATS2	0.454226	0.010333
SEMA3G	-0.454148	0.004369
HISPPD1	-0.453233	0.007972
SLC6A19	-0.452955	0.013449
CLDN18	-0.45278	0.021243
P2RX2	-0.452769	0.006797
FRMD4A	0.452604	0.003378
ADPRHL1	-0.452589	0.001085
SATB2	0.452471	4.4e-05
KIF1C	0.45242	0.048372
NCOA5	0.452225	0.000171
VIL1	-0.451533	0.016661
SLC35E3	-0.451227	0.001634
NOC4L	-0.451222	0.008079
EIF4E	-0.450555	1e-06
FAM91A2	0.44984	0.008341
DNAJC15	-0.449667	0.00257
DDX23	0.449625	0.000415
OPA1	-0.44942	0.007558
GDAP1	-0.449295	0.017466
B3GNT2	-0.449214	0.003054
THRB	0.448707	0.001903
ZNF302	0.447304	5.7e-05
CLEC2B	0.446588	0.025834
TMC5	-0.44644	0.010642
RAB3C	-0.446294	0.008531
TMEM168	-0.446288	0.002698
ARHGEF10	0.446178	0.018965
QPCT	-0.445168	0.00162
LRP4	0.445064	0.005845
DLGAP1	-0.444799	0.019974
ZNF226	-0.444721	0.04611
RNF128	-0.444339	0.034799
ENPP3	-0.444113	0.043556
VIT	0.443973	0.000823
LILRA1	0.44387	0.038442
SPEN	0.443678	0.028075
EFCBP1	-0.443663	0.03488
CA12	0.443577	0.036505
SPIRE1	0.443465	2.3e-05
ATPIF1	-0.443347	0.007373
ACTR1A	-0.44295	0.021019
SMC3	0.442566	0.025061
SIPA1	0.441841	0.002721
RASA4	0.44177	0.009001
FSD1L	-0.441718	0.000151
ZER1	0.441633	6.1e-05
TMPO	0.440901	0.006333
RBM47	0.440655	0.021191
CCDC121	0.440653	0.000166
PPM1M	0.440515	0.017551
ZBTB3	0.44019	0.020061
ZNF235	0.440089	0.011407
WDR17	-0.440058	0.004925
THSD4	-0.439865	0.027495
MYO5A	-0.439409	0.033181
GCNT2	0.439402	0.035454
ELL3	0.438771	0.000151
NFAT5	0.438762	0.043318
PPP1R3E	0.438615	0.000115
EHD1	-0.438426	0.022752
KIAA0114	0.438215	0.000649
RAD23B	-0.438164	0.036245
ZNF619	0.438142	0.001466
UHMK1	-0.43774	0.038228
POLR2F	-0.437687	0.023558
SFRS3	-0.437475	0.013752
SERTAD4	0.437264	0.006714
CCBE1	0.437029	0.030759
BCAS2	-0.436956	0.010956
INSR	0.43685	0.002318
ARMCX5	-0.436778	0.002795
CCDC65	0.436678	0.013211
CDH23	0.436612	0.012011
PCBP2	0.436612	0.021682
PRKAA1	-0.436476	0.018607
ECE1	-0.436451	0.033874
SHKBP1	0.436429	0.005139
PARVG	0.435846	0.035199
SDCCAG8	-0.435822	0.014441
RGPD2	0.435764	0.030479
PLOD3	0.435756	0.004363
PPP1R1C	0.435725	0.002583
SFRS11	0.43551	0.000509
SYTL2	-0.435396	0.000365
SLITRK5	-0.435244	0.049111
CTNNB1	0.435	0.028803
PIM3	0.434665	0.034527
HSF1	0.434264	0.007011
RWDD2B	-0.434238	0.033765
PYGO2	0.43423	0.000525
PLEKHB1	0.433519	0.008458
THRSP	0.43332	0.0472
TRIM13	0.433227	0.004151
HSPA6	0.433034	0.031864
SLAIN2	0.43288	0.022013
ISCA1	-0.432802	0.005454
GPR156	0.432602	0.003769
TRAPPC2L	-0.432487	0.004711
SMTN	0.432467	0.008448
TJP2	0.432465	0.009792
TAZ	0.432362	0.000637
ZNF638	0.432038	0.003355
VNN3	-0.431978	0.019531
RHOBTB3	0.431889	0.007401
MKKS	-0.431679	0.001527
CHST7	-0.431461	0.022035
ATP6V1D	-0.431175	0.000956
LUC7L2	-0.431047	0.028279
MAGED1	-0.43072	0.034645
ACTR2	0.430418	0.00351
HEXIM1	0.429918	0.025617
HSP90B1	0.429914	0.004267
TSGA10	0.429894	0.031801
FAM123A	0.429745	0.001345
SIN3B	-0.429687	0.017965
APOA5	0.429674	0.015009
MECR	-0.429441	0.015666
ZNF692	0.429334	0.000743
TMTC2	-0.429331	0.012976
TF	0.429062	0.013048
GRK6	-0.428979	0.001513
SPATA7	-0.428903	0.002403
TRIM52	0.428774	0.000882
ZSCAN2	0.428662	0.000145
RNF14	-0.427811	0.00374
MYBBP1A	-0.427727	0.005244
REEP5	-0.427076	0.029317
BRUNOL4	-0.426759	0.008703
HSPA14	-0.425994	0.029927
ARHGEF4	-0.425449	0.010068
CLSTN3	-0.425149	0.049312
CLIP3	-0.424954	0.003428
PCDHB6	0.424738	0.02432
FAM119A	0.424655	0.005007
LHX6	0.424429	0.00367
FLCN	0.424263	0.012183
CAMK1G	-0.424006	0.026488
UGCG	0.423811	0.026968
SSSCA1	-0.423661	0.023377
2007-09-01	-0.423331	0.046103
HCK	0.42276	0.017917
RPL12L2	-0.422634	0.038867
HNRNPR	0.42256	0.012905
PHF23	-0.422434	0.042945
SAMD1	0.422099	0.026501
BAZ1A	0.42185	0.013359
SPEF2	-0.42177	0.047176
PSMG1	-0.421532	0.012349
HEY2	0.421332	0.00888
FARSB	-0.420978	0.038228
FAM19A4	0.420543	0.046704
NOS2A	-0.420159	0.001868
SGK	0.420029	0.016154
TUBB2C	-0.419958	0.015189
DUS2L	-0.419926	0.012721
CCDC13	-0.41988	0.015571
LCOR	0.419828	0.000138
PSEN2	-0.419743	0.004878
SLC25A46	-0.419548	0.001526
NIPBL	0.419525	0.001911
SNAP23	0.419173	0.030789
KCTD4	0.419092	0.01554
SETD2	0.418892	2e-05
ATP6V0E2	-0.418717	0.017117
MCAM	-0.418713	0.00802
ABLIM2	0.418539	0.01687
CORO2A	-0.418511	0.017737
MIER3	0.418295	0.004466
VCAN	0.418131	0.007092
PPP1R14B	0.41808	0.003997
RAD54B	0.417715	0.002344
RNF130	0.417284	0.01553
FAM71A	0.417258	0.039988
TIMM23	-0.417181	0.005311
ZNF771	0.417177	0.021773
SLC2A3	0.416641	0.006915
HTATIP2	0.416584	0.005217
TRERF1	0.416513	0.039363
IGF1R	0.416019	0.000408
RAF1	0.415843	0.014403
TCF4	0.41555	0.005356
RABGAP1L	-0.415502	0.007757
PSMD12	-0.415066	0.019849
ABLIM3	-0.415016	0.007274
PLDN	-0.414715	0.020697
ATM	0.414651	0.001426
G6PC3	-0.414599	0.000373
PERQ1	0.414313	0.015389
SRGAP2P1	0.414214	0.014845
SOS1	0.413822	0.000497
PTP4A1	-0.413637	0.000597
CALR	0.413603	0.004228
CCNA2	0.413517	0.00232
GPATCH2	0.413307	0.003561
CRYZL1	-0.413305	0.000681
CHD2	0.413043	0.043155
PDLIM2	-0.412954	0.010305
OTUD5	-0.412949	0.027197
GABRB1	-0.412939	0.011392
DNAJC10	-0.412825	0.003336
PCDH10	-0.412749	0.021116
PTBP1	0.41269	0.002023
PAPPA	-0.412564	0.017512
CEBPG	0.412527	0.000297
IDS	-0.41245	0.011034
PUSL1	-0.412363	0.005273
CDC2L2	0.41188	0.008023
HIST1H2BK	0.411804	0.003099
MED13L	0.411718	0.019375
MAP3K3	0.411607	0.000555
CTPS	0.410933	0.002459
ATG9B	0.410851	0.001499
RACGAP1	0.410846	0.000665
AQP3	0.410607	0.037149
TBC1D16	0.410352	0.025689
IRF2BP2	0.410207	0.000361
PPP3CB	-0.410089	0.028763
CIZ1	0.409827	0.004945
CSPG4	0.409823	0.006196
RNF145	0.409815	0.011637
SYT17	-0.409437	0.02612
SHANK3	0.409083	0.030122
USP9Y	-0.409082	0.003873
METAP2	-0.409074	0.017486
RBM8A	0.409016	0.015957
FAM126A	-0.408874	6.4e-05
TMCC1	0.408675	5.4e-05
NCAPD2	0.40859	0.000868
PRKCE	0.408471	0.032624
MLL2	0.408249	0.016396
TAL1	0.408154	0.009207
PRR6	0.407859	0.023246
HIST1H4H	0.407777	0.021454
SNX25	-0.407536	0.045913
RHBDD3	0.407535	0.006338
MEF2C	0.407259	0.007697
IFRD1	0.407233	0.001512
PADI2	-0.406861	0.012154
SDHA	0.40669	0.049223
ZNF805	0.406478	0.00029
SETDB2	0.406371	0.02461
SLC25A32	-0.406217	0.0019
FANCC	0.406192	0.016851
HNRPH3	0.405965	7e-06
UBE2F	-0.405896	0.006781
DSC3	-0.405797	0.01466
GFRA1	-0.405552	0.041437
NCAPG	-0.405291	0.024571
ZNF160	0.404907	0.035247
TLR7	0.404862	0.015181
CHMP4A	-0.404848	0.00079
ASMTL	-0.404772	0.028473
SLC27A3	0.404755	0.02704
WSCD1	0.404681	0.00051
FAM84A	0.404456	0.000475
QSOX2	0.404335	0.001702
MRPS25	-0.404319	2.7e-05
LILRA6	0.404319	0.04193
CTSC	0.404277	0.033986
CGREF1	-0.403693	0.037594
ARL6IP6	0.403676	0.002785
EIF3C	0.403675	0.036765
ZNF250	0.403246	7e-06
RGS5	0.403017	0.016448
NSUN5B	0.402984	0.001187
ZFX	0.402918	0.001605
CTGLF2	0.402722	0.02354
GRIA4	0.402686	0.012976
SEMA6D	-0.40239	0.009263
COX5A	-0.401872	0.029508
MEGF10	0.401823	0.005371
TIMP3	-0.401115	0.022912
TUBAL3	0.401013	0.007019
ZNF721	0.400993	0.002181
MS4A7	0.400855	0.04652
PTS	-0.400762	0.01847
MBP	-0.400461	0.021406
L3MBTL	-0.400461	0.017623
COX4I1	-0.400433	0.003089
BEX1	-0.400201	0.037235
CHRNE	-0.400166	0.015589
ENPEP	-0.400144	0.015717
AQR	0.400076	0.002181
CROCCL1	0.399958	0.044546
DENND2A	-0.399952	0.021456
ARID4B	0.399914	0.012069
ZNHIT4	-0.399595	0.012761
GSN	-0.399566	0.018971
FAM78A	0.398264	0.013191
HMGCLL1	-0.398207	0.009027
MRTO4	-0.398123	0.007949
TUBD1	0.397379	2.6e-05
SLC4A8	-0.397221	0.007702
ETV5	0.396837	0.011802
ADCY7	0.39643	0.021398
ALDH4A1	-0.396268	0.012171
BGLAP	0.39624	0.009785
TNPO2	-0.395699	0.001019
MAD2L1	-0.395686	0.00656
DAB2IP	-0.39533	0.040345
CA5BL	0.395127	0.006742
TMEM18	-0.395079	0.0027
NPIP	0.394675	0.006763
DLL1	0.39452	0.005906
ZFPL1	0.394514	0.026021
NDUFA5	-0.394369	0.027293
PAPD5	0.394359	0.006545
DKK3	-0.394288	0.004584
KIAA0913	0.394272	0.001691
TMEM80	0.394136	0.001493
PTPRN2	-0.393831	0.049579
SULT1A4	0.393616	0.004285
PAK2	0.393218	0.007574
POLM	0.393142	0.008573
SASS6	0.393004	0.000122
RASSF8	0.392778	0.002598
CYP27A1	0.392559	0.03324
TMEM20	-0.392514	0.043943
UCN	0.392276	0.024539
CYP2S1	-0.392229	0.016085
HFE	-0.392213	0.011829
PDXK	-0.391935	0.003787
BANF1	0.391928	0
GH2	0.391768	0.045966
NPCDR1	0.391561	0.019789
ATP6V1G1	-0.391175	0.016772
RIOK3	0.391008	0.034478
ACVR1B	0.390785	0.016454
DNM3	0.390397	0.006597
REPS2	-0.390368	0.028284
UFM1	-0.390291	0.000262
SPRN	0.390152	0.019786
CNTN3	0.389965	0.016868
CHDH	0.389843	0.006358
GOSR2	-0.389566	0.027298
ARNTL	0.389427	0.022369
IL1R2	-0.389326	0.028251
SRGAP1	0.38911	0.000783
IKZF2	0.389095	0.016856
SNTB2	0.388872	0.00074
RAB2A	-0.388861	0.000575
PAFAH1B1	-0.388807	0.009296
AGA	-0.388777	0.003751
CCDC96	-0.387912	0.008673
SLC39A1	-0.387551	0.005524
STOML1	-0.387515	0.011677
EXOSC1	0.387469	0.018804
RHOF	-0.387206	0.024678
SLITRK2	0.38699	0.001472
TLR5	0.386966	0.024784
CCT6B	-0.386851	0.024622
GLRX3	-0.386769	0.009784
CPS1	-0.386441	0.028817
TBC1D3	0.386202	0.004862
PDIA4	0.385976	0.003945
MED4	-0.385923	0.035604
ZNF148	0.385912	0.000948
NPAL3	-0.385613	0.014087
COBL	0.385216	0.003244
NIT2	-0.385192	0.004045
SLC26A2	0.385114	0.003122
ENC1	-0.384896	0.029885
TBX3	0.384866	0.021551
ERF	-0.384595	0.041173
GFM1	-0.384458	0.003176
FBXL6	0.384413	0.004359
CTSS	0.384385	0.032381
IVD	-0.384276	0.005458
PPP2R3A	-0.38407	0.014032
ZCCHC2	0.383893	0.000105
ZRANB1	0.383713	0.003062
HERC6	-0.38347	0.011849
SMURF1	0.383384	0.035887
MORC3	0.383287	0.000313
PTCHD2	0.383273	0.028648
ME2	-0.382888	0.00625
P4HA2	0.382641	0.023505
APBA1	-0.382603	0.037615
IMPACT	-0.382505	4.5e-05
SLC12A6	-0.382408	0.005331
FUBP1	0.382278	0.020876
PHF19	0.382225	0.00656
GRK5	0.382181	0.042472
RELA	0.381947	0.007649
CRELD1	0.381865	0.01132
HRB	0.381746	0.041453
IVNS1ABP	0.381728	0.00186
ARHGEF7	0.381634	0.000153
CENTB5	0.381431	0.000108
AKAP10	0.381254	0.003771
DDX42	-0.38115	0.015711
FAM109B	0.381094	0.042046
COQ9	0.380701	0.001053
SLC25A37	0.380602	0.017339
RNF165	0.380581	0.026155
CCNH	-0.38046	0.000811
STC2	0.380353	0.024036
MYCT1	0.380082	0.044316
COMMD4	-0.38007	0.032577
OGT	0.379938	0.000213
SPG7	0.379854	0.028541
ASB6	-0.379847	0.0143
EML1	-0.379315	0.011287
ARID2	0.379286	0.000478
GSDMDC1	0.379111	0.014595
ENSA	-0.379047	0.018976
RFXAP	-0.379029	0.011302
ACP2	-0.378905	0.002314
GOLT1B	-0.378802	0.025991
SGTB	-0.378755	0.032735
CXADR	-0.378587	0.013601
NFASC	0.378494	0.011291
GLDN	-0.378196	0.042172
ZNF500	0.378152	0.014641
CLTCL1	-0.378147	0.003887
FOXO4	0.3779	0.014279
PTPRG	-0.377872	0.042134
WHSC1	0.377625	7.3e-05
BLVRA	-0.377453	0.049775
ARMCX4	-0.377347	0.008564
IKBKB	0.377329	0.005371
ARHGDIA	-0.377303	0.043667
PELI1	0.377172	0.026901
DSP	0.377138	0.010269
CALML4	-0.37692	0.00193
SLC5A6	0.376867	0.017619
APOOL	-0.376649	0.004665
PPM1B	0.37624	0.000293
LAMA5	0.376214	0.010758
TYR	0.376052	0.013139
MDH1B	-0.375938	0.042744
GMFB	-0.37588	0.002149
SYN2	0.375703	0.018491
ABCD3	-0.375602	0.011599
RPL28	0.375503	0.00162
SRA1	-0.375322	0.001962
NR2F2	0.375305	0.001843
CACYBP	0.375276	0.002296
ARG2	0.375191	0.024655
CCDC11	0.374927	0.034181
TMED4	0.374827	0.009081
OGFOD1	-0.374735	0.017362
GPRIN3	-0.374358	0.013704
SERBP1	0.374103	0.000948
TPPP3	-0.373776	0.031527
PLEKHH2	0.373656	0.009733
USP28	0.373472	0.001867
TRPV2	-0.373305	0.00935
FAM128B	0.373265	0.002468
ACTC1	-0.373098	0.018126
SBK1	0.372933	0.032038
SEMA4D	0.372699	0.006914
ZNF514	0.372694	0.013864
ARL8A	-0.372645	0.049427
SCD5	-0.372554	0.021534
PIP	-0.372526	0.01836
HNRPD	-0.372389	0.002336
ZNF652	0.371999	0.018374
FAM82B	-0.371986	0.000167
ARMC9	-0.371946	0.012344
LRP2	0.371901	0.049714
PEMT	-0.371716	0.003948
CHML	-0.371661	0.026861
PODNL1	0.37164	0.012934
SPA17	-0.371352	0.009774
TMEM40	-0.371207	0.001395
TNFRSF4	0.371111	0.000986
CYB5R3	-0.370754	0.01006
EEF1D	0.370255	0.00326
CGGBP1	0.370128	0.000227
MRPL30	-0.370022	0.013503
TICAM2	0.369558	0.000768
NUDT9	0.369481	0.000264
USP21	0.369415	0.000198
ZC3H7B	0.369414	0.01431
MPZL2	0.369322	0.021191
RNASE3	-0.369093	0.043003
WDR46	-0.368809	0.000472
FXC1	-0.36874	0.000706
PARL	-0.368672	0.009797
ZNF175	0.36839	0.006726
SLC25A36	-0.36821	0.017228
PSPC1	-0.368105	0.001567
TCTE3	0.368097	0.000255
ATPBD4	-0.368093	0.018511
BLOC1S2	-0.36806	0.00793
NMNAT2	-0.367962	0.026393
FBXO8	0.367891	0.005772
DNM2	0.367866	0.032014
FBXO45	0.367707	0.013621
HDAC2	0.367693	0.010522
SAC3D1	0.367675	0.001645
ZNF134	-0.367646	0.038605
RBM15B	0.3675	0.00013
EHMT2	0.367341	0.00627
CABC1	0.367205	0.000956
CEPT1	0.366867	3e-06
NUP93	-0.366857	0.035496
DUSP3	-0.36647	0.011765
HSP90AA1	0.366369	0.002122
ECE2	-0.365996	0.031286
ZADH2	0.365916	0.008812
ABCE1	-0.36581	0.021911
PILRB	0.365742	0.003751
DYNLT3	-0.365669	0.02265
MRPS5	0.365649	0.034309
TM2D2	-0.365645	0.007426
NTN4	-0.365629	0.006407
ZNF440	-0.365605	0.000123
KIAA0323	0.364795	0.008136
TMEM112	-0.364758	0.004594
FUS	-0.364708	0.006716
NCAPD3	0.364605	0.010065
ZBTB20	0.364565	0.003089
FGFR1	0.364554	0.006186
CSNK1G2	-0.364548	0.015553
PRKAG2	-0.364508	0.016995
RAB26	0.364361	0.042385
FAM113A	0.3643	0.001953
SNHG4	0.364285	0.007165
EFHD1	0.364266	0.00525
ATG4C	0.364254	0.015165
ITPR2	0.364155	0.011465
KIAA0329	0.363955	0.00438
PPAP2C	0.363801	0.004546
MED26	0.363738	0.001003
BRD7	0.363667	0.010659
ZNF24	0.363631	0.010366
POLD1	0.363603	0.013093
APH1B	-0.363588	0.001289
ANKRD39	-0.363431	0.006119
LY6G6C	0.363126	0.007489
SPAG5	0.36309	0.030387
PRKY	0.363071	0.017893
SLC2A14	0.362897	0.014005
SGSH	-0.362762	0.00802
VRK3	-0.362575	0.002701
MTMR7	-0.362539	0.046211
ERBB4	0.362334	0.016487
KLHL34	0.362314	0.003198
MOBKL2B	0.361897	0.003257
LDB3	-0.361808	0.029509
DDR2	0.361678	0.009247
KIAA1166	-0.361675	0.030383
ARL6	-0.361199	0.035805
MT1F	0.361142	0.047145
POLR3B	0.360785	0.015013
EML5	0.360709	0.045938
NIPSNAP1	-0.360402	0.012875
MEX3A	0.360295	0.007734
SFRS2IP	-0.360233	0.048682
LBH	-0.360111	0.02756
ANKZF1	0.359907	0.037492
SNX4	-0.359877	0.000248
ZNF783	0.359812	0.029286
TIGD5	0.35965	0.049184
CLDN7	0.359526	0.031647
FIGN	0.359414	0.012593
RIC8B	0.359281	0.000341
TSN	-0.35919	0.000447
DIS3	-0.358879	0.007111
TIMM10	-0.358751	0.005923
MTCH2	-0.35871	0.000636
UGP2	0.358709	0.018308
ZNF618	0.358656	0.001951
SNHG3	0.358504	0.037332
DNM1L	-0.358487	0.0008
ZCWPW1	0.358368	0.000607
TPR	-0.358342	0.008619
SP4	0.35825	0.031956
CA14	-0.358103	0.030587
PBX2	0.357996	0.034627
BARD1	0.35796	0.002397
MTMR1	-0.357918	0.013936
WDR61	-0.357796	0.008951
HECA	0.357621	0.000403
ING1	0.357496	0.000233
TFAP2E	0.357257	0.016588
ACRC	0.357241	0.014798
RAB35	-0.35723	0.020749
FAH	-0.357171	0.022564
WDR8	0.357142	0.004978
RC3H2	0.357124	0.047034
SPON2	0.356836	0.020938
KCTD15	0.356363	0.039007
USF2	0.356338	0.03432
MAP3K7IP3	-0.356289	0.019254
TBL1X	0.356117	0.006789
CTSO	-0.355928	0.014562
RBP1	-0.355887	0.032078
USP54	0.355844	0.004323
TCEB2	0.355836	0.037236
NFYA	-0.355555	0.043578
S100A16	-0.355455	0.033705
RBM4	0.355336	0.001306
NEUROD2	0.355182	0.039921
PFDN4	-0.355125	0.006278
PRKRAP1	0.355077	0.011635
YPEL2	0.354798	0.03706
EXOC3	0.354756	0.012075
CDC23	-0.354679	0.040206
SCFD2	-0.354651	0.014783
IKBKE	0.354629	0.023617
ZNF540	0.354518	0.000542
KRTAP8-1	-0.354473	0.001745
RUNDC3A	-0.354451	0.035076
STAB1	0.354044	0.044724
PKD1	0.353982	0.00067
IRAK2	0.353779	0.037605
HIST1H1T	0.353744	0.010865
PLEKHA5	-0.353678	0.005735
DNAJA1	0.353655	0.037117
CTDSP2	0.353194	0.00505
ACTN4	0.353067	0.014352
G3BP2	-0.352869	0.004846
AMMECR1	0.352533	0.030527
TMEM106C	0.352516	0.037691
LDLR	-0.352232	0.04393
PRDM2	0.352136	0.005332
NHEJ1	0.352081	0.012612
KDR	-0.351952	0.040291
TMEM14B	-0.351902	0.000851
ALG14	-0.351697	0.001589
SFRS6	0.351565	0.015164
GMDS	-0.351419	0.048239
HCG18	0.351264	0.002051
TAF9	-0.351222	0.005077
GCC2	0.351142	0.013192
FAM118A	0.350748	0.025148
SYAP1	-0.350696	0.027618
EFCAB1	0.350653	0.04327
RAB5C	-0.350612	0.004579
SPR	0.350578	0.016736
ELOVL2	-0.350496	0.020028
OAF	0.350374	0.009666
BNC2	-0.350237	0.045023
RSBN1	0.350015	4.3e-05
SLC46A1	0.349987	0.002096
MCC	-0.349815	0.002717
COPS4	-0.349808	0.021834
CAPN11	0.3498	0.034996
SFI1	0.34972	0.001725
ZNF420	0.349667	0.009034
PNPLA6	0.349096	0.00454
PYROXD1	-0.34902	7.4e-05
DHDDS	-0.349014	0.018001
INPP5D	0.348945	0.032338
ITPK1	0.348861	0.043884
FADS2	-0.34886	0.025613
IQSEC2	-0.348762	0.02514
LARP5	-0.348741	0.040586
HSDL2	-0.348659	0.021335
RNF151	0.348118	0.022721
PWWP2B	-0.348005	0.030597
TAF5	0.347579	0.003987
YOD1	0.347499	0.016271
NCAM1	0.347307	0.00459
NBR1	-0.347299	0.015542
SAP30	0.346559	0.032781
SPP1	0.346546	0.008284
HIF3A	0.346502	0.043372
RBM35B	0.346493	0.030847
NEBL	0.346219	0.01417
BCKDHB	-0.346211	0.009157
MKNK1	0.34619	0.031293
PVT1	0.345905	0.022214
MT1H	0.345883	0.041792
FOXN3	0.345808	0.009411
OXA1L	-0.345803	0.012936
IFNAR1	0.345777	0.005392
RAB40A	-0.345625	0.03287
STX12	-0.345538	0.001878
LDB1	0.345445	0.049492
JMJD2C	0.345204	0.023644
RASL10B	-0.345069	0.008512
TM7SF2	-0.345035	0.031321
YY1	0.344977	0.0107
LY6G6D	0.344882	0.047372
ZNF143	0.34483	0.005661
SLC44A1	0.344753	0.01682
RBM10	0.344468	0.001504
GRN	0.344329	0.033597
NAV2	0.344258	0.046848
HOXC8	0.34409	0.012599
RCN1	0.343696	0.028035
CROCC	0.343684	0.029599
DYRK2	0.343387	0.041338
FGFR2	-0.343226	0.021925
FAM100A	-0.343189	0.029366
FH	-0.343058	0.047595
PTAFR	0.343054	0.013179
NRBP2	-0.342856	0.002189
SHROOM1	0.342636	0.015069
KCNJ15	-0.342332	0.007234
ODF2	0.342222	0.000677
HOXC6	0.342185	0.023501
SFRP4	0.342165	0.045677
GGCX	-0.342152	0.000561
AGPAT4	-0.342128	0.021485
CDC14B	0.341777	0.018715
ARID1B	0.341703	3.7e-05
STOX2	0.341583	0.019548
CAB39L	-0.34149	0.013675
SLC35A3	-0.34148	0.037767
VPS13D	0.341367	0.023782
FBXO3	-0.341357	0.006865
MAP3K1	0.341336	0.000603
PICALM	-0.34129	0.007883
ACACA	0.341215	0.005815
OASL	-0.341118	0.032
BCL2L11	0.341052	0.005491
GFPT2	0.340922	0.015827
IER5	0.34063	0.030458
RPL14	0.340439	0.030209
SMAD7	0.340431	0.006445
LSM14A	0.340374	0.001259
COX17	0.340373	0.001819
RBM17	0.340365	0.003171
ANKRD6	-0.340362	0.013176
RNF7	0.340286	0.027688
POGK	0.340185	1.2e-05
ZNF398	0.340065	0.002099
HM13	-0.339946	0.031427
NPAS2	0.339896	0.008875
RBM6	0.339854	0.000609
REV3L	0.339766	0.044608
ERO1LB	0.339577	0.014847
STARD13	0.339407	0.018001
SNX19	-0.339323	0.012808
RNF166	0.339294	0.010024
SMARCA4	-0.339285	0.028168
RILP	-0.339012	0.049979
DSTN	-0.338878	0.008551
METTL6	0.338814	0.018738
MDH2	-0.338623	0.015818
DEF8	-0.338595	0.028531
EPB49	-0.338498	0.027685
LAMA2	0.338491	0.01
ABHD2	-0.338477	0.019949
FNBP1	-0.338475	0.023802
SIX2	0.338322	0.030686
TSEN54	0.338178	0.012014
ELF2	0.338074	0.003167
TCEB1	-0.338046	0.029108
SGIP1	-0.337989	0.018728
MED31	-0.337914	0.008051
DNMT1	0.337737	0.002304
NXT1	0.337706	0.002642
ACVR2A	0.337643	0.009564
APEH	-0.337507	0.010969
CASP2	-0.337467	0.005443
F12	-0.33737	0.02894
HOXB3	-0.337319	0.004707
ZNF341	0.337147	0.004206
ZNF785	0.336909	0.011669
KCNIP1	-0.33679	0.025482
FBXL14	0.336603	0.000676
GNPDA2	-0.336602	0.005563
AZIN1	-0.336475	0.00728
CLDN15	0.336398	0.033582
H2AFZ	0.336133	0.038439
PGM2	0.335924	0.042206
CYB561D2	-0.335816	0.000671
KLHL20	-0.335764	0.034238
SMAP1	-0.33551	0.0135
FAM83G	-0.33546	0.049313
SLC15A2	0.33544	0.019665
BCCIP	-0.335286	0.026288
CDKN1C	0.335148	0.018651
LNPEP	-0.334858	0.040728
TAF6L	-0.334848	0.026779
LSM5	-0.334778	0.024247
DLAT	-0.334753	0.027423
PPP2R3B	0.334446	0.048001
DNALI1	0.334428	0.033787
BRAP	-0.334156	0.020896
WDR21A	-0.334144	0.013455
CCDC106	-0.334056	0.011948
ADAMTSL3	0.333991	0.00121
CDC27	-0.333977	0.042089
TATDN1	-0.333809	8.5e-05
NARG1L	0.333722	0.000539
CTBP2	0.333689	0.015034
ROGDI	-0.333435	0.006015
VPS4B	-0.333399	0.001358
OBSL1	0.333184	0.040016
SPATA6	-0.333139	0.007824
ZBTB33	0.33273	2.1e-05
SP1	0.332714	0.000256
SYNE2	0.332543	0.041034
KATNB1	-0.332461	0.003949
SOCS6	0.332318	0.005597
RCC2	0.332306	0.00017
CCDC128	-0.332289	0.000631
RRAGD	0.332257	0.022789
STK32C	0.332215	0.025063
CD59	0.331804	0.034431
SLC45A4	0.331802	0.019594
RFNG	0.331732	0.011195
ZNF547	0.33163	0.027285
SLC38A3	-0.331583	0.008583
JRK	0.331327	0.012823
USP27X	0.331155	0.0027
TRMT1	0.331155	0.010589
CLK1	0.330981	0.005656
RAB14	-0.330776	0.007755
ANKRD11	0.330754	0.027667
SGK2	-0.330744	0.028839
TMEM22	-0.330714	0.03368
DLL3	-0.330686	0.010284
MLL	-0.330663	0.028276
GGT3	0.33056	0.005789
MYST3	0.330471	1.6e-05
PPP1R10	0.330436	0.006383
TMEFF1	-0.330209	0.01247
CCNE2	-0.330178	0.047485
STRC	0.330116	0.022089
FCMD	-0.330102	0.027264
EXOC4	-0.330085	0.003678
PDSS1	0.329913	0.032235
DIS3L2	0.329647	0.019963
BAG2	0.329466	0.011589
STAT6	0.329457	0.006104
CNPY3	0.329172	0.007222
GTDC1	0.329063	0.006431
SDCCAG3	0.329055	0.02318
RFX3	-0.328973	0.007378
AP2B1	-0.328965	0.027689
TOLLIP	-0.328841	0.0338
ERLIN1	0.328779	0.000699
FXYD3	0.32842	0.018668
TEP1	0.32841	0.001356
KLF15	0.328383	0.035334
NPFF	0.328341	0.006421
SYS1-DBNDD2	0.328225	0.007484
DPY19L2	0.328188	0.013435
NUMB	0.328184	0.041904
PSME3	-0.328058	0.026792
CDH11	-0.327941	0.001678
SHOC2	-0.32793	0.025638
PAQR8	0.327891	0.026291
ZNF12	0.327883	0.00033
BZW2	-0.327789	0.020423
OR7E38P	-0.327679	0.018678
CACNA1I	-0.327615	0.026658
PPP5C	0.327405	0.029737
TAF3	0.327362	0.037859
ENTPD1	0.327159	0.010772
OLAH	0.327143	0.002092
SFRS5	0.327138	0.038569
CDC37L1	0.327042	0.000841
PIM1	0.326944	0.041319
UBE2S	-0.32691	0.011596
PDIA3	-0.326524	0.002684
SPTLC2	-0.326392	0.047894
CELSR2	0.326268	0.002887
ATG16L2	0.326199	0.031324
PPFIA3	-0.326138	0.03845
ATG4B	0.32603	0.011599
RNPC3	0.325941	0.04043
ARHGEF9	-0.325893	0.023825
EPS15L1	0.325832	0.011976
TIMM8B	-0.325803	0.002839
IMMT	-0.325438	0.041093
HNRNPC	0.325317	0.003299
ZNF205	0.32528	0.014495
POLS	0.325217	0.003279
PLCG1	-0.325209	0.010867
SCAF1	-0.325149	0.027587
GATA4	-0.325082	0.033235
KIF2A	-0.324914	0.004142
CPT1A	-0.32488	0.044173
RCN2	-0.324854	0.017173
NPTXR	0.32479	0.005687
PPHLN1	-0.324575	0.010186
MED8	-0.324571	0.026044
PYCR2	-0.324309	0.000793
2002-09-01	0.324235	0.007584
DPF3	0.324154	0.022762
DCTN6	-0.324135	0.003488
ELAVL1	0.32403	0.000388
GLT25D1	0.323877	0.006183
PAG1	0.32372	0.026297
BBS5	-0.323559	0.037912
ZNF493	0.323341	0.00346
AGBL3	0.323163	0.013401
VEZT	-0.322956	0.000235
GPBP1L1	0.322863	0.00026
PLCB1	-0.322502	0.039431
ABCC5	0.322463	0.014931
KLHL8	0.322447	0.004329
CRTAC1	0.322376	0.017276
CDT1	0.322349	0.007517
TNFRSF10A	0.322232	0.035162
GALM	0.322178	0.000185
AKAP13	-0.322132	0.045937
DHX36	-0.321814	0.031934
PRKD1	0.321799	0.009413
SFT2D3	0.321775	0.000164
RHAG	0.321553	0.021866
DNMT3A	0.321399	0.029438
TGOLN2	-0.321351	0.002589
PLK3	0.3213	0.037411
MTG1	0.321235	0.01794
ZNF599	0.321068	0.010861
ZNF30	0.320903	0.032538
ZNF274	0.320375	0.049508
BCDO2	0.320279	0.037979
MLLT3	0.320254	0.012212
ATG2B	0.319975	0.011988
MGA	0.319902	0.014284
ATG7	-0.319861	9.6e-05
COX15	-0.319826	0.006128
AGRN	0.31946	0.043057
TRIM21	0.319457	0.02405
HSFY1	0.319118	0.043156
MSL2L1	0.3191	0.00019
PCBD1	0.319083	0.037627
SYNGR1	0.319022	0.02837
CREBZF	-0.319002	0.042083
THSD1	-0.318989	0.00581
STAG1	0.318899	0.014225
GGTA1	-0.318894	0.035469
PWP1	-0.318838	0.012685
LRSAM1	-0.318779	0.032486
RSHL1	0.318571	0.028079
MGAT4A	0.318519	0.013688
MYEF2	0.318478	0.010618
MSX1	-0.318288	0.004287
ARMC8	0.318192	0.029953
MIB1	0.318051	0.000146
TPST2	0.31799	0.008073
DENND4B	0.317921	0.003823
UBE2D3	0.317913	0.035755
RASGEF1B	0.317571	0.00442
TXNDC9	-0.317552	0.022737
STARD10	0.317514	0.013055
ARHGAP17	0.317473	0.00116
MAN1C1	-0.317421	0.031887
ASH1L	0.317245	0.036682
TMEM157	-0.317145	0.034999
ABHD6	0.316964	0.004661
PDS5B	0.316948	0.032083
SMAD4	0.316935	0.029044
PKP4	-0.316564	0.011043
SOX12	0.316122	0.033037
MAF	0.315994	0.027273
DNAJB14	-0.315842	0.01563
ACTA2	0.315746	0.008326
REPIN1	0.315734	0.003285
SVIL	0.31568	0.046782
SMAD5	0.315652	0.000654
NRD1	0.315612	0.040449
STK38	0.315484	0.01262
PELI2	0.315044	0.010745
COG3	-0.314832	0.026493
ZNF300	0.314711	0.01068
MBD5	0.314677	0.045122
TBC1D8B	0.314598	0.018531
SFT2D1	0.314573	0.04845
THOC2	0.314475	0.019637
KCTD12	0.314394	0.029115
CTCFL	0.314227	0.020643
FGFBP1	0.314184	0.049114
BCR	-0.314085	0.017884
AFTPH	0.313886	0.004101
PURG	0.313851	0.015197
POLD3	0.313832	0.00038
SH3BP5	-0.313794	0.037605
PDE4D	-0.313747	0.006258
CAD	0.313632	0.002431
HBP1	0.313612	0.001967
KLC1	0.313595	0.002316
IQCK	0.313535	0.001139
ATP2A2	0.313461	0.041507
ST3GAL1	-0.313409	0.047623
STT3B	0.313388	0.019044
CAMTA2	0.31328	0.013147
WDR41	0.313157	0.00718
PSMD4	-0.313071	0.041229
ORMDL3	0.312949	0.003886
CRY1	0.312941	0.03379
ESPL1	-0.312894	0.022562
NFIB	0.312719	0.007388
STK11	0.312636	0.007639
ERVWE1	0.312451	0.015506
PRDM6	0.312441	0.012247
FIG4	-0.312427	0.036049
CUX1	0.312426	0.002269
COG1	-0.31212	0.015324
MRPS12	0.311885	0.043016
UNC84A	-0.311838	0.031884
PLD1	0.311763	0.003756
STRBP	0.311759	0.035729
TRPS1	0.311518	0.036067
CASP6	0.311472	0.045424
UPF1	0.31141	0.001757
SCAND1	0.311226	3e-05
HEXIM2	0.311206	0.037762
TPD52	0.311033	0.020438
NUMA1	0.31103	0.00116
ESR1	-0.310986	0.023471
EVI5L	-0.31093	0.019797
ZNF558	0.310904	0.000426
NINJ1	0.310894	0.012845
BID	0.310839	0.017095
ZNF567	0.310783	0.011584
MCM3APAS	0.310712	0.016813
SRPK1	0.31062	0.000401
RIT1	0.310418	0.009652
KIAA1632	0.310394	0.038031
STAM2	-0.310361	0.035035
SGOL1	0.310206	0.005198
SNORA14B	-0.310046	0.00956
TSPAN15	-0.310017	0.041268
RAB5A	-0.309912	0.002951
PSMB7	-0.309907	0.015452
FAM53B	0.309824	0.005564
FAM118B	0.309733	0.00673
BPTF	0.309582	0.037993
ZCCHC17	-0.309014	0.012984
FRG1B	-0.308923	0.005366
WDR6	0.308835	0.006722
COG2	0.308827	0.034102
KLHL5	0.308623	0.031803
FAM69A	0.308482	0.004332
EIF3K	-0.308436	0.001539
PRDM11	-0.308354	0.015988
TMEM58	-0.308199	0.018455
ADAM17	-0.308125	0.024285
RTCD1	-0.307977	0.026045
MUC17	-0.307853	0.007101
DOPEY1	-0.307824	0.012427
TTC5	-0.307805	0.027622
PPIL6	0.307749	0.007537
IGFBPL1	-0.307658	0.026184
NCR2	-0.307489	0.021744
MRPL20	-0.307406	0.002061
EPB41L3	-0.307281	0.017645
DENND4C	0.307124	0.017464
GRINL1A	0.3071	0.002819
KIAA1407	-0.30709	0.025037
UBE2Q2	-0.30676	0.00221
RBKS	-0.306689	0.001076
DUT	0.30668	0.00048
ZNF182	0.306672	0.003823
ATP5L2	0.306171	0.048638
HNRNPA0	-0.306012	0.004964
EPN2	0.305866	0.000699
POU5F1	0.305833	0.045982
GGA1	0.305829	0.032076
TMEM31	0.305791	0.011343
WAC	0.305703	0.001928
FGF11	0.30569	0.028749
PMS1	0.305646	0.012118
MMD	-0.305513	0.037366
MLL5	0.30484	0.004839
CDS2	-0.304511	0.039667
VARS2	0.304414	0.005705
RHBDD1	0.304345	6.4e-05
TMED2	-0.304205	0.006711
PINK1	-0.303972	0.004331
DPYSL5	-0.303855	0.035423
COX19	0.303765	0.033148
PRNPIP	-0.303684	0.011807
BXDC1	-0.303619	0.039957
EFCAB2	-0.303584	0.03371
HIVEP2	0.303537	0.003122
MOG	-0.303526	0.047478
SAMHD1	0.303233	0.007751
TBL2	0.303127	0.024258
GEMIN4	0.303022	0.003662
PTPLA	-0.302864	0.039225
DISP1	0.302855	0.010097
POLA1	0.302811	0.000511
ICMT	-0.302808	0.048049
ZWINT	-0.302685	0.02984
TGFB2	0.30256	0.016912
THEM4	-0.302469	0.012215
CBS	0.30225	0.007512
CLK2	0.30218	0.024606
OMA1	0.302164	0.048669
TMEM77	0.302154	0.037949
IMP4	-0.301813	0.021099
KEAP1	0.301716	0.004082
TBC1D2B	0.301693	0.019106
CMTM7	0.301471	0.041626
DLEU2	-0.301359	0.003208
PHF21A	0.301161	0.012162
ZNF189	-0.301051	0.022222
VRK1	-0.30102	0.019329
GPR126	0.300957	0.047767
DGCR12	0.300813	0.00451
SOX17	-0.300748	0.024731
ATF4	0.300569	0.024686
NEK11	0.300463	0.009501
SH3GL3	-0.300389	0.029196
SUSD5	-0.300187	0.004495
FUNDC1	-0.300182	0.028503
UBE3B	0.30017	0.042933
RCBTB1	-0.300135	0.00581
ZBTB40	0.300122	0.020591
ABL2	-0.300118	0.015481
IRS2	0.300102	0.029338
NOL3	0.299992	0.016612
GALT	-0.299877	0.028247
SIRPA	0.299843	0.000289
PANK4	0.299797	0.00275
CARHSP1	0.299676	0.016375
DTNA	0.299616	0.043118
BFSP1	-0.299515	0.033613
SH3BP4	0.299317	0.007077
CRY2	-0.299301	0.020732
ATP13A4	0.2993	0.021915
ORMDL1	-0.299255	0.045863
SEC24C	0.299238	0.0001
PLOD2	0.299199	0.012663
SAR1A	-0.299194	0.025996
PSMC2	-0.299127	0.017622
GAS2L1	0.299076	0.004738
AKNA	0.298898	0.036356
LRRC1	0.298809	0.027635
VPS33A	-0.298792	0.040213
TTC19	-0.298741	0.004588
ARF1	0.298666	0.013731
BBS4	-0.298588	0.018772
SPOCK2	-0.298427	0.039782
CENTA2	0.29831	0.01809
PCDH9	0.298169	0.002138
CCHCR1	0.298003	0.011781
ANGPT1	0.297777	0.024004
TIAL1	0.297749	0.003176
ZCCHC7	0.297747	0.014501
NFATC3	0.297732	0.007164
XPNPEP2	0.297568	0.04095
P2RY1	0.297564	0.021719
GALNT8	0.297545	0.024494
CTLA4	-0.297537	0.006454
AYTL2	0.297477	0.028644
RAB18	-0.297434	0.004578
PPM1A	-0.297313	0.015571
CD47	-0.297304	0.001303
CLCC1	-0.297266	0.005237
SEMA3F	0.297241	0.007314
PTRH1	-0.297237	0.025152
ADAM8	-0.297121	0.047242
PLEKHA2	0.297099	0.010686
DYNC2H1	-0.297078	0.008612
WDR59	0.297044	0.002528
NDUFA7	-0.296866	0.002596
PICK1	0.296795	0.038876
CCDC124	0.296608	0.035732
MRPL42	-0.296508	0.002261
ABAT	-0.296504	0.005436
SRR	-0.29635	0.006743
APOA1BP	-0.29628	0.005292
PTGES3	0.296277	0.004356
FRMPD2L1	0.296201	0.004393
BCAP29	-0.296168	0.007051
KLHL3	0.296011	0.013592
VPS13C	0.296008	0.014081
PEX7	-0.295902	0.045617
MTMR15	0.295874	0.005823
SERTAD3	0.295849	0.011788
SNRPA	0.295614	0.001977
PHC1	0.295604	0.000129
IQCG	0.295599	0.023544
PHLPP	0.295562	0.006182
ZCCHC14	0.295413	0.003797
CDCA7	-0.295392	0.042049
GGA2	0.295235	0.025788
CRIPAK	0.295114	0.014728
SPRED1	0.295109	0.017449
GBAS	-0.295075	0.002368
PPP2CB	0.295072	0.004224
RSL1D1	0.295066	0.021122
POP4	0.294981	0.024169
ZNF318	0.294821	0.02123
ZNF429	0.294675	0.022031
GP6	0.294601	0.017199
ZBTB34	0.29457	0.004038
KIAA0922	0.294485	0.025116
INTS8	0.294485	0.001719
ZDHHC9	-0.29443	0.024968
PIK3IP1	-0.294353	0.049084
LRRC46	0.294163	0.04969
WIPF2	0.294084	0.003706
ZRANB3	-0.294017	0.043137
STK4	0.293991	0.038176
ENPP1	-0.293959	0.022354
KPNA2	-0.293952	0.020771
RTN4IP1	-0.29386	0.014513
SLC17A4	-0.293859	0.002758
MMP28	-0.293835	0.013817
RHBDL3	0.293695	0.048378
MANEAL	-0.29344	0.017852
MCTP1	0.293349	0.006978
IL27	-0.29332	0.025653
KRT85	-0.293235	0.019423
GCC1	-0.293213	0.034098
SLCO3A1	0.293086	0.035422
AZI2	-0.292997	0.020059
TDRKH	-0.292671	0.036188
USP13	-0.292075	0.038947
RUFY1	0.291911	0.000892
CRYAB	0.291759	0.001577
ACTG1	-0.291713	0.019376
SHQ1	0.291623	0.002251
MYO1A	-0.291555	0.021423
HSPE1	0.291317	0.027965
IRF5	0.29114	0.040451
MARVELD1	-0.29103	0.027975
RPL23A	0.290845	0.001476
FAM48A	0.290844	0.000236
CLCN4	0.290836	0.048556
CC2D2B	0.290731	0.047303
MOXD1	0.290649	0.009928
EIF2B3	-0.290273	0.039174
AKT3	0.290237	0.00492
ZCCHC8	0.290079	0.005809
CHMP4B	-0.290063	0.037221
CYHR1	0.289992	0.025551
ZNF655	-0.289987	0.000671
EIF4E3	-0.289862	0.011263
MED7	-0.289809	0.039367
FNTB	0.289725	0.01898
SLFN11	0.289567	0.028081
SAP18	-0.289474	0.001142
MARK2	0.289396	0.043605
RAB34	-0.289309	0.028548
NENF	-0.289173	0.005149
METTL9	0.289128	0.03474
SLMAP	0.289034	5.2e-05
FAM105A	0.288887	0.028279
TGM4	0.28885	0.043306
TOR3A	-0.288696	0.022233
SLC35F2	0.288602	0.014799
SH3PX3	0.288567	0.00307
SNX16	-0.288558	0.046417
SLC2A8	0.288537	0.046663
LIN7C	0.28853	0.000131
WWC3	0.288493	0.006079
ANAPC7	-0.288418	0.0432
PTBP2	-0.288417	0.002081
RASGRF2	-0.288412	0.009111
MUTYH	0.288355	0.017758
SLC22A4	-0.288329	0.024454
NOM1	0.288312	0.013219
WDR23	-0.288233	0.01052
ZDHHC3	0.288217	0.036178
RTF1	-0.28818	0.007521
DDHD2	-0.288056	0.009172
SEC23IP	0.288031	0.022563
AGTPBP1	-0.287951	0.007765
NOB1	0.287908	0.004709
ANTXR2	0.287868	0.035298
NUDT5	0.287828	0.016565
DAXX	0.287508	0.021003
ATG10	-0.287497	0.028431
ERGIC1	0.287439	0.005844
UPRT	-0.287436	0.047178
PBRM1	-0.287411	0.030355
MRPS10	-0.287253	0.004025
HNRPDL	-0.287021	0.024578
JHDM1D	0.287002	0.004641
GYPB	0.286795	0.002215
ARMET	0.286642	0.023466
MX2	0.28642	0.040125
GAPDHL19	-0.286142	0.025578
SNX3	0.2861	0.017852
PPM1G	0.2861	0.021347
MCM7	0.286066	0.028159
ELP2	0.286039	0.009337
CPSF3L	0.286022	0.010811
HIATL2	-0.285744	0.036642
SPIRE2	-0.285566	0.015077
PKNOX1	-0.285558	8e-05
FZR1	0.285486	0.022555
DHFR	0.285328	0.012568
B4GALNT2	0.285253	0.045259
KIF22	-0.285064	0.011594
NRF1	0.284985	0.004424
CARD8	0.284805	0.017272
ATAD1	-0.284716	0.027135
USP25	0.284705	0.018795
CENPT	0.284655	0.046741
LAMC3	0.284654	0.02432
ZNF532	0.284578	0.006284
LLGL2	0.284553	0.021008
ATRN	-0.284524	0.010606
ZNF700	0.284465	0.010871
ATAD5	0.284216	0.043695
CNOT8	0.284067	0.013213
SLC35D1	0.283626	0.021988
RFX4	0.283489	0.032184
VPS35	-0.283384	0.047992
TXNDC1	0.283157	0.003032
BBS7	-0.282975	0.030443
KRAS	0.282832	0.017572
XPO7	0.282791	0.047429
MRPS18A	-0.282746	0.008251
SPG20	0.282743	0.039544
UROS	-0.28269	0.020559
WDR35	-0.282563	0.012295
TMC6	0.282542	0.023291
TTC17	0.282391	0.019984
TNFRSF19	0.282309	0.005558
RSAD1	0.282253	0.00627
SSX3	0.282074	0.019717
GART	0.282009	0.012336
KLHL12	-0.281773	0.021339
MCCC2	0.281672	0.00384
TXNDC3	0.281668	0.000386
PHGDH	0.281551	0.020825
WDSUB1	0.281526	0.005234
FBN1	0.281515	0.018625
STARD7	0.281427	0.001574
YME1L1	-0.281365	0.025318
GALNTL4	0.281303	0.040915
PPID	0.281094	0.009283
RABL3	-0.281011	0.010926
DGAT1	0.280867	0.032073
FAM29A	-0.280818	0.011033
TNPO1	0.280803	0.007127
RBAK	-0.280723	0.0139
TSPAN12	0.280561	0.028503
ANKS6	0.28033	0.029336
SYNJ2	0.279986	0.032319
HDGF	0.279948	0.009092
MICAL3	0.279907	0.015409
CBFB	0.279625	0.020962
CCDC98	-0.279615	0.020454
SLU7	-0.279489	0.005598
NARG2	0.279463	0.02074
TMEM135	-0.279322	0.011337
BCL2L13	-0.2793	0.013506
ARSK	0.278941	0.043058
CDH6	-0.278922	0.005264
TMCO1	-0.278675	0.009041
MFRP	-0.278584	0.019953
SCRN3	-0.278568	0.012174
SCRN1	-0.278453	0.035307
ZNF354B	-0.278414	0.040392
RAB7L1	0.278364	0.021106
KIAA1333	0.277909	0.014769
HRAS	-0.277727	0.029498
CRELD2	0.277637	0.025134
RAB43	0.277189	0.017625
ATG16L1	0.277149	0.03911
MOBKL1B	0.2769	0.041245
PCBD2	-0.276878	0.002459
IFT52	-0.276837	0.00744
COX7A2L	-0.276665	0.016627
SEDLP	-0.276328	0.017949
RNF31	0.27632	0.033169
RMND1	-0.276285	0.040942
PTPLB	0.276278	0.002307
MEIS3P1	-0.276131	0.027731
ANAPC10	-0.276037	0.01632
DGKD	0.275728	0.025422
UBL3	0.275697	0.036896
DPH2	0.275548	0.0355
MED11	0.275534	0.002153
CDK10	0.275462	0.033401
TPM3	-0.275383	0.023285
IGF2R	0.275127	0.004002
VAMP3	-0.275049	0.039243
NDUFA2	-0.275008	0.033718
DOCK5	0.274886	0.04257
ATP10B	-0.274844	0.019656
UBXD3	-0.274829	0.014291
RNF10	-0.274748	0.006487
GCSH	-0.274413	0.00165
MBOAT2	-0.274375	0.006097
DNAJB4	0.274203	0.031189
TIMELESS	0.274188	0.012027
ATPBD1B	-0.274013	0.016014
ALS2CR13	0.274	0.008431
EED	0.27389	0.03149
LRFN3	-0.273787	0.022369
ZNF17	0.273767	0.020824
METTL7A	0.273665	0.025131
SLC38A6	-0.27338	0.045689
FECH	-0.273289	0.017037
MAN1A2	-0.273184	0.023383
CPSF1	0.273132	0.036689
CDK2AP1	0.272716	0.005177
POLDIP2	-0.272683	0.025378
HOXB7	0.272683	0.048253
TP63	0.272673	0.041068
OSBP2	0.272548	0.001169
NDUFB4	0.272484	0.00975
PDE7A	0.272375	0.028002
ZNF14	0.272258	0.018866
STX6	0.272223	0.027294
TAF4	0.272061	0.001804
NACA	0.271992	0.005766
RPP30	0.271941	0.043315
ERCC3	0.271923	0.005371
GDF9	0.271707	0.038984
PRR3	0.271651	0.022365
KIAA0409	-0.27154	0.004802
SYF2	-0.271365	0.004276
CHCHD5	-0.271261	0.012889
E4F1	-0.271201	0.012151
ZNF585A	0.271001	0.000904
HS6ST1	0.270821	0.00064
TCF12	0.270588	0.042826
USP37	0.270519	0.008644
NFIA	0.270361	0.033518
SLC7A6OS	0.270222	0.015581
RABL5	-0.270101	0.023635
OTUD7B	-0.270004	0.02247
HEATR3	0.269749	0.026537
CHD9	0.269651	0.006287
PURB	0.269605	0.000389
PIK3CD	0.269558	0.026611
PGPEP1	0.269415	0.025886
RPL19P1	0.26941	0.006218
VPS13B	-0.269128	0.000276
MRPL35	0.268585	0.012447
ZNF775	0.268584	0.042465
AIRE	-0.268538	0.038496
ENDOGL1	-0.268183	0.020771
TSHZ2	0.268001	0.046026
CNOT6L	0.267933	0.010714
ABCD2	0.267602	0.044429
AGPS	-0.26756	0.021204
ARL1	-0.267518	0.027482
SIPA1L3	0.267502	0.030406
TAPT1	0.267495	5.7e-05
TXNDC6	0.26744	0.03869
SCML1	-0.267389	0.010667
SHFM3P1	-0.266869	0.00065
STAMBP	-0.266684	0.03207
DAGLB	0.266607	0.021543
IMPA2	0.266598	0.006004
ZNF673	-0.266584	0.03718
EXOC7	-0.266529	0.031386
PABPN1	0.266471	0.023718
VGLL4	0.266316	0.028102
PI4K2A	-0.266254	0.047296
RBMS1	-0.266236	0.01055
PEX3	-0.26621	0.019296
SNRPB2	-0.266148	0.048436
HERC3	0.265948	0.040152
SGSM3	0.265928	0.003876
MAD2L2	0.265896	0.001921
FBXO7	-0.265729	0.001242
NUFIP2	0.265677	0.000157
PEX13	0.26553	0.001462
PMS2L1	-0.265502	0.000475
KIAA0101	0.265406	0.034418
TMEM108	-0.265328	0.047677
OCIAD1	0.265267	0.028632
CALCOCO1	0.265145	0.011677
BICD2	0.265125	0.005477
PCID2	0.264705	0.008931
TSTA3	-0.264533	0.034051
QDPR	0.264523	0.008069
TRIP11	0.264505	0.047473
WDR33	0.264504	0.019322
SETMAR	0.264401	0.023369
GAB1	-0.264202	0.028489
RFTN2	0.26397	0.028303
AGGF1	-0.263819	0.003998
POLR2K	-0.263777	0.00241
COX4I2	0.26376	0.039335
KLHDC9	-0.263635	0.039926
CORO1C	-0.263571	0.04943
CLYBL	-0.263534	0.03197
MTRR	0.263192	0.022222
MANBA	0.262941	0.005172
FASTKD3	-0.262851	0.042503
ASPSCR1	0.262838	0.034631
CLPS	0.262799	0.039719
HIGD1A	-0.262798	0.017322
CEP27	-0.262759	0.018176
COMT	0.262635	0.006049
SMYD4	0.262622	0.013565
EGLN1	0.262536	0.032717
PPP2R2D	0.262481	0.026612
FCRLB	-0.26247	0.010957
MYO1E	0.26237	0.035789
CAPZB	-0.262321	0.006761
FVT1	0.262137	0.001903
CCDC131	0.261953	8.6e-05
CCDC16	0.261944	0.006873
BCAR1	0.261869	0.02986
FUT2	0.261668	0.00972
PGBD1	-0.261644	0.019606
AMY1A	-0.261541	0.042125
FUCA1	-0.2614	0.013104
THAP9	0.261356	0.012654
AP1M1	-0.261173	0.013616
USP42	0.261068	0.003385
ZFY	0.260906	0.036459
CCT5	0.260816	0.033346
PTPRK	0.260814	0.014156
MED13	0.260519	0.002277
SLC38A1	0.260504	0.019351
PRR14	0.260444	0.000429
ANKS1B	0.260258	0.035214
CRTAP	0.260231	0.003698
FRS2	0.260111	0.007408
CAPN2	0.260108	0.014692
FNDC3B	-0.260009	0.025643
TULP3	0.259588	0.044679
RTTN	0.259546	0.03302
ATXN10	-0.259517	0.027083
ANKRD10	0.259461	0.010245
EFHC1	0.259437	0.002385
MED23	0.259424	0.004004
[truncated: 900 more rows]

## Sheet: AD SFG (GSE5281)
gene	r	prob
A2M	0.66249	0.000353
AADACL1	-0.482201	0.008255
AAK1	0.380122	0.033857
AARS	-0.572522	0.004579
AASDH	0.448503	0.000507
AATF	-0.420875	0.016664
ABCA1	0.768153	5e-06
ABCA7	0.389016	0.038062
ABCA12	-0.475175	0.048449
ABCC9	-0.478498	0.028698
ABCC10	0.813936	0
ABCF1	-0.377927	0.027844
ABCG1	0.619569	0.000167
ABCG2	0.718487	0.001361
ABHD4	0.55057	0.000477
ABHD7	-0.418417	0.022607
ABI3BP	0.991077	0.001351
ABL1	0.557386	0.00028
ABTB2	0.399141	0.02008
ACAA1	0.425069	0.001641
ACACA	-0.348549	0.024504
ACACB	1.39664	1e-06
ACAD11	0.610936	0.000261
ACADS	0.446128	0.017684
ACADSB	-0.344183	0.002236
ACAT2	-0.409915	0.048569
ACBD6	-0.574963	0.042307
ACCN1	-0.456928	0.033208
ACD	0.381938	0.012074
ACIN1	0.438524	0.003886
ACO2	-0.383554	0.038452
ACOT7	-0.519557	0.035448
ACP2	-0.516114	0.022935
ACRC	0.561261	0.032586
ACSBG1	1.03176	6e-06
ACSF2	1.117	0.000657
ACSL4	-0.39481	0.005358
ACSL6	-0.346495	0.016469
ACSS1	0.564884	0.011251
ACSS3	0.913693	9e-06
ACTL6B	-0.746803	0.049293
ACTN1	0.291564	0.029342
ACTR1A	-0.541614	0.005326
ACTR1B	-0.371856	0.015165
ACTR3B	-0.402697	0.008448
ACTR6	-0.417909	0.036246
ACTR10	-0.709912	0.001927
ACVR1C	-0.54462	0.00439
ACYP1	-0.571789	0.010923
ACYP2	-0.49563	0.015534
ADAM23	-0.622834	0.002387
ADAM33	1.05378	9.8e-05
ADAMTS1	1.15518	0.002741
ADAMTS17	0.447631	0.003296
ADAMTS19	0.639532	0.023596
ADARB1	-0.494473	0.001588
ADCY1	-0.454805	0.012565
ADCY2	0.344252	0.035826
ADCY4	0.616014	0.048093
ADCYAP1	-1.01483	0.005964
ADCYAP1R1	0.550607	0.000112
ADD1	0.313094	0.018227
ADD3	0.819277	4e-06
ADI1	0.618454	3e-05
ADIPOR2	0.444231	0.019667
ADK	-0.440714	0.018297
ADO	-0.545101	0.041787
ADORA2A	0.800261	8e-06
ADRA1A	0.498436	0.00447
ADSS	-0.568444	2.3e-05
AFF1	0.757378	5e-06
AFF4	0.595246	0.01421
AFG3L1	0.579838	0.034843
AFP	-0.434583	0.012852
AGPAT3	0.715395	1.3e-05
AGT	1.04027	0.000152
AGTRL1	0.874471	0.003567
AGXT2L1	0.738639	0.003559
AGXT2L2	0.592507	0.021026
AHCYL1	0.769515	3.4e-05
AHNAK	0.930442	0.001761
AHR	0.665483	0.000131
AHSA1	-0.433179	0.009385
AHSG	0.78065	0.048445
AIFM3	0.470102	0.001376
AK3	0.323395	0.031173
AK3L1	0.820878	7e-06
AK5	-0.492525	0.002441
AKAP10	0.85846	2e-06
AKNA	0.642411	0.003648
AKR1A1	-0.693877	7e-06
AKR1B1	-0.454185	0.017781
AKR1B10	-0.751893	0.022901
AKR1C3	0.972504	0.000245
AKT2	0.471653	0.004567
AKT3	-0.534066	0.047604
AKTIP	-0.511623	0.029237
ALAS1	-0.619957	0.006713
ALDH1L1	0.832148	0.003061
ALDH6A1	0.761588	0.000354
ALDH7A1	0.479553	0.00485
ALDH8A1	0.530552	0.013736
ALDH9A1	0.478165	0.002862
ALG5	-0.322511	0.034451
ALKBH7	-0.576599	0.003968
ALLC	0.670425	0.04377
ALMS1	0.708622	0.00036
ALS2CL	0.565854	0.018607
AMH	0.418861	0.003355
AMIGO2	-0.620388	0.026843
AMMECR1L	0.251823	0.043148
AMN1	-0.526104	0.012435
AMOTL2	0.569096	0.000769
AMPD2	0.478256	0.0002
AMPH	-0.533944	0.034241
ANAPC13	-0.656366	0.000541
ANGPT1	0.970125	1e-06
ANGPT2	0.485564	0.045731
ANKDD1A	0.944425	0
ANKMY2	-0.492306	0.019292
ANKRD9	0.352492	0.003079
ANKRD11	0.700184	0.000493
ANKRD12	0.351282	0.024441
ANKRD13A	0.312013	0.003765
ANKRD13D	0.892652	5.4e-05
ANKRD15	0.936076	2e-06
ANKRD24	0.618868	0.045675
ANKRD25	1.23052	0.000935
ANKRD26	-0.383077	0.04877
ANKRD29	-0.678024	0.019107
ANKRD34	-0.329705	0.042554
ANKRD43	0.556489	0.00325
ANKRD46	-0.477916	0.018595
ANKRD47	0.630421	0.024759
ANKRD50	-0.633651	0.002343
ANKRD52	0.385015	0.032582
ANKS1B	0.395767	0.009323
ANKZF1	0.536151	0.022795
ANLN	0.602327	0.00432
ANTXR1	0.904661	0.000175
ANXA2P2	0.964702	0.049349
ANXA3	0.591908	0.022301
ANXA6	-0.642835	0.007696
AOC3	0.846612	0.005862
AOF1	0.436808	0.002273
AP1GBP1	0.566019	0.000238
AP1M1	-0.443197	0.025267
AP1S2	-0.406019	0.049254
AP2A1	0.938597	1e-06
AP2A2	-0.426242	0.003243
AP2M1	-0.524648	0.031331
AP3D1	0.768223	2e-06
AP3M1	0.431834	0.013143
AP3M2	-0.740784	0.006215
APAF1	0.337596	0.038184
APBA2	-0.442003	0.007376
APBB1	-0.586377	0.000493
APC	0.378385	0.030461
APCDD1	1.02395	0.003701
APEH	-0.452387	0.020502
APEX1	-0.502374	0.021084
APIP	-0.315865	0.021133
APLP2	-0.728812	0.00872
APOD	0.656728	0.035088
APOE	0.558764	0.011998
APOL3	0.821925	5e-05
APOLD1	0.77715	0.0013
APOO	-0.7497	0.007456
APPBP1	-0.524208	0.0107
APPL2	0.360886	0.037758
AQP4	0.812585	0.000456
AQP11	-0.555249	0.00899
ARCN1	-0.478344	0.020436
ARF1	-0.667877	0.004656
ARF4	-0.671836	0.004251
ARF5	-0.779662	0.003913
ARHGAP5	0.415308	0.0023
ARHGAP20	-0.613927	0.001316
ARHGAP23	0.31893	0.027017
ARHGAP26	-0.672821	0.001881
ARHGAP29	0.534605	0.003722
ARHGDIB	0.518198	0.004154
ARHGEF6	0.522062	1.4e-05
ARHGEF9	-0.604468	0.021079
ARHGEF10	0.33721	0.033152
ARHGEF18	0.608765	6.3e-05
ARID1A	0.289194	0.031414
ARID2	0.629526	0.000223
ARID5A	0.333838	0.049858
ARID5B	-0.442521	0.024157
ARIH1	-0.468346	0.020153
ARIH2	-0.41745	0.042744
ARL1	-0.616887	0.045131
ARL3	-0.504501	0.006614
ARL5A	-0.395742	0.009999
ARL6	-0.458104	0.003998
ARL6IP1	-0.373104	0.022177
ARL6IP2	-0.271057	0.024561
ARL6IP6	0.724552	6e-06
ARMCX2	-0.443085	0.001547
ARMCX4	-0.633077	0.001047
ARPC1A	-0.798747	6.5e-05
ARPC3	-0.610978	0.011608
ARPC5L	-0.352036	0.012817
ARRB1	0.897721	2.8e-05
ARRDC2	0.711818	0.000438
ARV1	-0.373272	0.012827
ASB6	-0.420056	0.047006
ASCL1	0.943179	4e-05
ASH2L	-0.458115	0.031352
ASNA1	-0.702666	0.000371
ASNSD1	-0.464621	0.02565
ASRGL1	0.446141	0.029622
ATAD1	-0.450475	0.034456
ATAD2B	0.537254	0.001585
ATAD3A	0.414839	0.003775
ATF1	0.415011	0.00846
ATF3	0.863153	0.000109
ATF7IP2	-0.500299	0.013364
ATG3	-0.369293	0.04337
ATG10	0.677564	0.026424
ATG12	0.369636	0.01797
ATOH7	-0.575609	0.014868
ATOH8	0.796855	0.00465
ATOX1	-0.627304	0.000423
ATP1A1	-0.704206	0.002809
ATP1A2	1.08834	0
ATP1A3	-0.794219	0.000588
ATP1B2	0.708644	0.000343
ATP2A2	-0.553344	0.006515
ATP2B2	-0.510564	0.024904
ATP2C1	-0.459044	4.6e-05
ATP5A1	-0.426411	0.043622
ATP5B	-0.785136	0.006641
ATP5C1	-0.776824	0.000274
ATP5F1	-0.505759	0.018628
ATP5G1	-0.573247	0.00763
ATP5G3	-0.705901	0.019433
ATP5J	-0.466501	0.010559
ATP5J2	-0.653764	0.002914
ATP5L	-0.496966	0.025348
ATP5O	-0.708202	0.00173
ATP6AP1	-0.616384	0.002177
ATP6V1B1	0.591737	0.039897
ATP6V1B2	-0.838375	0.002566
ATP6V1C1	-0.365184	0.046077
ATP6V1D	-0.768368	0.036381
ATP6V1E1	-0.763493	0.005835
ATP6V1G2	-0.849704	0.000594
ATP6V1H	-0.767577	0.001146
ATP6V0B	-0.677682	0.007539
ATP6V0D1	-0.649998	0.001982
ATP8A2	-0.486167	0.009923
ATP9A	-0.415901	0.033789
ATP10A	0.87491	0.001023
ATP10B	0.506409	0.032836
ATP10D	0.52377	0.021331
ATP11C	0.571954	0.003186
ATP13A2	0.828883	0
ATPBD4	0.346152	0.049781
ATPIF1	-0.648062	0.001326
ATRIP	0.494407	0.012414
ATRNL1	-0.629881	0.005802
ATRX	0.739357	3e-06
ATXN10	-0.612008	0.00105
AUTS2	0.257676	0.038493
AXUD1	0.67304	0.000156
B3GAT2	0.651985	4.1e-05
B3GNT7	0.568474	0.001273
B4GALT2	0.467821	0.004394
B4GALT7	-0.485365	0.014132
BAG3	0.955981	1.3e-05
BAI1	0.663839	0.000286
BANP	0.590995	0.000541
BASP1	-0.379924	0.020808
BAT2	0.476683	1.4e-05
BAT2D1	0.450556	1.1e-05
BAT4	0.5965	0.000615
BAT5	-0.567983	0.003723
BATF2	0.557718	0.035724
BBOX1	0.702058	0.005636
BBS2	0.303453	0.009449
BBS12	-0.53195	0.003988
BBX	0.848145	0
BCAP31	-0.32973	0.029914
BCAR3	0.665904	7e-06
BCAS1	0.816427	0.008494
BCAS2	-0.623556	0.002083
BCAS3	-0.489844	0.001038
BCAT1	-0.353135	0.03766
BCAT2	0.643925	0.000738
BCL2	0.892923	2.7e-05
BCL2L11	0.414158	0.000377
BCL3	0.436624	0.004333
BCL6	0.831707	4e-06
BCL9L	0.501663	0.001007
BDH2	0.569818	0.002795
BDP1	-0.382194	0.006126
BECN1	-0.38535	0.022024
BEGAIN	0.301684	0.018436
BET1	-0.282779	0.048257
BEX2	-0.409515	0.035618
BEX4	-0.699319	0.007986
BEX5	-0.814541	0.002352
BGN	0.761047	0.038649
BHLHB2	-0.385111	0.048139
BHLHB5	-0.860327	0.005848
BICD2	0.446716	0.003956
BLM	0.490693	0.003972
BLOC1S2	-0.542012	0.000346
BLVRA	-0.732263	0.003422
BLVRB	-0.485278	0.014867
BMP2K	0.417438	0.012723
BMP7	0.726643	0.000902
BMPER	-0.455353	0.020238
BMS1	-0.337873	0.0382
BNIP2	0.397579	0.047511
BOC	0.482423	0.009133
BOK	0.546085	0.000656
BOLA3	-0.569302	0.013292
BPTF	0.625784	0.000225
BRCA1	0.350278	0.036891
BRD1	0.578589	0.000712
BRD2	0.476895	0.00274
BRD3	0.317036	0.014603
BRD4	0.345212	0.018345
BRD7	0.291783	0.042863
BRE	-0.395325	0.013872
BRMS1L	-0.449391	0.048411
BRP44	-0.477785	0.01489
BRPF1	0.462069	0.011012
BRWD1	-0.909969	6.5e-05
BRWD2	0.377918	0.034252
BSCL2	-0.753433	0.001025
BSN	-0.485891	0.013264
BTBD6	0.373458	0.008918
BTBD12	0.376887	0.047279
BTF3L4	-0.580033	0.000612
BTG2	0.502321	0.018798
BTG3	0.689012	0.000365
BTN2A1	-0.505471	0.002539
BTN3A1	0.335231	0.007684
BTNL9	0.750645	0.00081
BUD31	-0.293842	0.047619
BXDC1	-0.505301	0.001705
BXDC5	-0.45211	0.024012
C1GALT1	0.387685	0.00605
C1QBP	-0.683603	0.015845
C1QTNF4	-0.578737	0.015655
C1QTNF5	0.809917	0.000104
C3AR1	0.830259	0.000278
C4A	1.29165	3e-06
C4B	1.18309	8.5e-05
C8B	-0.633549	0.001596
CA7	0.428944	0.004566
CAB39	-0.522908	0.037441
CABLES1	0.579294	0.002353
CABP1	-0.433569	0.004175
CACNA1A	0.595495	0.000116
CACNA1G	0.398241	0.04207
CACNA2D2	0.377494	0.022323
CACNB2	-0.270469	0.021521
CACNG3	-0.502193	0.000269
CACYBP	-0.485925	0.040855
CADM1	0.573342	1.1e-05
CADPS	-0.955088	0.000104
CADPS2	-0.429786	0.026193
CALB2	0.558371	0.014337
CALCOCO1	0.284979	0.025542
CALM1	-0.571198	0.016099
CALM3	-0.383777	0.048605
CALR	0.43932	0.003594
CAMSAP1	-0.5034	0.003815
CAND1	-0.577275	0.005803
CAP1	-0.351907	7.2e-05
CAPN2	0.72961	0.00046
CAPN3	0.732856	0.000474
CAPNS1	-0.662397	0.000496
CAPRIN2	-0.475285	0.023117
CAPS2	-0.414533	0.032677
CARD6	0.934346	1.7e-05
CARD10	1.15165	0.003109
CASC3	0.272588	0.029235
CASC4	0.386191	0.019194
CASD1	-0.480805	0.011342
CASKIN1	0.475232	0.000289
CASP2	0.266205	0.022239
CASP7	0.598443	0.000439
CASP9	0.40747	8.5e-05
CASQ1	-0.697928	0.009127
CAT	0.837996	2e-06
CAV1	0.793739	0.025375
CBARA1	-0.385853	0.001739
CBFB	0.577366	0.001054
CBWD1	-0.35495	0.038535
CCAR1	0.759969	4e-06
CCDC25	-0.509173	0.040302
CCDC34	-0.549567	0.000225
CCDC42	-0.721056	0.004859
CCDC45	0.326005	0.0226
CCDC53	-0.569976	0.00536
CCDC62	0.382194	0.00542
CCDC88A	-0.434156	0.014322
CCDC91	-0.722491	0.002722
CCDC95	0.421603	0.009095
CCDC104	-0.430749	0.011809
CCDC113	-0.582187	0.004213
CCDC115	-0.443598	0.005749
CCDC132	-0.539379	0.02816
CCDC144A	0.444669	0.030011
CCK	-0.620573	0.019858
CCKBR	-0.423921	0.014941
CCNA1	-0.655617	0.001102
CCNC	0.509578	0.032064
CCND2	-0.303348	0.043165
CCNDBP1	-0.812384	0.000387
CCNG1	0.499417	0.000271
CCNG2	0.470835	0.003034
CCNH	-0.631244	0.000637
CCNL1	0.365728	0.002418
CCNL2	0.539701	0.001849
CCNT1	0.496617	0.005743
CCPG1	-0.340577	0.001616
CCR5	0.4775	0.005889
CCT4	-0.631343	0.017781
CCT5	-0.50298	0.001033
CCT7	-0.742595	0.0006
CCT8	-0.397561	0.041467
CD69	0.666006	0.04864
CD81	0.39055	0.033212
CD83	-0.397302	0.006004
CD99L2	-0.581097	0.001739
CD109	0.499231	0.008982
CD151	0.480771	0.009483
CD180	0.520325	0.001192
CD200	-0.811259	0.002597
CD226	-0.60424	0.000463
CDC2	-0.668004	0.00995
CDC2L2	0.227571	0.012412
CDC2L5	0.929553	2.4e-05
CDC2L6	0.561959	2.5e-05
CDC7	-0.388066	0.00773
CDC14A	0.87954	0.011727
CDC25B	0.314782	0.004977
CDC37	-0.359934	0.037877
CDC37L1	-0.69178	0.025932
CDC40	-0.481193	0.029345
CDC42BPA	0.511971	0.004126
CDC42EP4	1.04256	1e-06
CDC42SE2	-0.508471	0.043492
CDCA3	0.486936	0.001954
CDH5	0.656165	0.000422
CDH11	0.395724	0.021162
CDH12	-0.397802	0.044912
CDH18	-0.443417	0.013535
CDH22	-0.3461	0.000493
CDK2AP1	0.684183	9.3e-05
CDK2AP2	0.485094	0.001542
CDK3	0.527843	0.001242
CDK5	-0.654586	0.002484
CDK7	-0.916002	0.012696
CDK8	-0.474568	0.041973
CDKN1A	0.552734	0.022452
CDKN2AIP	0.398748	0.001295
CDKN2C	0.402893	0.031229
CEACAM19	0.559953	0.016687
CEBPD	0.996123	0.000496
CEBPZ	0.263234	0.03313
CECR9	-0.50581	0.002842
CENPM	-0.520241	0.004675
CENPO	0.389723	0.012088
CENPP	0.571398	0.001491
CENTD2	0.48104	0.009432
CENTD3	0.599631	0.000117
CENTG3	0.338673	0.041271
CEP27	0.673166	0.001198
CEP152	0.378128	0.045873
CEP170	-0.371982	0.019997
CEP290	0.515903	0.004221
CES3	0.49779	0.000196
CFHR1	1.10675	0.002982
CFL1	-0.797903	0.022971
CFL2	-0.388078	0.026601
CFLAR	0.971165	0.008023
CGNL1	0.760601	0.000118
CGREF1	-0.344905	0.006489
CH25H	0.347412	0.021181
CHAC1	0.334361	0.029763
CHAD	-0.694706	0.011262
CHCHD1	-0.817887	0.000268
CHCHD2	-0.571263	0.017496
CHCHD4	-0.399074	0.00076
CHCHD6	-0.518034	0.032435
CHD1	0.405681	0.003185
CHD4	0.358152	0.028792
CHD5	0.721018	0.001633
CHD7	0.76434	0.000338
CHERP	0.473504	0.000208
CHGB	-1.03004	0.001173
CHI3L1	1.28426	0.010606
CHKB	0.240017	0.049561
CHL1	-0.395024	0.049594
CHM	-0.55712	0.015208
CHMP2A	-0.396655	0.00839
CHPT1	0.280287	0.034614
CHRDL1	0.542948	0.003684
CHRM1	-0.468467	0.037165
CHRM3	0.360447	0.013463
CHST2	-0.219275	0.023371
CHST3	0.468354	0.033685
CHST6	0.511713	0.003738
CHST7	0.637798	0.000177
CHSY1	0.396314	0.003298
CHURC1	-0.985739	0.009646
CIAPIN1	-0.608283	0.000812
CIC	0.712502	2.7e-05
CISD1	-0.604217	0.000498
CISD2	-0.573374	0.031571
CKAP5	-0.521187	0.019971
CKLF	0.386569	0.003997
CKMT1B	-0.673336	0.010099
CLASP2	-0.440687	0.000865
CLCN2	0.448947	0.029646
CLCN4	-0.518772	0.007516
CLCN5	-0.311624	0.026895
CLDN5	0.858798	0.001551
CLDN12	0.343905	0.006592
CLDN15	0.608292	0.003852
CLGN	-0.693288	0.033614
CLIC3	-0.852428	0.04579
CLIC4	0.583905	0.009589
CLIP1	0.615366	0.004336
CLK1	0.326066	0.033014
CLMN	0.74134	0.000147
CLN8	0.316148	0.023206
CLPTM1L	-0.547085	0.004261
CLTA	-0.448454	0.03245
CLU	0.438671	0.030367
CLUAP1	-0.481739	0.001079
CMAS	-0.620267	0.009644
CMPK	-0.489626	0.006947
CMTM3	0.702086	0.001612
CMTM6	0.727324	4e-06
CMTM7	0.491241	0.004231
CNIH3	-0.748717	1.5e-05
CNN2	0.521837	0.035676
CNN3	1.06633	0.000108
CNNM3	0.555235	0.000172
CNOT4	0.464558	0.005988
CNTNAP5	-0.653025	0.000146
COBL	0.223005	0.044684
COG1	0.384033	0.037781
COG2	0.73284	2.5e-05
COG4	0.348234	0.015016
COG5	-0.333555	0.010261
COL4A2	0.496415	0.010282
COL4A5	0.322091	0.033137
COL5A1	0.546864	0.004885
COL5A3	0.906281	7e-06
COL6A1	0.632553	0.000111
COL9A2	0.470204	0.015554
COL11A1	0.499767	0.027158
COL16A1	0.73276	0.000197
COL18A1	0.949087	0.000473
COL27A1	1.18272	0
COMMD1	-0.468015	0.019316
COMMD3	-0.294216	0.021378
COMMD10	-0.505951	0.044076
COMT	0.5193	0.000416
COPE	-0.46172	0.008709
COPS2	-0.495154	0.038856
COPS3	-0.658221	0.0022
COPS5	-0.598958	0.000809
COPS7A	-0.727499	0.000915
COPZ1	-0.632888	0.008114
COQ3	-0.465594	0.00501
COTL1	0.491039	0.002469
COX5A	-0.609066	0.009273
COX5B	-0.458131	0.025909
COX6B1	-0.552872	0.008977
COX6C	-0.592569	0.004531
COX7AP2	-0.663276	0.000645
COX7B	-0.659972	0.003589
COX7BP1	-0.397768	0.000984
COX7C	-0.410815	0.018584
COX7CP1	-0.375863	0.02832
COX8A	-0.505357	0.018454
COX10	-0.462237	0.039153
COX11	-0.461456	0.024193
COX17	-0.342371	0.004447
COX19	0.437592	0.011542
CPAMD8	0.609072	0.018707
CPE	0.497925	0.001191
CPEB3	0.460774	0.002025
CPLX2	0.468245	0.015885
CPLX3	0.423228	0.010484
CPNE3	0.66973	0.000609
CPNE6	-0.461728	0.021991
CPSF3	-0.505911	0.002369
CPT1B	0.945945	1.2e-05
CPT2	0.438323	0.024052
CREB3L1	0.658486	0.003244
CREBBP	0.550135	0.000272
CRH	-0.817558	0.029166
CRIM1	0.363625	0.03668
CRIPAK	0.502299	0.006153
CRISPLD1	-0.418414	0.01421
CRISPLD2	0.749084	0.012278
CRLF1	0.575894	0.009686
CRMP1	-0.556026	0.020208
CRYAB	0.458211	0.020749
CRYM	-0.840919	5.2e-05
CRYZL1	-0.33044	0.019766
CSAD	0.518273	0.000335
CSDA	1.04621	0.002537
CSF1R	0.404759	0.041283
CSF3R	0.410099	0.03457
CSK	0.403083	0.046051
CSNK1A1	0.852751	0.000148
CSNK1G1	0.313442	0.040956
CSNK2B	-0.424549	0.034664
CSPG4	0.618827	0.016471
CSRP1	0.823798	1e-05
CSRP2	0.358399	0.016498
CSRP2BP	-0.81403	0.022
CST3	0.593526	0.006803
CTBP2	0.398858	0.01124
CTCFL	0.303201	0.025866
CTDSP1	0.738296	0.000605
CTDSP2	0.856242	0
CTDSPL	0.410401	0.003895
CTGLF3	-0.561037	0.013276
CTSH	1.00393	1.4e-05
CTSLL3	0.476254	0.026616
CUEDC1	0.478606	0.003982
CUEDC2	-0.376208	0.045467
CUL1	-0.507554	0.003155
CUL2	-0.578996	0.024725
CUX1	0.462217	0.019425
CXCL1	0.569533	0.008377
CXCL2	0.793308	0.006758
CXCL14	1.07414	3.6e-05
CXCR4	1.24519	0.002585
CXCR7	1.3543	0.000979
CXXC1	0.660988	8e-06
CYB5R3	0.329628	0.038854
CYB561	-0.463421	0.00146
CYBRD1	1.04728	0.000358
CYC1	-0.535145	0.008316
CYCS	0.33423	0.048163
CYFIP1	0.459203	0.003109
CYP4V2	0.375013	0.024882
CYP4X1	-0.476122	0.006192
CYP27A1	0.392014	0.002737
CYP46A1	0.407557	0.007267
CYR61	0.365625	0.020347
CYSLTR1	0.614898	0.009552
CYYR1	0.963847	0.000392
DAAM1	0.659704	1.7e-05
DAG1	0.431788	0.025841
DAP	0.415348	0.048261
DARS2	0.556414	0.008658
DAZAP1	0.479109	0.011812
DAZAP2	-0.43764	0.001362
DBI	0.363098	0.018622
DBN1	0.452133	7.5e-05
DBT	0.735614	0.00022
DCBLD1	-0.451276	0.008558
DCHS1	0.947831	4e-05
DCLK1	-0.543052	0.011177
DCN	1.15274	0.04196
DCP1B	0.360165	0.011876
DCTN2	-0.548238	0.002065
DCTN3	-0.462583	0.037475
DCTN5	0.605368	0.005482
DCTN6	-0.455339	0.00583
DCUN1D5	-0.325559	0.009336
DDIT4	1.17434	5e-06
DDIT4L	1.28081	0.000555
DDN	0.349271	0.037981
DDOST	-0.413812	0.008833
DDR1	0.934294	0
DDR2	1.08953	5e-06
DDT	-0.466706	0.007236
DDX1	-0.64051	0.016603
DDX10	-0.745346	3.4e-05
DDX11	0.555544	0.001484
DDX19A	0.571065	4e-05
DDX20	-0.647622	0.012356
DDX25	-0.57262	0.002273
DDX26B	-0.542897	0.01621
DDX27	0.591274	5.9e-05
DDX28	-0.430509	0.035895
DDX58	0.37358	0.025799
DDX59	0.636198	0.008914
DEAF1	0.32538	0.046757
DENND4B	0.301043	0.042278
DEPDC4	-0.760388	0.029946
DEPDC5	-0.53013	0.019322
DERA	0.296611	0.01104
DERL1	-0.385181	0.045481
DET1	-0.555194	0.009935
DFNA5	-0.395026	0.03414
DGCR5	1.16596	1e-06
DGCR8	0.407414	0.01452
DGCR12	0.325349	0.04482
DGKZ	0.569482	0.001828
DHCR7	0.442008	0.006287
DHCR24	-0.787807	0.000202
DHPS	-0.40438	0.03176
DHRS3	0.468615	0.005025
DHRS4	0.382605	0.005682
DHRS7	-0.328095	0.04574
DHRS7B	-0.687627	0.001797
DHTKD1	0.454497	0.001245
DHX15	-0.515356	0.026141
DHX29	-0.216912	0.034987
DHX30	0.318981	0.012623
DHX58	-0.697158	0.021926
DIO3OS	0.905801	5e-06
DIP2A	0.530545	0.04628
DIRAS1	-0.620368	0.000354
DISP2	0.450826	0.002299
DKC1	-0.503099	0.028396
DKK1	-0.331798	0.044373
DLC1	0.330245	0.040971
DLD	-0.82676	0.005898
DLG3	-0.525772	0.002429
DLG5	0.641218	9e-06
DMKN	0.376334	0.021627
DMXL2	-0.526305	0.008927
DNAH9	-0.831125	0.000528
DNAJA4	-0.537464	0.022121
DNAJB2	0.40296	0.022802
DNAJB6	-0.626524	0.00539
DNAJB9	-0.513085	0.006804
DNAJC1	0.7077	4.6e-05
DNAJC6	-0.387026	0.022256
DNAJC19	-0.294291	0.047686
DNALI1	0.67396	4.7e-05
DNM3	-0.818554	0.000575
DNMT3A	0.621971	1.5e-05
DNTTIP2	-0.312119	0.001462
DOCK4	0.287547	0.030024
DOCK6	1.02216	0.000579
DOCK7	0.441105	0.01584
DONSON	0.289774	0.045395
DPF2	0.333596	0.021231
DPF3	0.533039	0.003844
DPH2	0.377027	0.007647
DPP6	-0.693279	0.016011
DPP7	0.414337	0.016648
DPP8	-0.34809	0.021834
DPP10	-0.649107	0.033494
DPY19L1P1	0.418632	0.044283
DPY19L3	0.579478	0.003946
DPY30	-0.574578	0.012435
DPYSL4	0.471136	0.005585
DRD1IP	-0.770047	1e-06
DSC2	0.494601	0.010765
DSG3	-0.392178	0.044595
DST	0.289394	0.029348
DTD1	-0.595321	0.001267
DTNA	1.21553	1e-06
DTNBP1	-0.525169	0.008252
DTX3	0.490046	0.000842
DTX3L	0.969029	3e-06
DTYMK	0.395582	0.00034
DUOX1	0.454548	0.03694
DUSP1	0.879202	0.016264
DUSP4	-0.459154	0.03894
DUSP6	-0.545714	0.00929
DUSP8	0.697428	0.000295
DUSP9	0.466289	0.004753
DUSP12	-0.562157	0.000111
DVL1	0.615288	9e-06
DYM	-0.51863	0.004762
DYNC1I1	-1.01341	0.000165
DYNC1I2	-0.377614	0.012335
DYNC1LI1	-0.830517	0.000171
DYNLL1	-0.572436	0.005347
DYNLRB1	-0.392647	0.018004
DYNLT3	-0.620132	0.002756
E2F1	0.418995	0.044514
EAF1	-0.621546	0.000434
EAPP	-0.583345	0.002926
EBNA1BP2	-0.626282	0.00215
EBPL	-0.578367	0.046525
ECHDC1	-0.73778	0.000122
ECHDC2	0.68081	0.000616
ECT2	-0.511631	0.021342
EDG1	0.566612	0.005612
EDG3	0.714692	0.007705
EDNRA	0.455402	0.02008
EDNRB	0.64865	0.049611
EEA1	-0.402241	0.012207
EEF1A1	0.464184	0.002304
EEF1A2	-0.409496	0.023865
EEF1E1	-0.633761	5e-05
EEF2	0.619528	8.5e-05
EEF2K	0.790044	0.000666
EEFSEC	0.350592	0.01278
EFCBP1	-0.574514	0.01065
EFEMP1	0.691153	0.005607
EFHC2	0.774893	0.002685
EFHD1	0.902873	6.4e-05
EFNA1	0.56748	4.1e-05
EFS	0.490205	0.046077
EFTUD1	-0.433327	0.014694
EFTUD2	-0.468773	0.02386
EGFR	1.10271	0
EGR1	-0.665022	0.010347
EHBP1	-0.47786	0.024017
EHMT1	0.874352	0
EHMT2	0.380251	0.015684
EID2	-0.651547	0.003621
EIF1AX	-0.628182	0.043845
EIF1B	-0.43386	0.019581
EIF2AK2	0.24701	0.035127
EIF2AK3	0.318116	0.047109
EIF2B3	-0.404746	0.034692
EIF2C3	0.550807	0.017842
EIF2S2	-0.551968	0.011602
EIF3B	0.58283	0.022881
EIF3C	-0.513303	0.049386
EIF3H	-0.370475	0.011581
EIF3J	-0.365035	0.000528
EIF3K	-0.548636	0.008497
EIF4A3	-0.409514	0.010435
EIF4E	-0.393131	0.03226
EIF4E3	-0.539387	0.014778
EIF4G2	-0.817128	1.7e-05
EIF5	-0.768996	0.007364
EIF5A	-0.544538	0.038219
EIF5A2	-0.730424	3e-06
EIF5AL3	0.384216	0.001763
EIF6	-0.504443	0.003912
ELAVL1	0.808444	0.003501
ELF5	-1.25485	8e-05
ELFN2	0.623699	0.00029
ELMOD2	-0.429233	0.0313
ELOVL4	-0.402019	0.007114
ELOVL5	0.77795	6.1e-05
ELOVL7	0.632403	0.00015
ELP2	-0.360038	0.042484
ELTD1	0.670179	0.010644
EMG1	-0.709674	0.00119
EMID1	0.791727	1.3e-05
EMP1	0.862345	0.006729
EMP2	0.717406	0.001342
EMX2	1.05548	2.7e-05
EMX2OS	0.893851	1.9e-05
ENC1	-0.637994	0.018517
ENDOD1	-0.49025	0.01082
ENDOG	-0.413081	0.046403
ENDOGL1	-0.574658	0.002851
ENG	0.755253	0.000651
ENO2	-0.77925	0.001842
ENOPH1	-0.383844	0.033392
ENOX1	-0.278964	0.033272
ENTPD3	-0.359572	0.024096
ENTPD4	-0.413715	0.011603
EP400	0.954578	2.1e-05
EP400NL	-0.734715	0.002168
EPAS1	1.13646	0
EPB41	0.572154	0.001505
EPB41L2	0.257317	0.03182
EPB41L3	-0.952405	0.002273
EPB41L4A	0.374495	0.021947
EPDR1	-0.586465	0.024679
EPHA1	0.626384	0.036806
EPHA8	0.528194	0.013768
EPHB1	0.243135	0.029204
EPS8	0.824874	5e-06
EPS8L1	0.646769	0.002061
EPS15	-0.456478	0.043588
ERBB2IP	0.962465	0
ERBB3	0.67281	0.00266
ERCC3	-0.469338	0.001531
ERCC5	0.441366	0.003772
ERG	0.601775	0.004623
ERGIC1	0.370693	0.029826
ERLIN2	0.545806	4.3e-05
ERN1	0.402382	0.032182
ERP29	-0.352733	0.019213
ESCO1	0.568211	0.01305
ESF1	0.532587	0.001822
ESRRG	-0.571629	0.017806
ETF1	-0.426117	0.024249
EVI1	-0.651348	0.00053
EVI5	0.319774	0.00864
EXOC6	-0.359576	0.032185
EXOC8	0.38197	0.010649
EXOSC1	-0.453388	0.006781
EXOSC4	-0.586094	0.018247
EXOSC5	-0.681967	3.4e-05
EXOSC7	-0.361137	0.011828
EXOSC9	-0.450987	0.003291
EXOSC10	0.363614	0.01106
EXT2	-0.488566	0.004381
EXTL2	-0.880332	0.000745
EYA1	0.502769	0.031416
EYA3	0.392176	0.00745
F2RL2	-0.89312	1.9e-05
F3	1.04267	0.007884
F8	-0.50678	0.000454
F8A1	-0.381908	0.048035
F11R	0.855642	4.4e-05
FADS3	0.364251	0.048214
FAHD1	-0.57193	0.001993
FAHD2A	-0.624056	0.000679
FAM3C	-0.551828	0.022861
FAM18B2	0.484348	0.008307
FAM19A1	-0.561132	0.017744
FAM21A	0.307514	0.006723
FAM38B	0.705467	0.009099
FAM39E	0.445118	0.013813
FAM44A	0.55991	0.002376
FAM45B	0.706194	0.033024
FAM46A	0.874259	0.030171
FAM49A	-0.699414	0.017349
FAM53A	0.488623	0.019777
FAM54B	-0.470731	0.011623
FAM57B	0.31218	0.040113
FAM59B	0.523235	0.040606
FAM63A	1.168	1e-06
FAM78A	0.5981	0.001436
FAM79A	-0.411975	0.035302
FAM80B	0.534841	0.002442
FAM86A	0.706473	0.029595
FAM86C	-0.460149	0.008325
FAM89B	0.356066	0.017648
FAM91A2	0.383793	0.006302
FAM98B	-0.457681	0.020049
FAM100A	-0.944275	0.049686
FAM100B	0.330907	0.042752
FAM101B	0.257272	0.019754
FAM105A	0.451613	0.0072
FAM107A	1.06312	3.2e-05
FAM107B	0.90496	0.001842
FAM109A	0.328226	0.047661
FAM113A	0.673643	2.6e-05
FAM117A	0.316364	0.009176
FAM122A	-0.621412	0.000736
FAM123A	0.657066	0.001241
FAM124A	0.370174	0.001934
FAM125B	0.337127	0.014379
FAM131C	0.469965	0.037204
FAM133A	-0.522073	0.006207
FANCG	0.307026	0.031175
FANCL	0.402725	0.00101
FARS2	-0.633379	0.016423
FARSB	-0.45423	0.026951
FASTK	0.514335	4.1e-05
FASTKD1	0.284275	0.04272
FASTKD3	-0.535159	0.006891
FAT	1.10995	0
FBLN1	0.480546	0.016566
FBLN5	0.385227	0.017873
FBXL2	-0.508906	0.001462
FBXL3	1.11111	2e-06
FBXL6	0.957899	0.0349
FBXL10	-0.198868	0.022237
FBXO2	0.387964	0.005995
FBXO21	-0.387859	0.031275
FBXO41	0.302886	0.030836
FBXO44	0.448766	2.3e-05
FBXO45	-0.39215	0.017504
FBXW4	0.559633	0.001459
FBXW7	-0.657001	0.004158
FBXW12	0.807296	6.2e-05
FCHSD2	0.516348	0.000282
FDPS	-0.344494	0.02163
FDXR	0.512184	0.01867
FECH	-0.286176	0.00559
FEN1	-0.585087	0.001808
FER1L4	0.418806	0.027405
FETUB	-0.339571	0.04594
FGD3	0.713181	0.004678
FGD4	0.583266	0.000327
FGF1	0.432238	0.023545
FGF2	0.493658	0.022336
FGF12	-0.283611	0.036011
FGF13	-0.444692	0.023602
FGF16	0.530784	0.030311
FGFR2	0.730995	0.000234
FGFR3	1.15884	2e-05
FGG	1.15249	8e-05
FGR	0.84652	0.001648
FHL2	-0.547811	0.000124
FHOD1	0.485432	0.00211
FHOD3	-0.383218	0.013684
FIBP	-0.901126	0
FIG4	-0.418751	0.039097
FIGNL1	-0.523511	0.014296
FIP1L1	0.728164	1.4e-05
FIS1	-0.461818	0.008693
FKBP1B	-0.427809	0.008611
FKBP5	0.514241	0.001166
FLCN	0.542027	0.006522
FLI1	0.640725	0.005735
FLNA	0.779732	8.4e-05
FLT1	0.779258	0.004536
FMNL2	0.611638	2e-06
FMNL3	-0.363562	0.033693
FMR1	-0.301779	0.040105
FN1	0.955509	0.000363
FN3K	-0.57319	0.032757
FNBP1	0.484514	0.013644
FNDC4	-0.441102	0.015059
FNDC5	-0.384218	0.015977
FNDC7	0.494531	0.022414
FOXC1	1.83988	0.028188
FOXD1	1.15892	0.039715
FOXF2	0.498976	0.009206
FOXH1	0.591746	0.001589
FOXJ1	0.450547	0.011904
FOXJ3	-0.493383	0.019458
FOXK1	0.328622	0.031231
FOXO1	1.03827	1e-06
FOXP3	-0.810346	0.001108
FOXQ1	0.627757	0.004634
FPGT	-0.376463	0.04027
FREQ	0.639628	0.00684
FRMD4B	0.637137	0.002452
FRMD8	-0.765519	0.000159
FRMPD2L1	-0.828806	0.00074
FSTL1	0.489011	0.016486
FTL	0.466596	0.023509
FTSJ3	0.295242	0.041707
FUBP3	0.374157	0.003392
FUCA1	-0.431964	0.014262
FUNDC1	-0.506716	0.002561
FVT1	0.501153	0.000535
FXR1	0.68409	0.009466
FXR2	0.394261	0.006823
FXYD6	-0.588034	0.023052
FYCO1	0.967698	2.1e-05
FYN	0.534766	1e-06
FZD1	0.662092	0.00175
GABARAPL1	-0.847293	0.006961
GABARAPL2	-0.400704	0.048965
GABBR1	-0.480395	0.016645
GABRA1	-0.826503	0.00295
GABRA3	0.536085	0.01776
GABRA4	-0.863497	0.002828
GABRA5	-0.564945	0.003404
GABRB1	0.476135	0.000814
GABRD	-0.849536	0.036144
GABRG1	0.762983	0.003733
GABRG2	-0.803784	0.000356
GAD2	-0.560106	0.035782
GADD45B	0.591886	0.039697
GADD45GIP1	-0.428215	0.035047
GAK	0.495424	1.3e-05
GALNTL1	0.565099	0.000285
GALNTL2	0.527441	0.046917
GALNTL5	-0.606532	0.000635
GARS	-0.598774	0.01402
GAS2L1	0.864641	0
GATA2	0.660865	0.000527
GATAD2A	0.446716	0.017453
GATM	0.595801	0.02621
GBA3	-0.293902	0.042726
GBE1	-0.485154	0.034569
GCA	-0.539599	0.039688
GCC1	-0.612939	0.008796
GCC2	-0.409896	0.026981
GCLC	0.385636	0.00011
GCM1	-0.600791	0.019472
GCN5L2	0.331984	0.002627
GCNT1P	0.376233	0.028272
GCNT2	1.01126	0.000357
GDA	-0.561189	0.020342
GDF1	1.17095	4.2e-05
GDF11	0.4422	0.043922
GEM	0.871844	0.002271
GFAP	1.57351	0
GFI1	-0.434515	0.036105
GFM1	-0.303243	0.014967
GFPT1	-0.315681	0.024284
GFRA2	-0.528709	0.000203
GGA2	0.392524	0.002803
GGA3	-0.445442	0.042436
GGCX	-0.443569	0.006831
GGH	-0.620139	0.012862
GGPS1	-0.311849	0.004806
GGT3	0.456772	0.00694
GHDC	0.358169	0.041942
GHITM	-0.444409	0.005178
GIMAP5	0.708909	0.000164
GINS2	0.57235	0.0159
GJA1	1.08876	0
GJB3	0.472034	0.015011
GJB6	0.749748	0.000635
GJC1	0.530342	2.1e-05
GLG1	0.529025	0.001439
GLIS3	0.992639	5.4e-05
GLOD4	-0.57624	0.010504
GLRB	-0.710844	0.004825
GLRX	-0.476636	0.012188
GLRX2	-0.663163	0.004987
GLRX3	-0.507696	0.03903
GLRX5	-0.455782	0.005112
GLS	-0.519416	0.007503
GLT1D1	-0.370232	0.001876
GLTP	0.790816	3e-06
GLTSCR1	0.549423	0.000945
GLUD1	0.556976	0.006493
GLUD2	0.56384	0.004617
GLUL	1.01792	0.00035
GMDS	-0.517944	0.01544
GMEB2	0.355901	0.006639
GMIP	0.388646	0.034321
GMPR2	-0.366353	0.034782
GNA11	0.572859	1e-06
GNA12	0.408804	0.027359
GNAI2	0.426691	0.005945
GNB4	0.473065	0.010772
GNB5	-0.686669	0.016216
GNE	0.294519	0.022339
GNG3	-0.766118	0.000327
GNG12	0.660928	0.000654
GNL1	0.396524	0.013599
GNPDA2	-0.528339	0.007743
GNPNAT1	-0.381043	0.012924
GOLGA2	0.431134	0.011273
GOLGA8B	0.880587	0.006264
GOLIM4	0.897102	0.000149
GOLPH3L	-0.381488	0.003649
GOLT1B	-0.653344	0.010337
GON4L	0.509618	0.01467
GORASP1	0.303829	0.014113
GOT1	-0.789449	0.005095
GOT2	-0.659391	0.007173
GP1BB	0.685581	0.000111
GP6	0.517692	0.000642
GPAM	0.930333	2e-05
GPATCH4	-0.297938	0.035581
GPATCH8	0.66479	0.001636
GPC4	0.64542	0.001584
GPD1L	-0.397217	0.035643
GPER	0.938019	0.000334
GPHN	-0.417075	0.03586
GPI	-0.525233	0.029247
GPM6A	0.296576	0.02238
GPM6B	0.317419	0.046334
GPNMB	0.843061	0.000352
GPR17	0.698972	0.023197
GPR18	0.418619	0.032943
GPR56	0.996627	5.2e-05
GPR64	0.390557	0.01917
GPR85	-0.459864	0.002937
GPR89B	-0.475142	0.005157
GPR98	0.927273	5.5e-05
GPR116	0.319958	0.032344
GPR132	0.660307	0.020251
GPR143	0.840374	0.041798
GPR153	0.589492	0.000911
GPR155	0.459211	0.00424
GPR177	0.665018	0.004339
GPRASP1	-0.721154	0.001536
GPRC5B	0.763111	0.00109
GPRC5C	0.80829	0.006328
GPSM1	0.387669	0.002417
GRAMD1A	0.372642	0.038609
GRAMD1C	1.10026	0
GRAMD3	0.7597	0.00038
GRHPR	-0.357346	0.023177
GRIA4	-0.719245	0.012684
GRIN1	-0.496593	0.015914
GRIN2C	0.681385	0.000271
GRK4	0.551685	0.029845
GRK5	0.258758	0.036812
GRLF1	0.370666	0.004817
GRM6	0.419157	0.000598
GRPEL1	-0.480442	0.024881
GRSF1	-0.473577	0.024318
GRWD1	0.375077	0.005053
GSDMDC1	0.73867	0.001532
GSN	1.04923	0.00233
GSTA4	-0.425402	0.02109
GSTO1	-0.596513	0.027322
GSTO2	-0.415031	0.022389
GSTT2	-0.576588	0.047158
GTF2B	-0.414661	0.015492
GTF2E2	-0.515479	0.034367
GTF2I	-0.39976	0.045803
GTF3C1	0.471191	0.000368
GTF3C3	-0.331719	0.030344
GTF3C5	0.276392	0.032967
GTPBP4	-0.266255	0.026352
GTPBP5	-0.50342	0.020895
GTPBP6	0.291892	0.031956
GUCY1B3	-0.78635	0.005774
GUCY2D	0.329713	0.019006
GUSB	0.427996	0.025975
GYG1	-0.441875	0.002289
H2AFX	0.299481	0.024632
HACE1	-0.574661	0.031381
HADHB	0.53152	0.000503
HAGH	-0.471073	0.031158
HAGHL	0.30893	0.016389
HAS1	-0.760085	0.011007
HBG2	0.600756	0.007552
HBP1	0.291892	0.039802
HCCS	-0.372508	0.040486
HCG27	0.440978	0.010377
HCLS1	0.461699	0.018185
HCST	0.452661	0.026903
HDAC1	1.11085	1e-06
HDAC4	0.529742	7.9e-05
HDGF	0.562718	0.000267
HEATR2	0.40989	0.004836
HEATR5B	-0.494961	0.000368
HEBP2	0.349324	0.0107
HECTD3	0.346823	0.015903
HECW1	0.494633	7.8e-05
HEG1	0.792379	0.002312
HELLS	0.714103	0.029769
HEPACAM	1.04012	0.00011
HEPH	1.16891	1e-06
HERC2P2	0.546721	0.001853
HERC5	0.714336	0.00291
HERPUD2	0.454751	0.004497
HEXA	-0.309674	0.034162
HEXB	-0.504296	0.000554
HEY2	1.15066	2.4e-05
HGF	0.970703	0.000159
HIBADH	-0.305367	0.012782
HIBCH	0.438972	0.00181
HIC2	0.632388	8.9e-05
HIGD1B	1.08684	5.2e-05
HINT2	-0.403791	0.007797
HINT3	1.0786	5.8e-05
HIP1	0.723761	4.5e-05
HIP1R	0.887352	7.7e-05
HIP2	-0.438922	0.017257
HIPK2	0.839544	0.001021
HISPPD2A	-0.809909	0.029971
HIST1H1A	-0.643488	0.010735
HIST1H1C	0.57084	0.045073
HIST1H2AJ	0.44261	0.034816
HIST1H2AL	-0.479481	0.000538
HIST1H4D	0.883236	9.7e-05
HIST1H4K	0.750621	0.046316
HLA-B	0.432027	0.005504
HLA-C	0.669978	0.003086
HLA-DQB2	-0.557087	0.024486
HLA-DRB5	0.364394	0.041138
HLA-E	0.532308	0.025207
HMBOX1	0.638614	0.001454
HMG20B	0.551451	0.006697
HMGB1	0.426491	0.020259
HMGB3	-0.57689	0.00461
HMGCLL1	-0.884798	0.002123
HMHA1	0.606409	0.004479
HMOX2	-0.570376	0.0131
HNMT	0.298879	0.040195
HNRNPA0	0.339559	0.020013
HNRPA3	0.757995	0.014025
HNRPH3	0.363313	0.004058
HOMER3	0.405776	0.035962
HOXD3	0.534795	0.029753
HPRT1	-0.751146	0.000937
HPS5	0.529454	0.002251
HRASLS	-0.483497	0.005849
HRK	0.532629	0.011828
HS3ST2	-0.589663	0.009421
HS6ST2	-0.765219	0.004323
HSD17B7	0.598125	9e-06
HSD17B7P2	-0.775333	0.012596
HSDL1	-0.462237	0.000301
HSDL2	0.621464	0.002466
HSF2	-0.26223	0.017296
HSFX1	0.354402	0.022585
HSP90AB1	-0.804539	0.000858
HSPA1A	0.878486	0.020905
HSPA8	-0.917183	0.037527
HSPA12A	-0.580424	0.016544
HSPA12B	0.692803	0.009675
HSPB1	0.65343	0.014089
HSPB3	-0.566378	0.001125
HSPH1	0.483602	0.026264
HTRA1	0.448936	0.016779
HUNK	-0.704117	3e-06
HUS1	0.38512	0.028267
HVCN1	1.1703	0
HYAL2	0.494166	0.03325
HYLS1	-0.366929	0.045274
IAH1	-0.682492	0.009905
IARS	-0.456756	0.029002
IARS2	-0.365597	0.016971
IBSP	0.28567	0.039231
ICA1	-0.67845	0.012258
ICMT	-0.506098	0.047706
ID2	0.601786	0.000208
ID4	1.24312	3e-06
IDH3A	-0.653472	0.004252
IDH3B	-0.45343	0.02294
IDH3G	-0.699034	0.002173
IER3	0.438043	0.021201
IER3IP1	-0.366772	0.021428
IFI16	0.664587	0.002295
IFI44	0.54603	0.010701
IFIT2	0.421651	0.003003
IFIT5	-0.406851	0.040972
IFITM1	0.577189	0.016916
IFITM2	0.720045	0.007058
IFITM3	0.499745	0.048907
IFNAR2	0.666779	0.003117
IFRD1	0.828675	2e-05
IFRD2	0.518847	2.4e-05
IFT20	0.392319	0.031659
IFT52	-0.250099	0.030624
IFT74	0.374835	0.025869
IFT81	-0.360754	0.011732
IFT122	-0.473524	0.001253
IGF1R	0.638695	0
IGFBP7	0.976097	1e-06
IGSF3	-0.465329	0.011037
IGSF11	0.562516	0.000248
IHPK2	0.377508	0.005089
IK	-0.492762	0.015277
IKBKB	0.662105	0.000281
IKZF2	0.625222	0.000474
IL1F9	-0.304986	0.031541
IL1R1	0.662511	0.004599
IL4R	0.508079	0.021569
IL6R	0.583774	0.047139
IL6ST	0.92302	3e-06
IL8RA	0.384611	0.040596
IL10RA	0.25362	0.049449
IL11RA	0.552332	0.014802
IL13RA1	0.761054	0.002139
IL17D	0.564422	0.001401
IL17RB	1.17469	0.000274
IL17RD	0.584843	0.012105
IL18BP	0.307642	0.033968
ILF2	-0.448545	0.008102
ILF3	0.557048	0.002238
IMMT	-0.596218	0.008552
IMP3	-0.479742	0.020401
IMP4	-0.608977	0.001649
IMPAD1	-0.577147	0.044855
IMPDH1	0.423007	0.019612
IMPDH2	-0.430376	0.037959
INA	-0.715663	0.001846
ING1	-0.439127	0.006025
ING2	0.288211	0.039934
INOC1	0.231531	0.025227
INPP5D	0.693872	0.002186
INPP5F	-0.556096	0.001243
INSIG2	-0.408195	0.002151
INSM2	-0.556639	0.000451
INTS9	0.458571	0.013084
IPO9	0.309078	0.017892
IPPK	0.31918	0.005629
IQCA	1.06811	0
IQCK	0.618246	0.000127
IQGAP1	0.886769	7e-05
IQWD1	-0.547629	0.026156
IRAK1	0.530936	5.9e-05
IRF9	0.578782	0.000212
IRX3	0.733313	0.042395
ISCA2	-0.476636	7e-06
ISCU	-0.438951	0.036249
ISG20L1	0.440137	0.001703
ISG20L2	0.354825	0.015643
ITGA6	0.827148	9.7e-05
ITGA7	0.924277	0.000132
ITGA10	0.925861	0.000408
ITGAV	0.78567	8e-06
ITGB1	0.546359	0.008012
ITGB5	1.06484	0
ITGB8	0.602133	0.014579
ITIH5	0.868955	0.002694
ITM2A	0.513819	0.027595
ITPA	-0.447801	0.012706
ITPKB	1.48018	1e-06
ITPR2	0.84375	4.6e-05
ITSN1	0.74687	0.001077
JAG1	0.879842	0.01829
JAM2	0.840284	0.011962
JAM3	0.299781	0.04653
JARID1A	0.416082	0.013507
JAZF1	-0.769336	0.002693
JMJD2B	1.0491	6.2e-05
JMJD6	0.650028	0.000424
JOSD3	0.862881	1e-06
JPH1	0.293977	0.042542
JUB	0.765211	0.012243
JUNB	0.680837	0.037287
KALRN	-0.422048	0.02646
KATNAL1	-0.575421	0.001478
KBTBD8	-0.455089	0.005155
KBTBD11	-0.496461	0.016498
KCMF1	-0.454438	0.008277
KCNA1	-0.65336	0.01515
KCNAB1	-0.468891	0.019062
KCND2	-0.525053	0.011767
KCNF1	-0.538598	0.003839
KCNIP4	-0.505887	0.011549
KCNJ5	0.613304	0.001353
KCNJ10	1.18601	0
KCNJ14	0.492219	0.038405
KCNJ16	0.869738	0.000161
KCNK3	0.3166	0.017891
KCNK12	0.41299	0.013838
KCNMA1	0.623342	0.007012
KCNMB2	-0.438824	0.025212
KCTD15	0.796177	0.000443
KEAP1	0.255347	0.046459
KHSRP	0.493287	0.000395
KIAA0100	-0.47682	0.015167
KIAA0152	0.468106	0.00689
KIAA0157	-0.363272	0.00013
KIAA0195	0.526866	0
KIAA0226	0.307445	0.035839
KIAA0280	0.495393	0.001222
KIAA0323	0.777478	3.2e-05
KIAA0329	0.350655	0.028787
KIAA0355	0.302064	0.037209
KIAA0368	-0.420984	0.040876
KIAA0427	0.365866	0.009551
KIAA0467	0.335014	0.045217
KIAA0494	0.569805	0.024608
KIAA0556	0.326266	0.023926
KIAA0562	0.553625	0.00573
KIAA0649	0.253428	0.04378
KIAA0802	-0.36279	0.049216
KIAA0859	-0.434201	0.026317
KIAA0907	0.27081	0.021027
KIAA0913	0.593906	0.00045
KIAA1033	0.306676	0.048019
KIAA1107	-0.609005	0.00257
KIAA1244	-0.486614	0.0264
KIAA1274	0.736337	0.001256
KIAA1279	-0.58625	0.000471
KIAA1324L	-0.502686	0.000348
KIAA1333	-0.557081	0.026052
KIAA1377	0.519466	0.007918
KIAA1429	-0.360069	0.035658
KIAA1524	-0.593273	0.004573
KIAA1632	0.749085	0.000232
KIAA1641	0.951398	0.000192
KIAA1712	0.387071	0.036986
KIAA1731	0.800324	2e-06
KIAA1754	0.531533	0.049245
KIAA1913	-0.952582	0.002242
KIAA1946	0.539048	7.6e-05
KIAA1967	-0.547927	0.00516
KIF1A	0.429136	0.023088
KIF1B	-0.354061	0.03339
KIF1C	0.855014	1.9e-05
KIF2A	-0.523667	0.012288
KIF3A	-0.346212	0.000247
KIF5B	0.831628	4e-06
KIF9	-0.994872	0.000164
KIF13A	0.482685	0.007085
KIF13B	0.487673	0.0056
KIFAP3	-0.907945	0.001993
KIFC2	0.394938	0.002533
KIR2DL4	0.39106	0.016881
KIR2DS1	0.379339	0.00869
KIR3DL3	0.341518	0.024724
KLC1	-0.712447	0.00569
KLC2	0.244507	0.011852
KLC3	-0.636112	0.023848
KLF2	1.28171	0.011627
KLF3	0.562749	0.000115
KLF4	1.19187	0.004433
KLF12	-0.434919	0.002033
KLF15	0.931558	1e-05
KLHDC9	-0.519472	1.3e-05
KLHL2	0.400782	0.00054
KLHL5	0.431271	0.014119
KLHL21	0.522794	7.3e-05
KLKB1	0.604145	0.02847
KNDC1	0.269631	0.035745
KPNA2	-0.613873	0.001104
KPNA4	-0.323383	0.035551
KRT34	-0.750821	0.01931
KRT77	0.414707	0.022218
KRT85	-0.535682	0.001049
KRT222P	-0.755391	0.00045
KSR1	0.465984	0.000839
KTN1	0.745025	5e-06
L1CAM	0.400585	0.004192
LAGE3	-0.31967	0.019771
LALBA	0.596005	0.000274
LAMA1	0.610424	0.004971
LAMA5	0.725319	0.00139
LAMB2	0.986108	3e-05
LAMC1	0.502795	9.8e-05
LAMP2	0.769111	0.000286
LARGE	-0.507658	0.011844
LARP5	-0.646768	0.016132
LAS1L	0.660906	0.000187
LASS1	0.882717	0
LASS2	0.275556	0.022927
LASS6	-0.634305	0.018744
LATS2	1.00808	0.00171
LCE3D	0.469029	0.01883
LCMT1	-0.433139	0.016323
LCMT2	-0.455015	0.00014
LCN8	0.423783	0.041364
LDB2	-0.620775	0.001686
LDHA	-0.728335	0.006136
LEAP2	0.783436	6.6e-05
LEO1	-0.37662	0.01851
LEPREL1	0.352346	0.042755
LEPREL2	0.726573	0.004137
LEPROTL1	-0.425388	0.022024
LETM1	0.458237	0.00272
LETMD1	-0.681234	0.000507
LFNG	1.21663	0.000157
LGALS3	0.78262	0.00013
LGALS8	-0.638399	0.013292
LGI2	-1.03672	0.0004
LGR5	0.447667	0.017558
LGTN	0.336212	0.008497
LHFPL2	0.529409	0.000541
LHFPL3	0.578983	0.000323
LHX1	-0.978967	0.010963
LHX2	0.897571	0
LIFR	0.619042	0.004416
LIMA1	0.772802	0.00035
LIMCH1	0.318854	0.031371
LIMD1	0.769125	0.000722
LIMK2	0.673387	0.001273
LIMS1	0.398569	0.01481
LIMS2	0.715711	0.000406
LMAN2	0.31399	0.004958
LMAN2L	0.300428	0.042122
LMBR1	-0.398462	0.015654
LMBRD1	-0.49416	0.012124
LMO1	0.361365	0.046355
LMO2	0.34706	0.005797
LOH12CR2	0.575399	0.002203
LPIN1	0.263226	0.023234
LPIN2	0.393226	0.005083
LPP	0.823681	1e-06
LRCH1	-0.677128	0.04474
LRCH4	0.614403	0.000775
LRDD	0.702709	0.000433
LRFN1	0.458753	0.002002
LRFN5	-0.459335	0.002961
LRIG1	0.868863	0.000428
LRMP	-0.377388	0.02366
LRP1	0.850109	9.1e-05
LRP1B	0.351625	0.004274
LRP3	0.499459	0.003352
LRP4	1.31324	0
LRP6	0.3701	0.035291
LRP8	0.435601	0.003657
LRP10	0.996262	7e-06
LRP12	-0.678261	0.034943
LRPPRC	-0.582601	0.000702
LRRC3B	0.484005	0.022124
LRRC6	-0.341993	0.014589
LRRC7	-0.44816	0.007616
LRRC8A	0.536869	0.000173
LRRC8B	-0.632687	0.010004
LRRC14	0.697699	0.000104
LRRC32	0.447654	0.038371
LRRC49	-0.44761	0.00358
LRRC56	0.502368	0.035052
LRRC57	0.404521	0.007603
LRRIQ2	0.331642	0.005795
LRRN1	0.529356	0.007554
LSM3	-0.453537	0.020461
LSM5	-0.487237	0.044612
LSM14A	0.445181	0.000281
LSMD1	-0.39566	0.025055
LSS	0.513381	0.001523
LTA4H	-0.349771	0.021655
LTBP1	0.447516	0.016456
LTBP2	0.474486	0.03848
LTV1	0.292472	0.021832
LUC7L	0.501482	0.000443
LUM	0.708038	0.002028
LY6K	0.53118	0.000586
LY75	0.640767	0.011709
LYAR	0.516802	0.00238
LYPD6	0.531516	0.01095
LYRM1	-0.407482	0.015415
LYSMD2	-0.439649	0.031628
LYSMD3	0.508635	5.6e-05
LYSMD4	-0.292234	0.011086
LZTS2	0.952945	0
M6PR	-0.432451	0.030989
M6PRBP1	0.47458	0.00306
MACF1	0.482643	0.001157
MAD2L1	-0.777311	0.025252
MAD2L1BP	-0.746814	2e-05
MADD	-0.392811	0.025695
MAF	0.666428	8.8e-05
MAFF	0.524594	0.040314
MAFG	0.304223	0.03451
MAFK	0.69458	0.000309
MAGEC1	-0.443484	0.002498
MAGED1	-0.542404	0.021632
MAGED2	-0.714224	0.002575
MAGED4B	0.312375	0.021788
MAGEF1	-0.422355	0.01294
MAGEH1	-0.533842	3.9e-05
MAGEL2	-0.522882	0.000244
MAGI3	-0.572192	0.000391
MAGOH	-0.436869	0.014179
MAL2	-0.955726	0.001339
MALAT1	0.973922	0.001033
MALT1	0.468378	0.009193
MAML1	0.540602	7e-06
MAML2	0.901877	1.4e-05
MAN2B1	0.467604	0.024869
MAN2C1	0.346709	0.0096
MANBAL	-0.396367	0.017721
MANEAL	-0.248463	0.031183
MAP1LC3B	-0.518769	0.020125
MAP2K1	-0.706992	0.010101
MAP2K1IP1	-0.385566	0.047599
MAP2K4	-0.595152	0.00214
MAP2K7	0.544419	0.040855
MAP3K5	0.74825	0.000258
MAP3K6	0.615984	0.005005
MAP3K7IP3	-0.394067	0.014893
MAP3K11	0.508725	0.00391
MAP4	0.612939	0.047566
MAP4K4	0.660987	1.9e-05
MAP4K5	0.372162	0.030887
MAP7	0.357568	0.012345
MAP7D1	-0.27892	0.015033
MAP7D2	-0.781865	0.003266
MAPK1	-0.341197	0.019295
MAPK8IP1	0.421465	0.01133
MAPK9	-0.702834	0.008807
MAPK10	-0.519854	0.007898
MAPK11	0.877956	0.000302
MAPKAPK3	0.836168	0.000357
MAPKBP1	0.841636	1e-06
MAPT	0.299676	0.044983
2003-03-01	0.586921	0.001265
2008-03-01	0.408202	0.006336
2011-03-01	-0.570246	9.6e-05
MARK1	-0.471733	0.001576
MARVELD2	0.764472	0.007769
MASTL	-0.389466	0.003127
MAT2B	-0.715624	0.000323
MBD6	0.900527	8e-06
MBNL2	0.454432	0.000223
MBOAT2	-0.334284	0.04815
MBTD1	0.56182	3.5e-05
MCCC2	-0.366345	0.003457
MCEE	-0.570698	0.038191
MCHR1	-0.522876	0.043612
MCTS1	-1.07789	0.005415
MDH1	-0.751459	0.005842
MDH2	-0.590246	0.016513
MDM4	0.634504	0.000778
ME3	-0.613185	4.8e-05
MECR	-0.467695	0.008858
MED1	0.853064	5.4e-05
MED9	-0.405717	0.014928
MED10	-0.424948	0.001539
MED16	0.784815	1.1e-05
MED19	-0.246157	0.031065
MED25	0.502057	0.000339
MED28	0.314122	0.005179
MED31	-0.540279	0.026915
MEF2C	-0.806657	0.001446
MEF2D	0.260215	0.025841
MEG3	0.854595	0.003835
MEG8	0.369984	0.043722
MEGF10	0.808748	0.000359
MERTK	0.823465	1.2e-05
METAP1	-0.36777	0.000156
METTL7A	1.01554	6e-06
MEX3A	0.342834	0.006823
MEX3C	0.374753	0.002084
MFAP1	-0.199282	0.042472
MFAP3L	0.347002	0.029105
MFHAS1	0.554381	0.001942
MFRP	0.402635	0.010102
MFSD1	0.371195	0.018108
MGAT2	0.368155	0.01236
MGAT4B	0.503276	1.3e-05
MGAT5B	0.48162	0.040038
MGST2	-0.367459	0.029698
MGST3	-0.772222	0.003464
MIA3	-0.495762	0.005299
MIB1	0.391161	0.012479
MICA	0.589871	0.004122
MICAL2	-0.460541	0.034359
MICALL2	0.607965	0.013754
MICB	0.58028	0.010636
MID1	0.834577	9e-05
MID1IP1	0.639908	0.001947
MIF	-0.554916	0.016932
MIF4GD	0.608802	0.000296
MITF	0.402794	0.012961
MKKS	-0.942182	0.000139
MKLN1	0.685404	0.001152
MKNK1	0.694713	0.001525
MKNK2	1.13017	0
MLF1	-0.362382	0.043326
MLL2	0.55313	6e-06
MLL5	0.534361	0.000256
MLLT11	-0.736153	0.006486
MLN	0.428099	0.029861
MLSTD1	-0.620654	0.002892
MLX	-0.553314	0.037232
MLXIP	0.535965	0.00386
MMAA	-0.540876	0.041558
MMP16	0.604687	0.002189
MN1	0.476223	0.005001
MNT	0.768377	0.000276
MOAP1	-0.662493	0.00199
MOBKL1A	0.336317	0.01904
MOBKL2A	0.387135	0.011398
MOBKL2C	0.669852	0.000204
MOCS1	0.349962	0.014092
MOCS2	-0.676216	0.002072
MON2	0.357666	0.002102
MORC2	0.544987	5e-05
MORF4	-0.504652	0.025798
MORN2	-0.532042	0.001178
MPHOSPH8	0.745947	5e-06
MPHOSPH9	0.463448	0.001904
MPP1	-0.499593	0.010661
MPP6	0.304243	0.025642
MPST	0.458284	0.006145
MPV17	-0.379717	0.004423
MRAS	0.630449	0.001648
MRC2	1.00401	0.012598
MRP63	-0.400788	0.044347
MRPL1	-0.624499	1e-05
MRPL3	-0.624483	0.008335
MRPL12	-0.329953	0.004712
MRPL14	-0.363348	0.041184
MRPL15	-0.884228	0.000495
MRPL16	-0.343222	0.028804
MRPL18	-0.431335	0.014861
MRPL27	-0.446017	0.023811
MRPL28	-0.521423	0.001494
MRPL30	-0.436151	0.023203
MRPL32	-0.341213	0.040023
MRPL34	-0.414133	0.022532
MRPL36	-0.348323	0.000405
MRPL37	-0.677634	0.002497
MRPL39	-0.676107	7e-05
MRPL46	-0.46625	0.009017
MRPL47	-0.52463	0.00869
MRPL51	-0.217997	0.026442
MRPS9	-0.476018	0.019536
MRPS11	-0.434914	0.030791
MRPS17	-0.408882	0.000284
MRPS22	-0.45429	0.024715
MRPS23	-1.0271	0.000176
MRPS28	-0.784624	0.027141
MRPS30	-0.642619	0.002083
MRPS33	-0.551133	0.00512
MRPS34	-0.341653	0.006317
MRTO4	-0.413219	0.029806
MRVI1	1.01464	0.000195
MS4A2	-0.848843	0.042896
MSH2	-0.685377	0.015106
MSH3	0.444661	0.002083
MSL2L1	0.503016	0.014437
MSN	0.540364	0.018808
MSRA	-0.316757	0.026089
MSRB3	0.787555	0.000123
MSTP9	0.6896	2e-05
MSX1	1.17521	0.000104
MT1E	0.914286	2.9e-05
MT1F	1.17009	1e-05
MT1G	1.19898	7e-05
MT1H	1.11207	1.4e-05
MT1JP	1.22444	3.8e-05
MT1M	1.25825	0
MT1P2	0.654347	0.00374
MT1X	1.0499	3.8e-05
MT2A	1.06366	1e-05
MTA1	0.457748	0.000609
MTCH2	-0.636225	0.004015
MTHFD1L	-0.237027	0.022172
MTMR9	-0.357095	0.033565
MTMR10	0.489805	0.002343
MTMR14	0.31966	0.037834
MTUS1	0.300031	0.03913
MTX2	-0.681001	0.00701
MTX3	-0.451722	0.009163
MUC1	0.971715	0.00026
MUM1	0.478401	0.024378
MUT	0.207781	0.047759
MUTYH	0.452291	0.002431
MXI1	0.804902	7e-06
MYBPC1	0.874497	0.000142
MYC	0.428469	0.010034
MYD88	0.426126	0.01055
MYL3	0.464231	0.020985
MYLIP	0.350196	0.028359
MYLK	0.381202	0.027512
MYO1A	0.316045	0.045339
MYO10	1.20254	1e-06
MYOCD	0.5006	0.026167
MYSM1	-0.352831	0.04551
MYST2	-0.571286	0.007311
MYST3	0.491773	3.9e-05
MZF1	0.5367	6.7e-05
N6AMT1	-0.332352	0.037243
NAB1	-0.257047	0.024569
NACAP1	0.496878	0.000557
NADK	0.628951	0.000796
NADSYN1	0.61549	0.009927
NAIP	0.623767	0.012695
NANS	-0.429821	0.002674
NAP1L2	-0.628435	0.012574
NAP1L3	-0.392857	0.039943
NAPRT1	0.384744	0.022471
NARG1L	0.334938	0.042531
NARS	-0.402774	0.020659
NARS2	-0.553867	0.001554
NAT5	-0.595092	0.014393
NAT9	0.344559	0.045676
NAT11	0.522702	0.001555
NAV1	0.973068	5.9e-05
NBEA	-0.579856	0.006079
NBEAL2	0.455262	0.006166
NBPF1	0.578535	0.000829
NCALD	-0.935683	0.000555
NCAN	0.509435	0.004043
NCAPD2	0.414235	0.028743
NCBP2	-0.314492	0.035911
NCKIPSD	-1.15847	0.019506
NCOR2	0.427324	0.005369
NCSTN	0.307566	0.043543
NDEL1	-0.283756	0.019952
NDFIP1	-0.487155	0.009522
NDN	-0.499281	0.005187
NDRG2	0.733762	0.003867
NDST4	0.370046	0.00227
NDUFA1	-0.794609	5e-06
NDUFA2	-0.403029	0.030076
NDUFA4	-0.649233	0.004456
NDUFA5	-0.533201	0.019209
NDUFA7	-0.650058	0.003736
NDUFA8	-0.626265	0.002504
NDUFA9	-0.504737	0.004408
NDUFA10	-0.49146	0.006854
NDUFA11	-0.760958	0.001818
NDUFA12	-0.892232	0.009601
NDUFA13	-0.487948	0.02468
NDUFAB1	-0.876268	0.000277
NDUFAF1	-0.73046	0.012931
NDUFB3	-0.430832	0.00023
NDUFB5	-0.676886	0.004465
NDUFB6	-0.362107	0.005506
NDUFB7	-0.359683	0.016782
NDUFB8	-0.678336	0.007359
NDUFB10	-0.629611	0.000531
NDUFC1	-0.4855	0.018297
NDUFC2	-0.733583	0.003697
NDUFS2	-0.668265	0.009926
NDUFS3	-0.707888	0.002737
NDUFS4	-0.504569	0.002107
NDUFS5	-0.641368	0.001979
NDUFS6	-0.494258	0.026688
NDUFS7	-0.518961	0.002787
NDUFV1	-0.6323	0.008501
NDUFV2	-0.507318	0.012582
NEBL	0.429261	0.001014
NECAP1	-0.940219	0.000199
NEK1	0.828377	0.000694
NEK6	0.462361	0.012526
NEK7	0.695372	2e-06
NELF	0.383318	0.045167
NELL2	-0.569008	0.012973
NEO1	0.417349	0.005551
NET1	0.448462	0.043743
NETO1	-0.490882	0.021647
NETO2	-0.394401	0.032416
NEUROD6	-0.785465	0.001938
NFAT5	0.787283	1.2e-05
NFATC2	0.78112	0.002477
NFE2L2	0.533818	0.000272
NFIA	0.589582	0.028446
NFIB	0.45187	0.004657
NFIC	0.789865	0.003038
NFKBIA	0.878543	1e-06
NFKBIB	0.527974	0.012794
NFKBIZ	0.46155	0.013592
NFU1	-0.653574	0.001448
NGB	0.617971	0.002279
NGDN	-0.459218	0.000262
NHLRC2	0.394073	0.002834
NHP2L1	-0.380467	0.028527
NHS	0.523399	0.000196
NHSL1	0.983463	4.2e-05
NID1	0.967648	0.02577
NIF3L1	-0.671393	0.001023
NINJ1	0.526314	0.001885
NIPA1	-0.425388	0.000484
NIPSNAP3B	-0.410485	0.006575
NIT2	-0.628231	0.009531
NKAIN4	0.83273	0.005451
NKIRAS1	-0.671352	3.3e-05
NKRF	-0.466199	0.012499
NKTR	0.682212	0.000492
NKX2-2	0.766416	0.00013
NLK	-0.375533	0.036896
NLN	0.911225	7.6e-05
NLRP1	-0.285556	0.043534
NLRP3P	-0.532335	0.011621
NLRX1	0.443995	0.024678
NME1	-1.01568	0.000336
NME3	0.409096	0.008853
NME4	0.688788	0.0001
NME6	0.289027	0.035205
NMNAT2	-0.880446	6.1e-05
NMRAL1	-0.597415	0.001598
NMT2	-0.369919	0.021027
NMU	-0.50175	0.041673
NOBOX	0.682596	0.001787
NOL1	0.3001	0.027704
NOLA2	-0.641583	0.002482
NOM1	0.441176	0.032183
NOS1	0.50139	0.002352
NOS2A	0.560547	0.018965
NOSTRIN	0.987235	3.6e-05
NOTCH1	0.642714	0.001054
NOTCH2	1.24612	0
NOTCH2NL	1.03378	2e-06
NP	0.349622	0.046507
NPAS2	0.358393	0.004382
NPAS3	0.79704	0.000333
NPC2	0.542432	0.003872
NPEPL1	0.585498	0.04676
NPEPPS	0.395071	0.021708
NPHP4	0.627818	0.000966
NPM1	-0.361149	0.047141
NPNT	0.620351	0.042255
NPTX2	-0.602576	0.013946
NQO1	0.869402	0.0002
NQO2	-0.510564	0.008567
NR1H4	0.494567	0.047254
NR2E1	1.02397	2.5e-05
NR2F1	0.381578	0.00203
NR2F2	1.04251	8e-05
NR4A2	0.474653	0.002045
NRBF2	-0.379819	0.028913
NRBP1	-0.389908	0.013039
NRBP2	0.307555	0.031666
NRD1	0.6167	0.000724
NRG1	-0.562702	0.012415
NRG2	0.547482	0.005831
NRIP3	-0.488236	0.045955
NRM	0.447841	0.000536
NRN1	-0.886003	0.001529
NRSN1	-0.682452	0.002482
NRXN2	0.692298	0.000328
NRXN3	-0.731583	0.012896
NSF	-0.810077	0.001378
NSL1	0.642891	5.5e-05
NSUN2	0.420736	0.001026
NSUN4	-0.590155	0.018243
NSUN6	0.436997	0.014297
NT5E	0.38899	0.02906
NTAN1	0.36566	0.008522
NTHL1	-0.303456	0.017151
NTNG1	-0.426826	0.038112
NTNG2	0.578338	0.004467
NTRK1	0.48188	0.039792
NTRK2	0.86787	0.000421
NTSR2	0.598249	0.022113
NUCKS1	0.834758	1e-06
NUDT2	-0.688602	0.006173
NUDT9	-0.499144	0.003877
NUDT11	-0.465868	0.041557
NUDT16L1	0.437315	0.000551
NUMB	0.527954	0.040466
NUMBL	0.668191	0.000222
NUP62CL	-0.750302	0.012872
NUP85	-0.346014	0.002139
NUP88	-0.681501	0.006161
NUPL1	0.367282	0.048592
NXNL2	-0.598232	0.043083
NXPH1	-0.573992	0.02369
NXT2	0.555703	0.002397
OAF	0.706486	0.007601
OAS1	0.7825	0.000512
OAS3	0.393506	0.01016
OAZ1	-0.560457	0.025434
OAZ2	-0.418002	0.006755
OCIAD1	-0.809414	0.018526
ODC1	-0.416494	0.017146
ODF2L	0.545991	9.8e-05
OGFRL1	0.436156	0.030001
OLFM3	-0.557315	0.006346
[truncated: 1,418 more rows]

## Sheet: HD caudate nucleus (GSE3790)
gene	r	prob
A2M	0.226605	0.00224
AAK1	-0.319686	2e-06
AARS	-0.05949	0.037054
AARSD1	-0.2753	7e-06
AASDHPPT	-0.297449	0
AASS	0.311668	0.001338
AATF	0.238656	0.001678
ABCA1	0.62244	0
ABCA6	0.43565	0.000496
ABCA8	0.292192	0.009348
ABCB9	-0.357907	0.001801
ABCC4	0.291036	0.000873
ABCC5	-0.223076	7e-06
ABCC10	0.161194	0.00055
ABCD2	-0.157896	0.027472
ABCD3	0.218715	5e-06
ABHD4	0.338014	0
ABHD8	-0.183624	0.023279
ABHD10	-0.110296	0.001066
ABHD14A	-0.232805	0
ABI3BP	0.249363	0.006972
ABL1	0.381832	0
ABL2	-0.09314	0.043389
ABLIM1	0.275346	3e-06
ABR	-0.266856	0.001424
ABTB2	0.112058	0.017184
ACAA1	0.323643	0
ACACB	0.282761	0.000363
ACADL	0.217447	0.046686
ACADS	0.281116	0.000112
ACADVL	0.261185	1.9e-05
ACCN1	-0.332513	0.000306
ACCN2	-0.19565	0.005651
ACCN3	-0.151968	0.045656
ACE	-0.238861	0.001611
ACHE	-0.392234	5e-06
ACIN1	0.203505	0.003154
ACLY	-0.386066	0.00012
ACO2	-0.398194	0
ACOT2	0.136768	0.032662
ACOT7	-0.386945	0
ACOT9	0.381621	0.000186
ACOT11	0.488226	4e-06
ACOX2	0.173781	0.032274
ACP5	0.276854	0.003939
ACP6	0.166003	0.000188
ACSBG1	0.253631	0.000254
ACSL1	0.289921	0.000125
ACSL4	-0.220541	0.011893
ACTL6A	0.432569	1e-06
ACTL6B	-0.585689	0
ACTN1	-0.471226	0
ACTN2	-0.759555	0
ACTN4	0.181193	0.000549
ACTR1B	-0.164884	3.1e-05
ACTR2	-0.255833	0.00033
ACTR3	-0.233473	0.003186
ACTR3B	-0.686349	0
ACTR10	-0.356533	0
ACVR2B	0.321553	6e-06
ACY1	0.133853	0.041601
ACYP2	-0.254691	0
ADAM5P	-0.193475	0.025915
ADAM11	-0.153638	0.038468
ADAM15	0.287265	0.001687
ADAM23	-0.567563	0
ADAMTS1	0.483347	0.001042
ADAMTS3	-0.589051	0
ADAMTS12	-0.139705	0.048461
ADAMTSL3	0.551347	0
ADARB1	-0.420584	0
ADARB2	0.359441	6.5e-05
ADCY1	-0.502863	5.9e-05
ADCY2	0.66019	0
ADCY3	-0.509812	0
ADCY7	0.308979	0.00093
ADCY8	0.501953	0
ADCY9	-0.52144	0
ADD2	-0.660172	0
ADD3	0.396993	0
ADFP	0.296551	5e-05
ADH1B	0.264867	0.003509
ADIPOR1	-0.213907	0
ADIPOR2	0.297089	4e-06
ADM	0.404654	0.045532
ADNP2	0.176736	0.006558
ADORA2A	-0.94956	0
ADORA3	0.286529	0.000225
ADPGK	0.124692	0.000212
ADRA2C	-0.390782	0.000118
ADRB2	0.130743	0.004077
ADRBK1	-0.321845	0.001115
AEBP1	1.03962	0
AES	-0.275936	2.3e-05
AFF1	0.685181	0
AGBL2	0.409177	0.002092
AGK	-0.157573	0.000954
AGPAT1	-0.13679	1.1e-05
AGPAT7	-0.687104	0
AGT	0.474187	7e-06
AGTRL1	1.28119	0
AHCTF1	0.226163	0.001082
AHCY	-0.124528	0.000272
AHCYL1	0.420367	1.8e-05
AHI1	0.19624	0.035851
AHNAK	0.666378	0
AHNAK2	0.397685	0.000191
AHR	0.319908	0.002914
AHSA1	0.164791	0.041201
AIM1	0.237686	0.003802
AK1	0.586289	9.6e-05
AK3L1	0.130774	0.019835
AK5	-0.393139	0.000974
AKAP5	-0.457777	5.9e-05
AKAP11	-0.479421	0
AKAP12	-0.212041	0.001011
AKR1A1	-0.144834	0.001997
AKR1B1	-0.175527	1.1e-05
AKR1C1	0.500835	1e-05
AKR1C2	0.374801	0.000186
AKR1C3	0.448924	0.000135
AKR7A2	0.188675	0.00087
AKR7A3	0.168619	0.002045
AKT3	0.201959	6e-06
ALAD	0.248103	0.000299
ALB	-0.194464	0.000571
ALDH1A1	0.300683	0.008803
ALDH1L1	0.519288	3e-06
ALDH4A1	0.489029	2e-06
ALDH6A1	0.122764	0.033748
ALDH7A1	0.23573	0.001448
ALDH9A1	0.268948	1e-06
ALDH18A1	-0.100158	0.037102
ALDOA	-0.228189	3e-05
ALG8	-0.137611	0.000127
ALG9	-0.099433	0.045141
ALG13	-0.114571	0.039059
ALMS1	0.188431	0.000293
ALOX5	0.421438	0.002619
AMBN	-0.475483	0.033079
AMIGO2	0.200659	0.002444
AMMECR1	0.121078	0.019476
AMOTL2	0.414222	0
AMPD2	-0.41649	0
AMPD3	0.16364	0.024812
AMPH	-0.27838	6.9e-05
ANAPC2	0.125298	0.01459
ANG	0.406608	7.5e-05
ANGEL1	0.124452	0.04594
ANGPT1	0.709484	0
ANGPTL7	0.549663	0.023801
ANK2	-0.091739	0.002123
ANKHD1	0.135084	0.001278
ANKMY2	-0.263565	0
ANKRD6	0.165422	0.040163
ANKRD10	0.136105	0.002581
ANKRD15	0.365838	0
ANKRD26	0.226566	0.019519
ANKRD27	0.129705	0.00182
ANKRD40	0.338377	0.003687
ANKRD57	0.29805	2e-06
ANKS1A	0.126375	0.00763
ANKS1B	-0.252853	0.000334
ANP32B	0.553873	0
ANP32E	0.216035	0.000556
ANXA1	0.775382	0.001371
ANXA2	0.482242	7.2e-05
ANXA2P2	0.460918	0.000133
ANXA3	0.2047	0.011781
ANXA4	0.357158	0.002729
ANXA5	0.320459	0
ANXA6	-0.367679	1e-06
AP1G1	0.239474	0.025782
AP1M2	-0.171793	0.00956
AP1S1	-0.652286	0
AP1S2	-0.102203	0.014986
AP2A2	-0.14783	0.007424
AP2B1	-0.112172	0.002973
AP2M1	-0.261746	3.8e-05
AP2S1	-0.189155	0.00067
AP3B2	-0.357692	0
AP3M2	-0.185008	0
AP3S1	-0.199608	0
APBA1	-0.505848	1e-06
APC	-0.389693	0.000322
APEH	-0.262401	0.001346
APH1A	0.189924	0
API5	-0.313266	0.004201
APIP	0.176498	0.025824
APITD1	-0.126168	0.01379
APLP1	-0.184287	0.030157
APLP2	-0.151846	1e-05
APOBEC3C	0.216859	0.011177
APOBEC3G	0.25792	0.015556
APOBEC4	-0.150669	0.014026
APOC1	-0.296821	0.003717
APOD	0.2111	2.8e-05
APOL3	0.225884	0.012178
APOO	-0.227749	7e-06
APP	-0.243112	1.4e-05
AQP1	1.0479	0
ARAF	0.220667	1e-06
ARF1	-0.306725	3e-06
ARF3	-0.398583	0
ARF4	-0.310673	1e-06
ARF5	-0.350743	0
ARF6	0.120254	0.048204
ARFGAP1	0.126752	0.01217
ARFGAP3	0.234849	0.000289
ARFGEF1	-0.21682	1.8e-05
ARFIP1	0.258479	6e-06
ARFIP2	-0.087344	0.014985
ARG2	-0.471076	0
ARHGAP5	0.322936	4e-06
ARHGAP6	0.30721	4.1e-05
ARHGAP10	0.159073	0.003283
ARHGAP12	0.257244	1.6e-05
ARHGAP17	0.333799	1e-06
ARHGAP19	0.452891	0.000307
ARHGAP22	0.188493	0.042177
ARHGAP29	0.292853	3e-06
ARHGDIA	-0.406388	0.000557
ARHGEF1	0.134553	0.002694
ARHGEF6	0.358434	1e-06
ARHGEF7	0.144821	0.003291
ARHGEF9	-0.695436	0
ARHGEF10L	0.123744	0.016802
ARHGEF12	-0.14325	0.012614
ARHGEF15	0.157193	0.037939
ARHGEF17	-0.40264	0
ARHGEF18	0.169116	0.000387
ARID4A	-0.143863	0.007085
ARID4B	0.195139	2.1e-05
ARID5B	0.202207	0.000476
ARL1	-0.144517	0.045753
ARL2	-0.18448	0.000372
ARL4A	0.295694	0.00287
ARL4D	-0.216596	0.000637
ARL8B	-0.106731	0.000877
ARMC1	-0.1956	9.1e-05
ARMC8	-0.280609	2.4e-05
ARMCX1	-0.141098	0.01225
ARMCX2	-0.380027	0
ARMCX3	-0.137801	0.0002
ARMCX5	-0.128385	0.021884
ARMCX6	0.203093	1e-06
ARNT2	-0.151383	0.001419
ARNTL	-0.284407	0.000143
ARPC1A	-0.202159	4.3e-05
ARPC2	-0.384047	0
ARPC3	-0.223562	0.001141
ARPC5L	-0.347846	0
ARVCF	0.439739	0.006472
ASB6	-0.29914	0.045189
ASCC2	0.174664	0.016271
ASCL1	0.657734	0
ASH2L	-0.08765	0.021582
ASL	0.153576	0.012266
ASNA1	-0.127469	0.001898
ASNS	-0.145645	0.001658
ASTE1	0.253505	0.005561
ASTN1	-0.208908	0.000109
ASTN2	0.18457	0.010682
ASXL1	0.33009	0
ASXL2	0.170244	6.9e-05
ATAD2B	0.219235	0.000655
ATAD3A	0.110712	0.029976
ATF1	0.247358	2.3e-05
ATF3	0.498453	0.000212
ATF4	0.268934	0.000292
ATG5	0.406228	0.040003
ATG9A	-0.169365	0.000614
ATG16L1	-0.163888	0.013579
ATHL1	0.17995	0.029868
ATM	0.284654	0.00903
ATOX1	0.21641	0.010202
ATP1A1	-0.52144	0
ATP1A2	0.311728	1e-06
ATP1A3	-0.610021	0
ATP1B1	-0.135049	0.008584
ATP2A2	-0.545642	0
ATP2B1	-0.76546	0
ATP2B2	-0.592308	0
ATP2B4	0.305534	0
ATP5A1	-0.237111	2e-06
ATP5B	-0.397903	0
ATP5C1	0.177552	0.000461
ATP5F1	-0.183903	0.000223
ATP5G1	-0.235741	1e-05
ATP5G3	-0.365947	1e-06
ATP5H	-0.27188	6e-06
ATP5I	0.140904	0.01732
ATP5J	-0.134296	0.003122
ATP5J2	-0.123174	0.008346
ATP5L	-0.486152	0
ATP5O	-0.249988	1e-06
ATP6AP1	-0.227944	5.7e-05
ATP6AP2	-0.283374	9.3e-05
ATP6V1A	-0.490589	0.001852
ATP6V1B2	-0.415698	1e-06
ATP6V1C1	-0.208034	0.000187
ATP6V1D	-0.254032	0
ATP6V1E1	-0.350459	4e-06
ATP6V1F	-0.275499	0
ATP6V1G2	-0.537853	0
ATP6V1H	-0.5077	0
ATP6V0A1	-0.514134	7e-06
ATP6V0B	-0.174243	0.001641
ATP6V0C	-0.303644	2.1e-05
ATP6V0D1	-0.166577	0.000718
ATP6V0E2	-0.100384	0.030939
ATP8A1	-0.257501	4.9e-05
ATP8A2	-0.508609	1e-06
ATP9A	-0.320273	9e-05
ATP10A	0.153064	0.036877
ATP10D	0.143459	0.001677
ATP11B	0.180408	0.000717
ATP13A2	0.193501	0.000668
ATPBD1B	-0.223426	0.000497
ATPIF1	-0.267566	5e-06
ATRNL1	-0.503443	0
ATXN1	-0.241844	0.005128
ATXN10	-0.224516	1e-06
AUH	-0.277603	0
AVEN	0.244801	0.011488
AXL	0.220287	0.001057
AZGP1	0.884145	0
B3GALNT1	-0.262942	0.001371
B3GNT1	-0.271128	5e-06
B3GNT2	-0.558275	0
B3GNT4	-0.123663	0.014003
B4GALNT1	-0.284432	3e-05
B4GALT3	-0.090962	0.033564
B4GALT6	-0.627671	0
BAALC	0.187813	0.00121
BACE2	0.417783	0.000138
BACH1	0.30979	0.000357
BAG1	-0.149189	7e-06
BAG2	0.210394	0.001195
BAG5	0.120693	0.046814
BAI2	-0.562976	0
BAIAP2	-0.548992	0
BAIAP3	0.641001	0.000406
BANF1	0.188857	0.000153
BANP	0.386719	1e-06
BAP1	-0.285747	5e-06
BARD1	0.541078	4e-06
BARX1	0.302828	0.019174
BASP1	-0.417981	0
BAT3	-0.132198	0.001514
BATF	-0.657456	0.000327
BAZ1A	0.198993	0.023321
BAZ2A	0.164132	0.000206
BAZ2B	0.343434	0
BBOX1	0.587441	6e-06
BCAN	0.302138	8e-06
BCAP31	-0.151227	0.002582
BCAR3	0.387822	0.00093
BCAS1	0.418503	0.000195
BCAS2	-0.26632	0
BCAS4	-0.231399	0.009776
BCCIP	0.308409	0.00079
BCKDHA	0.162333	0.0024
BCKDHB	0.300961	0.013112
BCL2	0.386363	0
BCL2A1	0.470177	0.024663
BCL2L2	-0.075288	0.02573
BCL2L13	0.137672	0.005582
BCL6	0.72065	0
BCL7A	-0.223031	0.00044
BCL7B	-0.349715	2e-06
BCL9	0.271864	0.001157
BCL10	0.155504	0.035976
BCL11A	-0.562371	0
BCL11B	-0.664112	0
BCORL1	0.111497	0.019585
BCR	-0.527157	0
BDH1	-0.144246	0.02973
BDH2	0.506189	0
BECN1	-0.219526	0.000307
BEGAIN	-0.234959	0.000383
BEST1	0.279532	0.000721
BEX1	-0.380741	0
BEX4	-0.333889	0
BGLAP	0.252674	0.00046
BHLHB3	0.311669	9.9e-05
BHMT2	0.200805	0.033131
BICD1	0.423118	0.000528
BID	-0.175619	0.025746
BIN3	0.140837	0.006211
BIRC2	0.221776	0
BLCAP	-0.402504	0
BMI1	0.197006	0.002004
BMP7	0.166846	0.002364
BMP10	-0.171858	0.019479
BMPR1A	0.226667	0.022883
BNC2	0.211627	0.006001
BNIP2	0.284885	0.001825
BOP1	-0.181661	0.008647
BPTF	0.231392	2.2e-05
BRCA1	0.335528	0.001247
BRCC3	-0.137558	0.037254
BRD2	0.115639	0.005994
BRD3	0.250811	1e-06
BRD7	0.147729	0.000206
BRE	-0.23706	0.001706
BRMS1	0.158026	0.006921
BRP44	-0.18181	0.000371
BRP44L	-0.114161	0.00689
BSCL2	-0.243834	0.002358
BSG	-0.158817	0.004407
BSN	-0.488076	1e-06
BSPRY	-0.547717	0
BST2	0.574823	3.8e-05
BTAF1	0.135455	0.002526
BTBD2	-0.282797	5.2e-05
BTD	0.32743	0.000228
BTG1	0.263537	1e-05
BTG2	0.278525	0.000188
BTN2A1	-0.252469	0.001447
BTN3A1	0.274911	0.002941
BTN3A2	0.395608	0.00272
BTN3A3	0.42454	0.004329
BUB1	0.282434	0.011914
BUB3	0.220587	0.000535
BXDC5	-0.297404	0
BZRAP1	-0.317292	0
BZW1	0.103033	0.001664
BZW2	-0.421979	0
C1QA	0.406325	0.02219
C1QB	0.53886	0.014233
C1QTNF1	0.11964	0.038914
C1QTNF3	0.121535	0.02922
C1R	0.580348	4e-06
C1RL	0.38743	0.002006
C1S	0.79106	1.4e-05
C3	0.85958	2.6e-05
C3AR1	0.227244	0.033364
C4A	0.912323	0
C4B	0.996263	0
C5	0.151308	0.009802
C5AR1	0.446791	0.004888
C6	0.20241	0.019531
C7	0.248582	0.008911
C8B	-0.288259	0.042107
CA5B	0.233969	0.037095
CA8	0.243278	0.011104
CA11	-0.671953	0
CA12	-0.774105	0
CAB39	-0.086324	0.023846
CABC1	0.135831	0.007564
CACNA1A	-0.394509	0
CACNA1D	-0.361723	1e-06
CACNA2D1	-0.218997	0.002667
CACNA2D2	-0.303408	8e-06
CACNA2D3	-0.694169	0
CACNB2	-0.643838	0
CACNB3	-0.459095	2e-06
CACNB4	-0.790986	2e-06
CACNG2	-0.215358	0.014924
CACNG3	-0.755004	0
CACNG4	-0.750831	0
CAD	0.149805	0.038423
CADM3	-0.269577	0.000287
CADPS	-0.193661	0.006221
CADPS2	0.150897	0.006533
CALB1	-1.14987	0
CALCOCO1	-0.183206	5e-06
CALCOCO2	0.459265	0
CALD1	0.261719	0.007615
CALM1	-0.355853	0
CALM2	-0.075371	0.01968
CALM3	-0.839306	0
CALML4	0.558146	9.3e-05
CAMK1	-0.216003	2e-05
CAMK1D	-0.437918	0
CAMK2B	-0.776304	0
CAMK2N1	-0.284957	5e-06
CAMK4	-0.518589	0
CAMKK2	-0.600769	2.1e-05
CAMKV	-0.692274	0
CAMSAP1	-0.296115	0
CAMSAP1L1	-0.256622	0.000308
CAMTA1	-0.618362	0
CAMTA2	-0.377023	0
CAND1	-0.128651	0.031
CAND2	-0.097473	0.023486
CAP1	-0.191756	2.2e-05
CAP2	-0.756361	0
CAPG	0.268425	1.4e-05
CAPN2	0.329331	0
CAPRIN1	-0.346578	3e-06
CAPRIN2	-0.279666	0
CAPZA1	0.263418	0
CARD8	0.254077	0.000623
CARHSP1	-0.128755	0.037227
CARS2	0.160861	0.007733
CASC1	0.298471	0.049578
CASC3	0.48627	0
CASD1	-0.200088	0.000605
CASP7	0.302002	0.000171
CAST	0.346188	1e-05
CAV1	0.417684	1.6e-05
CAV2	0.254432	0.002903
CBARA1	-0.098402	0.013325
CBFA2T3	-0.40676	1e-06
CBFB	0.348084	0.002712
CBLB	0.233079	4e-06
CBR1	0.164244	0.044371
CBR3	-0.230345	0.001288
CBS	0.195778	9.5e-05
CBWD1	-0.113921	0.046379
CBX1	0.072687	0.003883
CBX6	-0.422416	0
CBY1	0.395194	2e-06
CCBL2	-0.132272	0.047259
CCDC6	-0.285906	1e-06
CCDC33	0.165418	0.029665
CCDC41	0.183331	0.000277
CCDC46	0.266799	0.000197
CCDC47	-0.285235	0.00017
CCDC49	0.082069	0.037481
CCDC59	0.130033	0.00696
CCDC76	0.315354	0
CCDC81	0.408528	0.00523
CCDC88A	0.45594	5e-06
CCDC88C	-0.5881	1e-06
CCDC90B	0.078478	0.049172
CCDC91	-0.173738	0.000564
CCDC92	-0.19228	0.002446
CCDC93	0.143566	0.022308
CCDC101	0.326084	0
CCDC106	-0.446418	0
CCDC109B	0.382139	0.000453
CCHCR1	0.476111	0.000513
CCKBR	-0.192728	0.00736
CCL2	0.886597	0.039046
CCL15	0.321117	0.017814
CCNB1	-0.15179	0.006158
CCND1	0.16645	0.031554
CCND2	-0.114852	0.001938
CCND3	0.099697	0.001766
CCNG2	-0.298049	2.5e-05
CCNH	-0.114276	0.016013
CCNL1	0.167042	0.005173
CCNL2	0.289186	0.021454
CCNO	-0.274581	3.1e-05
CCNT1	0.203657	0.000793
CCR1	0.22588	0.015901
CCRK	-0.162107	0.00092
CCRL2	-0.283811	0.022086
CCS	0.225498	0.000267
CCT2	-0.246346	1.1e-05
CCT8	-0.109263	0.034695
CD8A	-0.271789	0.000379
CD14	0.434395	0.044242
CD24	0.714073	0.000536
CD24L4	0.50999	0.00056
CD36	0.406894	0.017735
CD44	0.728356	7.5e-05
CD53	0.256867	0.018661
CD55	0.300552	0.000538
CD63	0.343664	0
CD68	0.358054	0.028843
CD69	0.246011	0.048214
CD74	0.394084	0.00489
CD81	0.303148	0
CD93	0.238733	0.043201
CD97	0.164207	0.044157
CD99	0.582441	0.000238
CD151	0.455965	1.4e-05
CD163	0.82906	0.00054
CD177	-0.199307	0.027927
CD200	-0.407447	0
CD248	0.123483	0.015632
CDADC1	0.275141	0.000175
CDC14A	0.323608	0.016571
CDC14B	-0.298902	5e-06
CDC16	0.148973	0.011423
CDC37L1	-0.15251	0.00055
CDC40	-0.347107	1e-06
CDC42BPA	0.192371	0.029089
CDC42SE1	0.209523	2e-06
CDC73	0.1994	0.049008
CDC123	-0.239149	4e-06
CDH4	-0.209904	0.003498
CDH5	0.210762	0.013365
CDH7	-0.383094	0.011659
CDH8	-0.360564	1.2e-05
CDH9	-0.196195	0.023604
CDH11	-0.131691	0.005941
CDH12	-0.352162	0.000109
CDH18	-0.24867	0.001208
CDH19	0.464665	7e-05
CDH26	0.201926	0.004119
CDK2AP1	0.396381	0
CDK2AP2	0.309565	0.000304
CDK4	0.112326	0.000267
CDK5	-0.66019	0
CDK5R1	-0.513995	0
CDK5RAP2	0.237044	0
CDK7	-0.177299	0.004087
CDK9	0.153467	0.015995
CDKN1A	0.376145	0.025614
CDKN1B	0.143699	0.000407
CDKN1C	0.255359	0.015266
CDKN2C	0.455699	2e-06
CDKN3	-0.185483	0.000573
CDO1	-0.37243	8e-06
CDR1	-1.10042	2.9e-05
CDR2	-0.591037	0
CDS1	0.182236	0.021289
CDS2	0.109686	0.005
CEBPD	0.519804	0.003758
CEBPZ	0.180464	0.002955
CECR1	0.356031	0.008046
CEND1	-0.223801	7.7e-05
CENTA1	-0.204506	0.000688
CENTA2	0.164391	0.00185
CENTD1	0.141687	0.001104
CENTD2	0.435193	0
CENTG1	-0.50077	1e-06
CENTG2	-0.16191	0.025774
CEP27	0.299147	5e-06
CEP68	-0.118659	0.004671
CEP70	0.143444	0.007405
CEP350	0.450014	1.9e-05
CEPT1	0.156196	0.017823
CES1	0.584524	0.015802
CES2	-0.084267	0.03614
CETN2	0.332259	0.004189
CETN3	0.369913	0
CFB	0.295034	0.004639
CFH	0.512976	0.000658
CFHR1	0.308767	0.044584
CFI	0.591757	7.8e-05
CFLAR	0.199891	0.004434
CGREF1	-0.472856	5e-06
CH25H	0.468716	0.013756
CHCHD2	-0.188481	0.002474
CHCHD8	0.200739	0.00455
CHD1	0.247971	0.000102
CHD2	0.237353	0.014279
CHD3	-0.338336	1.9e-05
CHD7	0.230803	0
CHEK1	-0.209494	0.010857
CHGA	-0.315173	0.000118
CHGB	-0.393167	0
CHI3L1	0.860036	0.008187
CHIC2	0.199857	2e-05
CHKA	0.295444	3e-05
CHL1	-0.208593	0.001639
CHML	0.248969	0.048616
CHMP1A	0.201349	0.001022
CHMP1B	-0.256523	4.6e-05
CHMP4A	0.105943	0.038204
CHORDC1	0.27825	0.020201
CHPT1	0.147688	0.008552
CHRM4	-0.383942	0.037571
CHRNA5	-0.279399	0.00091
CHST1	-0.221639	8.6e-05
CHST2	-0.12716	0.01804
CHST3	0.537223	2e-06
CHST5	0.385887	0.011512
CHST6	0.568437	1.6e-05
CHSY1	0.238522	0.000598
CHUK	0.154084	0.016678
CIAO1	0.194104	0.027886
CIB1	0.271193	3e-06
CISD1	-0.381614	0
CIT	-0.412513	0
CKAP4	0.36184	0
CKB	-0.133255	0.009527
CKLF	0.261384	0.005247
CKMT1B	-0.6689	0
CKMT2	0.158474	0.002568
CLASP2	-0.323398	1e-06
CLCA4	0.221925	0.024059
CLCN2	0.266366	0.005387
CLCN4	-0.294133	1.1e-05
CLCN5	-0.158276	0.025269
CLDN5	0.537216	3e-06
CLDN11	0.170093	0.045897
CLDND1	0.195288	0.008631
CLEC2B	0.350118	0.008336
CLEC3B	0.39286	0.009288
CLEC5A	0.255423	0.000837
CLEC11A	0.262198	0.001699
CLIC1	0.478071	7e-06
CLIC4	0.401374	8e-06
CLINT1	-0.13775	0.012877
CLIP2	0.437786	0
CLIP3	-0.204181	3.7e-05
CLK1	0.414111	1e-06
CLK2	0.193993	2e-06
CLK3	0.115015	0.022734
CLMN	0.244339	0.001009
CLN5	0.127468	0.005351
CLN8	0.525322	0.000706
CLNS1A	0.21403	6.8e-05
CLPS	-0.220776	0.01049
CLPTM1	-0.37462	0
CLPX	0.131363	0.031289
CLSTN1	-0.151911	5e-06
CLSTN3	-0.267529	0.000949
CLU	0.258765	2.1e-05
CLUAP1	0.186589	0.031017
CMAS	-0.183408	0.000197
CMPK	0.065278	0.038142
CMTM6	0.471884	1e-06
CNBP	0.129621	0.018369
CNDP2	0.222199	2e-06
CNIH3	-0.219519	0.004343
CNIH4	0.172157	0.00179
CNKSR2	-0.703074	0
CNN3	0.359564	0.006178
CNNM1	-0.580975	0
CNNM3	0.138358	0.003107
CNOT1	0.098255	0.000292
CNOT2	0.056937	0.048473
CNOT4	0.150307	0.029869
CNOT6	0.119354	0.009815
CNOT7	-0.141861	2.3e-05
CNR1	-0.81963	0
CNTN1	-0.207015	0.003386
CNTN2	0.306587	0.045765
CNTNAP1	-0.295997	0
COBL	0.222245	8e-05
COG2	0.141248	0.001211
COG4	0.142846	0.024049
COG5	-0.112194	0.007484
COL1A2	0.25175	0.002114
COL4A3BP	-0.125454	0.007803
COL4A5	0.4537	0
COL5A3	-0.325043	0.0013
COL6A2	0.545974	2.2e-05
COL7A1	0.166607	0.048005
COL9A2	0.134867	0.040503
COL16A1	0.19832	0.001758
COL21A1	0.705543	0
COMMD3	-0.134153	0.002892
COMMD10	-0.234789	0.001997
COMT	0.155423	0.001262
COPS3	-0.147977	0.002084
COPS4	-0.237765	2.8e-05
COPS5	-0.088426	0.045913
COPS8	-0.366136	1e-06
COQ3	-0.208017	1e-06
COQ6	-0.075443	0.02199
CORO1C	0.125234	0.028076
CORO2B	-0.337442	0
CORO7	-0.246911	0.002904
CORT	-0.177062	0.019029
COX4I2	0.209807	0.003361
COX4NB	0.098524	0.020887
COX5A	-0.287327	9e-06
COX6A1	-0.255937	0
COX6C	-0.24005	1e-06
COX7A2	-0.299153	0
COX7A2L	-0.377948	0
COX7AP2	-0.363392	0
COX7B	-0.149771	0.028197
COX7BP1	-0.158669	0.047065
COX7C	-0.28466	0
COX7CP1	-0.20236	0.000154
COX11	-0.172706	0.016013
CP	0.763224	0.000533
CPEB3	0.234476	0.017642
CPM	0.212049	0.034469
CPNE3	0.365174	1e-05
CPNE6	-0.22841	0.001818
CPNE7	-0.143071	0.021248
CPOX	0.202389	0.02931
CPSF4	0.22841	0.000635
CRAT	0.18127	0.001473
CRBN	0.135417	0.001869
CREB1	0.213503	0.000204
CREB3	-0.064222	0.040714
CREB3L2	0.222748	0
CREB5	0.268951	0.001092
CREBL1	0.178005	0.003854
CRELD1	-0.156451	0.003319
CRH	-0.269604	0.011036
CRIPT	0.111922	0.039709
CRKL	0.237448	1e-06
CRLF1	0.481419	0.002855
CRMP1	-0.234126	2e-06
CRNKL1	-0.175668	0.000437
CROT	0.138992	0.047149
CRTC1	-0.527011	2e-06
CRYAB	0.404689	0
CRYL1	0.254232	1e-06
CRYM	-0.813854	0
CSAD	0.128049	0.01351
CSF1R	0.286403	0.028061
CSNK1D	0.097103	0.016173
CSNK1G3	-0.231177	1.5e-05
CSNK2A1	-0.217197	1e-06
CSNK2A2	-0.125273	0.001887
CSPG4	0.318912	0.0039
CSPG5	-0.231063	0.003028
CSPP1	0.357194	0.000183
CSRP1	0.42297	0
CSRP2	1.02889	1e-06
CSTA	0.523392	0.002439
CSTB	0.11593	0.008698
CSTF1	0.198489	0.017644
CTBP2	0.321389	2.1e-05
CTBS	0.235761	0.000852
CTCF	0.088301	0.002477
CTGF	0.300878	0.027435
CTH	0.313324	9.9e-05
CTNNA1	0.150516	0.001376
CTNNB1	0.210859	0.002199
CTNND1	0.226807	0.000197
CTNND2	0.272738	2.2e-05
CTNS	0.116434	0.03921
CTPS	-0.152346	0.001289
CTRB1	-0.346818	0.003716
CTRC	-0.207066	0.004205
CTSA	0.132002	0.040463
CTSC	0.31745	0.001127
CTSD	0.269979	2.3e-05
CTSF	0.189697	2e-06
CTSH	0.506938	2.2e-05
CTSL1	0.199164	9e-06
CTSZ	0.23449	0.034594
CTTN	0.275612	0.006946
CUEDC1	0.234163	0.00486
CUGBP1	-0.281208	0.000497
CUGBP2	-0.208263	0
CUL1	-0.101769	0.017445
CUL3	-0.180851	0.003571
CUL4A	0.250525	0.000241
CUL4B	-0.179492	0.004289
CUTA	-0.199661	0.000188
CX3CL1	-0.702123	0
CXADR	-0.151644	0.038737
CXCL1	0.57959	0.006348
CXCL2	0.526979	0.005722
CXCL9	0.20091	0.043169
CXCL10	0.303699	0.049877
CXCR4	0.610003	5e-05
CXCR7	0.523945	9.2e-05
CXXC1	0.194271	0.000801
CXXC4	0.127011	0.012397
CYB5R1	0.087575	0.036478
CYB5R3	0.114035	0.044862
CYB561	-0.368936	1e-06
CYBA	0.172077	0.013918
CYC1	-0.14098	0.002835
CYCS	-0.383142	0
CYFIP1	0.168379	0.020768
CYFIP2	-0.419455	0
CYP1B1	0.306595	0.001307
CYP2A7	0.133778	0.04082
CYP2C18	-0.480581	0.000125
CYP2J2	0.420006	4e-06
CYP4F3	0.692552	0.000132
CYP4F11	0.31255	0.036235
CYP4F12	0.913759	2.4e-05
CYP27A1	0.357253	0.034811
CYP46A1	-0.632285	0
CYR61	0.596708	0.000887
CYTL1	0.540162	0.045666
DAAM1	0.545474	1.3e-05
DAAM2	0.387604	0
DACH1	-0.451145	0.003606
DAG1	0.359424	0
DAPK1	-0.368458	0
DAPP1	0.192649	0.022594
DARC	0.583022	0.032683
DBC1	-0.284656	4e-06
DBF4	-0.273087	0.001005
DBI	0.326113	0
DBN1	-0.326841	5e-06
DBNDD1	-0.234961	0.003473
DCC	-0.331121	3.5e-05
DCI	0.553717	0
DCK	-0.24968	4e-06
DCLK1	-0.466088	0
DCP1A	0.101049	0.036955
DCTN1	-0.316728	2e-06
DCTN3	-0.396491	0
DCTN4	-0.126821	0.023932
DCX	-0.44725	2.3e-05
DDAH1	0.242195	0.000208
DDAH2	0.486949	0
DDB1	0.11403	0.032969
DDC	-0.423153	1.3e-05
DDEF2	-0.274261	0
DDEFL1	0.301346	0.007247
DDHD2	-0.346196	0
DDIT4	0.728922	2.6e-05
DDN	-0.896801	0
DDO	-0.325753	0.000677
DDOST	-0.147754	0.013376
DDR1	0.450606	0
DDR2	0.598724	0
DDX1	-0.191166	7.7e-05
DDX5	0.101781	0.009434
DDX10	-0.130157	0.001497
DDX21	0.139541	0.003591
DDX23	0.814541	0.000176
DDX24	-0.217937	4e-06
DDX25	-0.244363	0.000745
DDX39	0.220459	0
DDX41	-0.220563	2e-06
DDX47	0.172816	0.001882
DDX54	-0.343288	0
DEAF1	-0.376499	2e-06
DEF6	0.240564	0.037918
DEF8	-0.252465	9.9e-05
DEGS1	-0.174303	0.023581
DEK	0.241558	0.000507
DENND1A	0.229428	0.000762
DENND2A	0.199029	0.000489
DENND4A	0.185672	0.00543
DENND4B	-0.156689	0.002443
DERA	0.342812	2e-06
DERL2	0.252826	0.015903
DFNA5	0.099324	0.039083
DFNB31	0.162272	0.041068
DGAT1	0.285672	0.003059
DGCR5	-0.392173	0
DGCR9	-0.395809	0.002032
DGKB	-0.908727	0
DGKI	-0.824058	0
DGKZ	-0.400033	0
DGUOK	-0.156837	9.7e-05
DHCR7	0.116143	0.041268
DHDDS	-0.136025	0.003136
DHPS	-0.266865	0.02786
DHRS1	0.093927	0.04389
DHRS3	0.207286	0.032087
DHTKD1	0.15868	0.016251
DHX30	-0.194505	3.7e-05
DHX34	0.36657	0.040035
DHX38	0.249918	0.003609
DHX40	0.217324	2e-05
DIAPH2	-0.265754	0.000121
DICER1	0.342002	0
DIDO1	0.280128	0.000227
DIP2A	0.348583	2.5e-05
DIP2C	0.140083	0.008511
DIRAS2	-0.681901	0
DIRAS3	-0.539897	0.001755
DISC1	-0.147971	0.047017
DIXDC1	0.147134	0.032773
DKK3	-0.309531	0
DLAT	-0.311664	0
DLC1	-0.265295	0
DLD	-0.240062	0.000377
DLEC1	0.275614	0.008695
DLEU2L	0.176262	0.025975
DLG2	-0.546844	0
DLG3	-0.428465	0
DLG4	-0.416964	3e-06
DLG5	0.349916	4e-06
DLGAP2	-0.653611	0
DLGAP4	-0.186725	0.020106
DLK2	-0.270911	0.002189
DLL3	-0.435974	2.1e-05
DLX5	-0.364581	0
DMBT1	-0.24466	0.000668
DMC1	0.11679	0.034636
DMD	0.194606	0.008787
DMN	0.572476	0
DMTF1	0.111339	0.027505
DMXL2	-0.445087	0
DNA2L	0.185834	0.045036
DNAH7	0.403637	0.000234
DNAH9	0.214478	0.031859
DNAI2	0.441118	0.008491
DNAJA2	-0.306742	1.8e-05
DNAJB1	0.441325	0.028609
DNAJB2	0.447151	0
DNAJB4	-0.280486	0.003174
DNAJB6	0.379675	0.016319
DNAJB12	-0.188072	0.045329
DNAJC1	0.352547	0
DNAJC6	-0.176299	0.008128
DNAJC7	-0.163511	0.003117
DNAJC11	-0.126972	0.000112
DNAJC12	-0.392561	0
DNAJC13	0.141525	0.00546
DNAJC15	0.260057	0.000841
DNAL4	-0.323105	0
DNASE2	0.125056	0.00978
DNM1	-0.527121	0
DNM1L	-0.377415	0
DNM3	-0.287339	9.7e-05
DNMT3B	0.210277	0.00088
DNPEP	0.148425	0.044189
DOCK3	-0.761443	0
DOCK4	-0.378066	0
DOCK9	0.33265	1e-06
DOCK10	0.352923	0.00031
DONSON	0.211966	0.000976
DPF1	-0.465328	0.000391
DPF2	0.207858	0.000385
DPH5	-0.327867	0
DPM3	0.177644	0.024618
DPP4	-0.237458	0.002862
DPP6	-0.466636	0
DPP8	-0.080528	0.017505
DPY19L1	0.492151	6e-06
DPY19L1P1	0.273548	0.003253
DPY19L2P2	-0.620175	0
DPY19L4	0.303472	0
DPYD	0.558686	1e-06
DPYSL2	0.192572	2e-06
DPYSL3	0.595031	0
DPYSL4	-0.418837	0
DRAP1	-0.190237	0.000516
DRD1	-0.971615	0
DRD1IP	-0.580744	0
DRD2	-0.64674	0
DRG1	-0.164622	9.3e-05
DRP2	-0.302203	0.023507
DSC3	0.255853	0.016766
DSCR3	-0.129531	0.036037
DSE	0.373391	0.000865
DSG2	0.322453	0.008502
DST	0.267714	0.0331
DSTN	-0.236829	0.000195
DTNA	0.44314	0.01919
DTX3	-0.333266	8e-06
DTYMK	0.317273	0.003206
DUSP1	0.474467	0.000835
DUSP3	-0.181005	0.017014
DUSP6	-0.318611	0.000729
DUSP8	-0.413735	0
DUSP10	0.178658	0.004997
DUSP12	0.125107	0.047096
DUSP14	-0.369828	0
DUSP22	0.176892	2.9e-05
DUSP26	-0.181028	0.000416
DUT	0.125541	0.019312
DYM	0.160106	0.024466
DYNC1I1	-0.564644	0
DYNC1LI1	-0.244434	0.000165
DYNC1LI2	0.24371	6e-06
DYNC2LI1	-0.168067	0.010131
DYNLRB1	-0.214197	0
DYNLT1	0.452061	0
DYNLT3	-0.242942	0
DYRK3	0.326148	0.005821
DYRK4	0.239475	0.024882
DYSF	0.422372	5e-06
DZIP1	-0.157541	0.009702
E2F3	-0.124001	0.035008
E2F6	0.324764	0.00049
E4F1	0.195118	0.006277
EAPP	0.13649	0.012564
EBI3	0.287402	0.024075
EBNA1BP2	-0.278655	2e-06
ECD	-0.198213	1e-06
ECE2	-0.209813	0.004265
ECGF1	0.302553	0.009278
ECH1	0.162532	0.000687
ECHDC1	-0.179708	0.040709
ECHDC2	0.446977	1e-06
ECHDC3	0.262999	0.000952
ECM2	0.417188	9.3e-05
ECSIT	-0.166051	0.036547
EDARADD	-0.155704	0.031252
EDC3	-0.303154	0.001145
EDEM1	-0.153277	0.000131
EDEM2	0.234635	0.007781
EDG2	0.308338	0.001622
EEF1A1	0.070407	0.039134
EEF1A2	-0.755345	0
EEF1B2	-0.14282	0.001119
EEF1E1	-0.161766	0.003489
EFCAB1	0.444676	0.002128
EFEMP1	0.444732	0.000285
EFEMP2	0.305633	1e-06
EFHA1	0.100399	0.024679
EFHC1	0.446765	0.001576
EFHD1	0.477445	0
EFNA1	0.48758	0.00023
EFNA3	-0.646808	0
EFNB2	-0.19076	0.001484
EFNB3	-0.636885	0
EFS	0.330987	7e-06
EGFL8	0.163234	0.030893
EGFR	0.323869	0.000279
EGLN3	0.190078	0.010889
EGR1	-0.415243	0.001847
EGR2	-0.289552	0.012479
EGR3	-0.481477	0
EGR4	-0.7287	1.3e-05
EHBP1	-0.135413	0.000502
EHD3	-0.15197	0.006033
EHHADH	0.23056	0.000154
EI24	-0.115734	0.035202
EIF1B	-0.222283	1e-06
EIF2AK3	0.152875	0.007481
EIF2B2	0.096645	0.008853
EIF2C3	0.245536	0.000304
EIF2S2	-0.098436	0.009241
EIF3A	0.202192	0.002012
EIF3B	0.153298	0.000739
EIF3CL	-0.151727	0.004016
EIF3EIP	-0.205843	3e-06
EIF3G	0.185116	0.000279
EIF3H	-0.130627	2.8e-05
EIF3J	0.095493	0.007336
EIF3K	-0.114829	0.010548
EIF3M	-0.132596	0.045773
EIF4A2	-0.269383	0
EIF4EBP1	0.386656	0.033931
EIF4EBP2	0.247486	0.000232
EIF4EBP2P	0.130886	0.000437
EIF4H	-0.166812	3.6e-05
EIF5	-0.143083	0.048552
EIF5B	0.207103	0.004143
ELAVL3	0.217889	0.039199
ELF1	0.495574	4e-06
ELK3	0.344719	0.000404
ELL3	0.201594	0.016012
ELMO1	-0.338307	0
ELMO2	-0.21359	0.002424
ELOVL4	-0.600294	0
ELOVL5	0.208459	0.003535
ELP3	-0.12747	0.018053
ELTD1	0.339374	0.000547
EMG1	0.119095	0.001842
EMID1	0.249586	1.9e-05
EML1	-0.711679	0
EML2	0.223494	0.043881
EML3	0.656185	1e-06
EML4	-0.143903	0.031346
EML5	0.085292	0.012095
EMP1	0.583998	0.026277
EMP2	0.287912	1.2e-05
EMP3	0.688135	1e-06
EMR2	0.270799	0.002755
EMX2	0.471559	8e-06
ENAH	0.45276	1e-06
ENC1	-0.695006	1e-06
ENDOD1	0.162868	0.005726
ENG	0.30437	0.000185
ENO2	-0.562865	0
ENOPH1	-0.140995	0.001428
ENOSF1	0.283474	0.004493
ENTPD3	-0.613902	0
ENTPD4	-0.189468	0.001209
ENTPD5	0.211294	0.009692
ENTPD6	-0.501149	0
EP300	0.233037	0.001009
EP400	-0.134716	0.000413
EPB41L1	-0.469542	0
EPB41L2	-0.231499	0.000118
EPB49	-0.666073	0
EPHA2	0.254627	0.008666
EPHA5	-0.170039	0.040948
EPHA7	-0.313115	0.00034
EPHB1	0.377213	0.00413
EPHB6	-0.595706	0
EPHX1	0.344403	0.000654
EPN2	-0.294123	0.039421
EPS8	0.284296	0
ERBB2	0.321481	0.000404
ERBB2IP	0.577456	0
ERBB4	-0.089609	0.045407
ERCC5	0.181817	0.000802
ERF	0.182468	0.042638
ERLIN1	-0.128281	0.046889
ERLIN2	0.477284	0
ESD	0.318083	1e-06
ESF1	0.194417	0.008601
ESRRG	-0.252549	0.000132
ETFB	-0.109162	0.030693
ETFDH	0.121415	0.025649
ETNK2	-0.136475	0.011572
ETS2	0.29239	0.004833
ETV1	-0.486514	0
ETV5	-0.332352	1e-06
EVI2B	0.303802	0.006574
EVL	-0.340065	0
EVX1	0.252687	0.011389
EXOC1	0.06484	0.040547
EXOC2	-0.159346	0.010479
EXOC3	0.395645	0.026429
EXOSC5	-0.278622	4e-06
EXOSC8	0.243583	1.7e-05
EXOSC10	0.105832	0.043558
EXT1	0.101904	0.035981
EXT2	0.0943	0.030289
EXTL2	-0.351865	1e-06
EXTL3	-0.286097	0.000146
EYA1	-0.595675	0
EYA4	0.290633	0.000855
F2R	0.167171	0.038814
F5	0.330409	0.017364
F8	-0.20905	8e-06
F8A1	-0.413682	0
F9	-0.193624	0.037855
F11R	0.259267	0.007503
F12	-0.648833	0
FABP5	0.65733	3.8e-05
FABP6	-0.361887	0.005172
FADS1	0.57766	0
FADS2	0.307218	0.001151
FADS3	0.220792	1e-05
FAH	0.143071	0.02183
FAIM	0.232569	0.000677
FAIM2	-0.247918	2.3e-05
FAM3A	0.198042	1e-05
FAM3C	-0.386671	2e-06
FAM10A7	0.210333	0.000295
FAM13A1	0.393619	7e-06
FAM26B	0.26359	0.026483
FAM35A	0.176451	0.00029
FAM38A	0.327874	0.002797
FAM38B	0.497551	5.8e-05
FAM46A	0.247033	0.003085
FAM49A	-0.383157	0
FAM50A	0.2599	0
FAM50B	-0.253507	0
FAM53B	0.211804	0.000134
FAM59A	0.351587	0
FAM62A	0.70652	0.00571
FAM63A	0.385059	0
FAM65A	-0.602776	0
FAM70A	0.351704	0.000183
FAM89B	-0.525167	0.000329
FAM98A	0.139191	0.000589
FAM102A	-0.160439	0.000892
FAM107A	0.49777	0
FAM108A1	-0.204093	2.2e-05
FAM110B	-0.428298	0
FAM111A	0.392854	0
FAM114A1	0.245615	2e-06
FAM115A	-0.64418	0
FAM117A	-0.276045	0
FAM128A	-0.133271	0.001726
FAM128B	0.394564	5.2e-05
FAM129A	0.34224	0.00016
FAM130A1	-0.230233	0
FAM130A2	-0.406817	3e-06
FAM131A	-0.347018	0
FAM131B	-0.32935	8e-06
FAM134C	0.095348	0.016111
FANCE	0.33863	0.008224
FANCL	0.095665	0.042767
FARP1	0.184475	0.002131
FASN	-0.372461	1.5e-05
FASTK	-0.24618	0.013565
FAT	0.21092	4.3e-05
FAT2	-0.187137	0.0208
FAT4	0.386499	0
FAU	0.118903	0.010075
FBLN5	-0.251058	0.00086
FBN1	0.304583	1e-06
FBN2	0.145506	0.044221
FBXL2	-0.28681	0
FBXL5	0.124323	0.001769
FBXL7	0.299191	0
FBXL11	0.18719	0.000423
FBXL12	0.087394	0.005324
FBXL14	-0.252254	1e-06
FBXL15	-0.419043	0
FBXO3	-0.368459	0
FBXO5	-0.112794	0.025752
FBXO9	-0.170044	0.000514
FBXO28	-0.117121	0.004287
FBXO34	-0.305896	0
FBXO41	-0.43169	0
FBXW4	0.157585	0.001365
FBXW7	-0.250428	0.0016
FBXW11	-0.19076	0.005837
FBXW12	0.367039	0
FCER1G	0.233558	0.040586
FCGRT	0.553355	0.002137
FCHO1	0.178848	0.035479
FCHSD2	0.173486	0.000912
FCMD	-0.070663	0.039544
FDFT1	0.37896	0
FDXR	0.239821	0.000414
FEM1C	-0.195397	0.001218
FER1L3	0.330425	0.002306
FGD1	-0.132676	0.003682
FGF1	0.43147	0
FGF2	0.423751	6.2e-05
FGF9	-0.441403	0
FGF12	-0.321422	1.7e-05
FGF13	-0.932057	0
FGF14	-0.936063	0
FGFR2	0.33321	3e-06
FGFR3	0.362551	1.8e-05
FGR	0.32411	0.001152
FIBP	-0.142699	0.000646
FIG4	-0.377138	0
FIP1L1	0.156867	0.022682
FKBP1A	-0.577269	4e-06
FKBP1B	-0.69866	0
FKBP2	-0.141105	0.029908
FKBP3	-0.189517	1e-05
FKBP8	-0.174459	0.004142
FKBP9	0.112547	0.036956
FKBP11	-0.611824	0
FKBPL	0.151941	0.023104
FLII	0.104102	0.027251
FLNA	0.363092	0
FLNC	0.31564	0.000127
FMO2	0.189231	0.007908
FMR1	0.144508	0.000623
FNBP1	0.226613	0.000143
FNDC3A	-0.277246	0.020188
FNDC3B	0.346184	0
FNDC4	-0.321572	0.002181
FOLR2	-0.276682	0.011376
FOS	0.675455	0.003556
FOSL2	0.415326	0.017599
FOXF2	0.181065	0.011283
FOXG1	-0.236818	1.8e-05
FOXJ1	0.522271	0.001421
FOXJ3	-0.12362	0.007771
FOXN3	0.409505	0
FOXO4	0.442172	2.9e-05
FPGS	0.169911	0.013317
FPGT	0.232959	0.000221
FRAS1	-0.234031	0.000403
FRAT1	0.144792	0.004948
FREQ	-0.330909	5.1e-05
FRMD4A	0.197837	0.018214
FRS2	-0.26656	0.026794
FRY	-0.461495	0
FRYL	0.376406	0
FSD1	-0.244344	0.009671
FSTL1	0.497369	6e-05
FSTL3	0.211634	0.000346
FTCD	-0.193866	0.033252
FTHP1	0.133348	0.002287
FTL	0.128566	0.004963
FTO	-0.313159	0
FTSJ1	-0.177116	5.5e-05
FTSJ3	0.20912	9.6e-05
FUBP3	0.355842	0
FUS	-0.170697	0.008049
FUT1	0.135418	0.036624
FUZ	0.190014	0.025531
FXR1	0.258297	0.01615
FXYD1	0.38991	1.2e-05
FXYD5	0.200752	6.6e-05
FXYD6	0.167927	0.005572
FXYD7	-0.723029	0
FYB	0.31514	0.034805
FYCO1	0.310986	1e-06
FYN	0.141799	0.001722
FZD6	0.322179	0.000558
FZD7	0.240455	0.029195
FZR1	-0.205325	0.013608
G3BP1	0.235331	0.00126
G3BP2	-0.352902	0.001095
G6PC3	0.342531	0.007981
GAA	0.134834	0.003256
GAB2	0.33153	0.000182
GABARAP	0.107058	0.000437
GABARAPL1	-0.56515	1e-06
GABARAPL2	-0.102562	0.004515
GABARAPL3	-0.448849	0
GABBR1	-0.509174	0
GABRA1	-0.442777	0.000681
GABRA2	-0.237523	0.001371
GABRA4	-0.505026	0
GABRA5	-0.852987	0
GABRB2	-0.155428	0.022372
GABRB3	-0.662794	0
GABRD	-0.63588	1e-06
GABRG2	-0.591805	0
GABRG3	-0.166293	0.049692
GABRR2	-0.176977	0.005125
GAD1	-0.604303	0
GADD45G	0.495686	0.000339
GALC	0.178496	1.9e-05
GALNS	0.244752	0.000439
GALNT3	0.507964	0.000513
GALNT7	0.110073	0.04468
GALNT10	0.252499	0
GALNT11	-0.136754	0.000623
GAP43	-0.731547	0
GARNL4	-0.338261	5e-06
GARS	-0.170458	7e-06
GAS1	0.454024	1e-06
GAS6	0.154527	0.003426
GAS7	-0.367556	0
GATAD2A	0.127627	0.020304
GATM	0.357854	1.5e-05
GBAP	0.349163	0.011145
GBE1	0.137997	0.006301
GBP1	0.652675	0.011821
GBP2	0.479136	0.004212
GCA	0.231554	0.001736
GCC2	-0.305809	0
GCH1	-0.298196	9e-06
GCM2	-0.198094	0.033287
GCN5L2	0.1162	0.014233
GDAP1	-0.243773	0.002375
GDAP1L1	-0.180533	0.042305
GDF1	0.49585	0
GDF5	0.163578	0.011669
GDF10	0.23743	0.009405
GDI1	-0.078809	0.025747
GDI2	-0.184324	0.000288
GDPD2	0.619924	0.00181
GDPD3	0.174544	0.023474
GEM	0.491539	0.000497
GEMIN6	0.242051	0.015015
GEMIN7	0.187089	0.036356
GFAP	0.419176	0
GFOD1	-0.305115	0
GFPT2	0.139152	0.00189
GGA3	-0.094728	0.04622
GGH	-0.222946	0.000178
GGNBP2	-0.128482	0.011428
GHITM	-0.311949	0
GIT1	-0.157601	0.001277
GIYD2	0.430118	5.7e-05
GJA1	0.559945	0
GJA4	0.481052	0.000384
GK	0.334965	0.009343
GLA	0.139213	0.002748
GLCE	-0.254803	0.000764
GLDC	0.294453	2e-05
GLG1	0.237381	5.1e-05
GLI1	0.303301	0.001197
GLI3	0.192102	0.003376
GLIPR1	-0.231577	0.007953
GLO1	-0.181746	7e-06
GLOD4	-0.221186	0.00031
GLRA2	-0.264838	0.038722
GLRB	-0.554279	0
GLRX2	-0.202935	0.000172
GLRX3	-0.402863	3e-05
GLRX5	-0.307784	0.000345
GLS2	-0.438757	0
GLT8D2	-0.159409	0.013801
GLT25D1	0.13584	0.001127
GLT25D2	0.229812	5.3e-05
GLTSCR2	0.194358	5.7e-05
GMDS	-0.275699	4.3e-05
GMNN	0.48646	0.00046
GMPPA	0.152007	0.024795
GMPR	0.710882	0
GMPR2	-0.072104	0.028284
GNA12	0.363251	0
GNA15	0.273574	0.00318
GNAI3	0.157995	0.001556
GNAL	-0.780643	0
GNB1	-0.322767	0
GNB2L1	0.076199	0.046605
GNB5	-0.727487	0
GNG3	-0.483887	0
GNG4	-0.363972	2e-06
GNG11	0.319381	0.010967
GNG12	0.418179	0
GNL1	0.111354	0.048999
GNL2	0.133686	0.008567
GNL3L	0.278017	0.001122
GNPAT	0.100102	0.010957
GNPDA1	-0.093432	0.047192
GNPTAB	-0.268085	1e-06
GOLGA1	-0.335578	5e-05
GOLGA5	0.159238	2e-05
GOLGA7	0.236669	0.000119
GOLGA8A	-0.418794	1e-06
GOLGA8G	-0.176547	0.011966
GOLGB1	0.071952	0.024112
GOLIM4	0.623713	9e-06
GOLM1	0.508134	0
GOLPH3	0.173873	8.1e-05
GOLPH3L	0.354185	0.003661
GOLT1B	-0.154167	0.007412
GORASP1	0.243959	0.006202
GORASP2	-0.120074	0.000402
GOSR1	0.098008	0.001613
GOT1	-0.68746	0
GOT2	-0.151422	0.003319
GP1BB	-0.628143	0
GPAA1	-0.120911	0.026085
GPC1	-0.260545	0.045048
GPC4	0.381387	4e-06
GPC5	-0.260317	0.001808
GPD1L	-0.337444	0
GPHN	-0.323457	1e-06
GPI	-0.406606	0
GPKOW	0.142317	0.012844
GPM6A	-0.181621	1.8e-05
GPM6B	0.199819	0
GPR1	0.340755	0.019096
GPR4	0.238604	0.007924
GPR6	-1.02066	0
GPR12	-0.230101	0.00031
GPR17	0.330378	0.007099
GPR19	-0.223535	8.9e-05
GPR23	0.468396	7.8e-05
GPR32	-0.202028	0.045321
GPR56	0.379865	9.7e-05
GPR63	-0.190774	0.021525
GPR75	0.200594	0.004504
GPR88	-0.956653	0
GPR116	0.169526	0.009162
GPR137	-0.28432	0.000672
GPR173	-0.234733	0.009938
GPR175	0.287983	4.3e-05
GPR176	-0.218555	0.001496
GPR177	0.584251	1e-06
GPRASP1	-0.378362	0
GPRC5B	0.285811	0
GPRC5C	0.316776	0.005537
GPSM3	0.170272	0.007123
GPT	0.339788	0.001226
GPX1	0.386464	0.000724
GPX3	-0.191293	0.045381
GPX4	-0.112096	0.003364
GRAMD1B	-0.205376	3e-06
GRAMD1C	0.378595	0.000616
GRAMD3	0.491012	0
GRB10	-0.287998	0
GREM2	-0.325375	0.000564
GRHPR	0.09484	0.016088
GRIA1	-0.382805	3.3e-05
GRIA2	-0.479601	0
GRIA3	-0.525745	0
GRIK4	-0.212039	0.005228
GRIK5	-0.348202	5.6e-05
GRIN1	-0.659526	0
GRIN2A	-0.384346	1e-06
GRIN3B	-0.163225	0.012848
GRINA	-0.143345	0.000323
GRINL1A	0.245868	2e-06
GRM1	-0.284344	3.7e-05
GRM3	-0.279332	4.4e-05
GRM5	-0.762438	0
GRM7	-0.377745	0.000114
GRM8	-0.171226	0.049712
GRPEL1	-0.098913	0.039662
G0S2	0.404543	0.001271
GSDMDC1	0.37062	0.009711
GSK3A	-0.229951	0.041629
GSPT2	-0.197153	8e-06
GSTA2	0.229466	0.007632
GSTA3	0.229207	0.006765
GSTA4	-0.232793	5.9e-05
GSTK1	0.272587	0
GSTM4	-0.269046	0.00491
GSTM5	0.254183	0.007081
GSTO1	-0.105783	0.009236
GSTP1	0.210568	4e-06
GTF2E1	0.075009	0.014052
GTF2F1	-0.195075	0.006385
GTF2H2	0.329007	0.047013
GTF2H5	-0.109547	0.031421
GTF2IRD1	0.08318	0.044927
GTF3A	-0.125229	0.005307
GTPBP6	0.176076	0.001159
GTPBP8	0.240486	8e-05
GUCA1A	-0.596767	0
GUCY1A2	-0.317688	0.000136
GUCY1A3	-0.631176	0
GUCY1B3	-0.70083	0
GUF1	-0.170492	0.00135
GUK1	-0.20489	0
GULP1	-0.277234	0.000256
GUSB	0.250031	4e-06
GUSBP1	0.333028	0.000681
GYG2	0.523641	0.000305
GYPC	0.276177	0.012335
GYS1	0.181366	8.4e-05
H1F0	0.216058	0.000179
H2AFV	-0.097835	0.003917
H2AFX	0.19434	9.6e-05
H2AFY2	0.173655	0.045476
H2AFZ	-0.453991	0
H3F3B	0.482139	0
HADH	0.180839	0.016137
HADHB	0.170512	0.000226
HAGH	-0.185965	0.000298
HAMP	0.382283	0.0298
HAPLN2	0.277968	0.009779
HARS	-0.197046	1e-05
HARS2	0.144927	0.000138
HAT1	0.227809	0.001474
HAX1	-0.203645	0
HBP1	0.149715	0.044312
HBXIP	-0.078114	0.046928
HCCS	-0.164817	0.000211
HCFC1R1	-0.630155	4e-06
HCK	0.314298	0.02161
HCLS1	0.460992	0.002637
HCN2	-0.372513	1.5e-05
HD	-0.386775	4.6e-05
HDAC1	0.589534	0
HDAC2	-0.235915	5.4e-05
HDAC4	0.23706	3.3e-05
HDAC9	0.171942	0.001757
HDGF	0.178334	0.000184
HEATR2	0.209553	0.000714
HEATR6	0.258936	0.011989
HEBP2	0.189965	0.001988
HECA	0.242216	2.6e-05
HEG1	0.253167	4.9e-05
HERC1	-0.223604	4e-06
HERC2	-0.107037	0.003849
HERC2P2	0.214825	0.011264
HERC4	0.176624	0.009448
HERC5	0.393667	0
HERC6	0.195342	0.022683
HERPUD1	0.239547	0.002152
HES1	0.234711	0.026601
HEXA	0.463076	0
HEXB	-0.175122	4.5e-05
HEXIM1	0.249635	0.004275
HEY1	-0.340289	0
HHLA3	0.277236	0.000481
HIATL1	0.125077	3.5e-05
HIBCH	0.312805	2e-06
HIF1A	0.134092	0.038653
HIF1AN	0.141493	0.023622
HIF3A	0.312175	0.003062
HIGD1A	-0.370104	0
HIGD1B	0.632697	0.000511
HINT1	-0.317333	0
HIP1R	0.311226	5e-06
HIP2	-0.252854	0.000158
HIPK1	0.378775	6e-05
HIPK2	0.456459	1.5e-05
HIRIP3	0.255463	0.001445
HISPPD1	0.161343	0.006217
HISPPD2A	-0.381801	0
HIST1H1C	0.54341	0.000204
HIST1H1T	0.564008	0.003922
HIST1H2BD	0.164612	0.015899
HIST1H2BK	-0.184529	0.003907
HIST1H4D	0.380207	0.008443
HIST1H4I	0.52535	0.045477
HIST2H2BE	0.411419	5e-06
HIST3H2A	-0.171671	0.012782
HIVEP1	0.231695	0.001742
HIVEP2	-0.425599	0
HK1	-0.179687	2e-06
HK2	0.325201	0.013644
HLA-B	0.241926	0.026511
HLA-C	0.47041	0.000181
HLA-DMA	0.350271	0.0028
HLA-DMB	0.179255	0.022681
HLA-DPB1	0.342828	0.029042
HLA-DQB2	0.535998	0.039943
HLA-DRB1	0.383467	0.021068
HLA-DRB5	0.304558	0.004343
HLA-E	0.484294	1.4e-05
HLA-F	0.155717	0.007116
HLA-G	0.337881	0.009525
HLA-J	0.308597	0.003587
HLF	-0.465871	0
HLX	0.159112	0.013173
HMBOX1	0.487622	9e-06
HMG2L1	0.241396	0
HMGB1	0.180376	0.001008
HMGB2	0.392431	6.4e-05
HMGCL	0.221288	1.5e-05
HMGCR	-0.378283	8.6e-05
HMGN1	0.172357	0.047603
HMGN3	0.114126	0.031187
HMOX1	0.361137	0.000597
HMOX2	-0.456894	0
HN1	-0.540974	2e-06
HNMT	0.330152	0.003253
HNRNPA1	0.171345	0.000151
HNRNPA2B1	0.102529	0.004838
HNRNPR	0.204254	8.1e-05
HNRNPU	-0.20702	0.047009
HNRPAB	0.194948	0.007407
HNRPD	0.312603	1.6e-05
HNRPF	0.257348	0.007604
HNRPH3	0.108001	0.002877
HNRPK	-0.136454	0.006839
HNRPUL1	0.185244	0.004925
HOMER1	-0.526946	0
HOMER3	0.674308	0
HOPX	-0.202096	0.006277
HOXC6	0.313835	0.000761
HOXC10	0.420927	5e-06
HOXD1	0.15324	0.018866
HP	0.240138	0.029534
HP1BP3	0.23316	0.041684
HPCA	-0.943275	0
HPRT1	-0.659102	0
HPS5	0.295467	1e-06
HRAS	-0.495056	0
HRASLS	-0.249462	0.001491
HRASLS2	0.269844	0.030982
HRASLS3	0.408406	2e-06
HRH3	-0.575703	3e-05
HS1BP3	0.147177	0.001245
HS2ST1	-0.178	0.001617
HSD17B3	0.157961	0.025563
HSD17B4	0.179972	4.6e-05
HSD17B7	0.421284	0
HSD17B10	0.229378	0.000192
HSD17B11	0.36673	0.000106
HSF4	-0.174833	0.037267
HSP90AB1	-0.196578	0.006158
HSP90B1	0.310555	0.013302
HSPA1A	0.714295	0.001342
HSPA1B	0.655674	0.003412
HSPA8	-0.210879	0.005164
HSPA14	-0.257093	0.007535
HSPB1	0.835396	0.000109
HSPB2	0.384996	0.000689
HSPB6	-0.287711	0.014534
HSPB8	0.525934	4e-06
HSPBAP1	0.287928	1.2e-05
HSPE1	0.153041	0.032428
HSPH1	-0.64686	0
HTATIP	0.069197	0.018095
HTATIP2	0.189973	0.004897
HTR1E	-0.374803	0.000307
HTR2A	-0.194497	0.032722
HTR2C	-0.825951	0
HTR6	-0.269399	0.00032
HUWE1	0.223345	0.046582
HYI	0.102796	0.017396
HYOU1	-0.23506	5e-06
IAH1	0.11045	0.010957
IARS	-0.255446	3.6e-05
ICAM1	0.230154	0.014497
ICAM2	0.243723	0.006778
ICAM4	0.190288	0.013964
ICAM5	-0.656594	0
ID1	0.490005	6.8e-05
ID2	0.509897	0
ID3	0.844809	0.000353
ID4	0.400306	4.9e-05
IDE	0.100673	0.033925
IDH1	0.197573	5.2e-05
IDH3A	-0.385278	9e-06
IDH3B	-0.116136	0.019586
IDH3G	-0.268028	0.009989
IER2	0.220446	0.012571
IER3	0.277225	5.7e-05
IER5	0.372032	0.000539
IFI16	0.434404	0.002047
IFI30	0.289609	0.007892
IFI35	0.258333	5.5e-05
IFITM1	0.559314	0.000259
IFITM2	0.513298	1e-05
IFITM3	0.467728	0.000405
IFNA17	-0.15234	0.027272
IFNAR2	0.352508	0.000288
IFNGR2	-0.243323	4e-06
IFRD1	0.404128	4e-06
IFT20	0.150036	0.003052
IFT57	0.214257	0.003929
IFT81	0.247304	0.019015
IFT88	0.205732	0.000145
IFT122	-0.430153	0.000181
IFT140	0.241077	0.006244
IGBP1	-0.112621	0.003469
IGF1R	0.159622	0.047093
IGF2BP2	0.327223	0.000488
IGF2R	0.293506	3e-06
IGFBP2	0.260763	0.027766
IGFBP3	0.52546	0.007776
IGFBP4	0.226298	0.04574
IGFBP5	0.364915	2.6e-05
IGFBP6	0.102477	0.020412
IGFBP7	0.44649	0.000534
IGSF1	0.608665	1e-06
IGSF3	-0.196334	0.000292
IKBKE	-0.243394	0.000994
IKZF3	0.215814	0.016297
IL1R1	0.459662	0.001532
IL4R	0.593835	0.000853
IL6ST	0.292557	0
IL10	-0.20975	0.007776
IL10RA	0.252559	0.00355
IL10RB	0.122189	0.038726
IL13RA2	-0.319192	0.00493
IL15RA	0.484986	0.00045
IL17RA	-0.319361	0.000125
IL17RB	0.42498	2e-06
IL20RA	0.313236	1.5e-05
IL33	0.305714	0.005324
ILK	0.128563	0.00311
ILKAP	0.145268	0.006316
IMMT	-0.159226	1e-05
IMP3	-0.259655	9e-06
IMP4	-0.192172	1.6e-05
IMPA1	0.134752	0.027686
IMPA2	0.186991	0.033214
IMPDH1	-0.175026	0.000332
IMPDH2	0.191791	0.008222
IMPG2	0.254267	0.001692
INA	-0.528005	0
ING3	0.219635	5e-06
INHA	-0.20349	0.004833
INHBB	0.320644	7e-06
INHBC	0.21278	0.000358
INPP1	0.162277	0.013766
INPP4A	-0.478574	1.6e-05
INPP4B	-0.183488	0.000684
INPP5A	-0.839167	0
INPP5F	-0.352554	2e-06
INPPL1	0.34723	0
INSIG2	-0.121265	0.01242
INSM1	-0.536757	0
INTS3	-0.404919	0.0002
INTS6	0.171879	0.015334
INTS9	0.100075	0.021781
IPP	0.202113	0.001797
IPPK	-0.137345	0.00351
IQCB1	0.190898	9.2e-05
IQCE	0.209159	0.006498
IQCG	0.327586	0.024905
IQGAP1	0.323629	4e-05
IQGAP2	0.413452	0.003855
IQSEC1	-0.356569	5e-06
IQSEC2	-0.262602	0.000439
IQSEC3	-0.529757	0.000292
IQWD1	-0.260767	0
IRAK1	0.364365	3.2e-05
IRF1	0.232098	0.002837
IRF2	0.206492	3e-06
IRF3	0.212458	8e-06
IRF9	0.293835	8.4e-05
IRGC	-0.244109	0.027268
IRS2	0.253054	7.6e-05
IRX5	0.311403	0.018508
ISCA1	-0.255267	1.6e-05
ISCU	-0.195212	4e-06
ITFG1	-0.656904	0
ITGA2	0.303677	7e-06
ITGA6	0.578531	0
ITGA7	0.482419	0
ITGA10	0.15538	0.001732
ITGAE	-0.272926	0
ITGB1BP1	-0.285388	0.005475
ITGB4	0.776866	0
ITGB8	0.432056	2e-06
ITIH2	-0.132585	0.038217
ITIH5	0.211657	0.01318
ITM2C	0.188702	0.002263
ITPA	-0.238945	0.002871
ITPKA	-0.674186	0
ITPKB	0.882643	0
ITPR1	-0.676015	0
ITPR2	0.475349	0
ITSN1	0.417437	9.9e-05
ITSN2	-0.107209	0.047415
IVNS1ABP	-0.296018	7e-06
JAG1	0.249671	0.001666
JAG2	-0.159645	0.017853
JAK1	0.075235	0.047562
JAM3	0.179005	0.004637
JARID1A	0.283773	0.000174
JARID2	0.193983	4e-06
JMJD1A	0.26253	4.8e-05
JMJD2B	0.201461	0.002391
JMJD3	0.080876	0.045078
JPH3	-0.564734	0
JRKL	0.164563	0.026951
JTB	-0.108457	0.002467
JUN	0.264903	0.032488
JUNB	0.262378	0.014916
JUND	-0.106877	0.041975
JUP	0.455269	0.000296
KAL1	0.143485	0.033302
KALRN	-0.365211	0.000142
KATNA1	0.28015	0
KATNB1	-0.47997	0
KBTBD2	0.119543	0.000129
KBTBD11	0.161717	0.000955
KCMF1	-0.201547	0
KCNA1	-0.349577	9.5e-05
KCNA3	0.179158	0.048462
KCNA4	-0.392699	0.000197
KCNA5	-0.265656	0.017154
KCNAB1	-0.885047	0
KCNAB2	-0.538232	0.003668
KCNB1	-0.46781	0
KCNC1	-0.347265	2.1e-05
KCND2	-0.5819	0
KCNE4	0.511218	0.000528
KCNF1	-0.440709	0
KCNH2	-0.47346	0.000754
KCNIP1	-0.445054	0
KCNIP2	-0.924074	0
KCNJ4	-0.639624	0
KCNJ10	-0.196285	0.015116
KCNJ14	0.1807	0.007654
KCNJ16	0.309568	0.04437
KCNK1	-0.407171	0
KCNK2	-0.382039	0.01957
KCNK3	-0.137555	0.046486
KCNMB4	0.229747	2.1e-05
KCNN1	-0.238489	0.004659
KCNN2	0.531398	0.000108
KCNN3	0.276213	0.007822
KCNQ3	-0.183619	0.02956
KCNS3	0.158231	0.014395
KCTD3	0.201836	0.013197
KCTD5	0.143583	0.002626
KCTD9	0.210953	0.000854
KCTD13	-0.28868	7e-06
KCTD15	0.260416	5.8e-05
KCTD17	-0.556936	1e-06
KEAP1	0.183796	3.7e-05
KHDRBS2	-0.365258	0
KHDRBS3	0.141232	0.002608
KIAA0020	0.129102	0.005411
KIAA0082	0.084082	0.025937
KIAA0090	-0.161195	0.042916
KIAA0101	0.295038	0.001033
KIAA0133	0.157782	0.024689
KIAA0152	0.201509	0.006989
KIAA0182	0.110129	0.034646
KIAA0232	0.11523	0.000237
KIAA0240	0.108488	0.007463
KIAA0241	-0.179888	0.000162
KIAA0247	0.230704	9.3e-05
KIAA0284	-0.221341	0.000452
KIAA0319	-0.168101	0.003011
KIAA0323	0.392929	8e-05
KIAA0329	0.479396	3e-06
KIAA0355	0.295781	0
KIAA0368	-0.306811	5e-05
KIAA0391	0.133257	0.028259
KIAA0406	0.122414	0.02746
KIAA0423	-0.190911	3.6e-05
KIAA0467	0.105561	0.037662
KIAA0494	0.232152	0.000473
KIAA0513	-0.509929	0
KIAA0515	-0.153355	0.000663
KIAA0528	-0.211806	0.000649
KIAA0556	0.228406	8e-06
KIAA0562	0.125178	0.041143
KIAA0649	0.122724	0.012989
KIAA0753	-0.153169	6.2e-05
KIAA0774	-0.389874	0.000176
KIAA0776	0.139638	0.02902
KIAA0802	-0.182395	9.8e-05
KIAA0831	0.165415	0.002959
KIAA0859	-0.099838	0.017624
KIAA0922	-0.347417	0
KIAA1009	0.146975	0.048262
KIAA1012	0.080039	0.0432
KIAA1033	0.177293	0.000955
KIAA1045	-0.354231	2e-06
KIAA1086	-0.252349	0.000462
KIAA1107	-0.666649	0
KIAA1128	-0.191313	5.7e-05
KIAA1166	0.146169	0.04243
KIAA1279	-0.218594	0
KIAA1324	-0.541053	0
KIAA1462	-0.393364	0
KIAA1598	0.359875	0
KIAA1751	-0.153726	0.044426
KIAA1797	-0.335723	0
KIF1B	-0.090551	0.039664
KIF3C	-0.436816	0
KIF5A	-0.300533	1e-06
KIF5C	-0.26412	0.000145
KIF13A	0.20759	0.000859
KIF13B	0.310607	7.4e-05
KIF15	0.159178	0.018628
KIF17	-0.237072	0.003193
KIFAP3	-0.231523	1e-05
KIR2DL4	-0.16508	0.046395
KL	-0.458545	3e-05
KLC1	-0.348815	1e-05
KLC2	-0.300539	2.4e-05
KLF2	0.645652	0
KLF4	0.596064	0.001844
KLF7	0.097874	0.006192
KLF10	0.391889	0.002463
KLF11	0.382135	2.8e-05
KLF13	-0.555226	0.039082
KLHDC2	-0.099722	0.02533
KLHDC3	-0.484712	0
KLHL2	-0.337095	0
KLHL12	-0.17623	0.024693
KLHL21	0.587403	1.5e-05
KLHL24	0.21252	0.021098
KLK7	-0.256509	0.005569
KLK12	0.453467	9.2e-05
KPNA3	-0.060929	0.023658
KPNA4	-0.297335	0.00159
KPNB1	0.257339	6e-06
KRAS	-0.128689	0.005284
KRCC1	0.17191	0.00015
KRT2	0.143892	0.0375
KRT6B	-0.197872	0.049745
KRT8P12	0.305152	0.000723
KRT10	-0.125589	0.016964
[truncated: 2,405 more rows]

## Sheet: MPTP Frontal Cortex (GSE7707)
gene	r	prob
RHOBTB3	0.610186	0.003624
SLC47A1	-0.594142	0.001975
P2RY5	0.541429	0.020153
RAMP2	0.540433	0.000361
STAM2	0.537307	0.044368
PTPRT	0.535891	0.005795
DDX6	0.522369	0.000963
PRPF40A	0.510548	0.011443
BCHE	-0.496384	0.004143
MALAT1	0.49321	0.000547
KCTD8	0.489699	0.001061
ETNK1	0.446431	0.002511
FKBP5	0.441856	0.03599
TPM3	0.435307	0.037943
CLEC14A	0.433823	0.013293
ATP8A1	0.431431	7e-06
HOMER1	-0.42383	0.044127
FBXL18	0.423487	0.028883
C1QTNF4	0.419193	0.041043
TCF25	0.416422	0.011051
ABCC9	0.40352	0.008924
PGGT1B	0.403069	0.004243
ATRX	0.397194	0.009488
COL3A1	-0.396662	0.007164
SLC13A4	-0.393088	0.019572
WIPF3	0.392093	0.0272
PODXL	0.386133	0.030684
ERC2	0.382927	0.005106
RAD23B	0.381387	0.031187
PPARGC1A	0.37664	0.000737
GBF1	0.374998	0.006202
RBM3	-0.374464	0.049673
GLUL	0.373128	0.004858
SPRED2	0.372134	0.010203
DDHD2	0.370607	0.009025
RPH3A	0.370542	0.014323
CHIC1	0.370086	0.006504
F13A1	0.369046	0.043926
TLK2	0.367401	0.011356
CENTD1	0.366756	0.000269
NRXN1	0.364816	0.003685
CREBBP	0.364769	0.032865
MTCH2	0.364238	0.020485
TMEM90A	-0.363412	0.04341
SAMD12	0.361359	0.00296
SLC6A13	-0.361273	0.009707
CSMD1	0.358337	0.031662
CSNK2A1	0.357287	0.000592
RBM26	0.354317	0.005575
DNAJB14	0.352931	0.008228
MKX	0.352794	0.023267
WASL	0.351442	0.003956
ODZ4	0.349085	0.010829
KLF7	0.348545	0.023778
ADIPOR2	0.347595	0.039104
SLC8A1	0.343712	0.000296
CHST8	0.34294	0.004365
PDZD2	0.341022	0.003446
RAP2B	0.340321	0.042185
MRPS25	0.339916	0.003411
BGN	-0.337501	0.009062
IGF2AS	-0.335664	0.004048
ELTD1	0.335355	0.017065
HECTD1	0.331404	0.008624
FUT9	0.329662	0.000134
DNM3	0.328896	0.008033
MEGF11	0.328716	0.004744
LIN7A	0.326996	0.016574
DNMT3A	0.326582	0.035613
PAPOLA	0.326245	0.001072
DZIP3	0.326032	0.00093
CUGBP2	0.324816	0.021932
RBM39	0.324392	0.011143
CUL5	0.323749	0.004902
PLAT	-0.323658	0.00362
CPD	0.323218	0.010411
HECW2	0.323034	0.038953
ZC3H11A	0.322658	0.000771
APC	0.321855	0.009511
HSPA4L	0.321645	0.001354
TNRC15	0.320382	0.014845
IQGAP2	0.320317	0.022985
ENDOD1	0.31909	0.018842
IL6ST	0.317704	0.015336
DACT1	-0.315741	0.009498
IL1RAP	0.314988	0.01149
WNK1	0.313792	0.020872
ABCC4	0.31323	0.044816
APOLD1	-0.312269	0.035558
ELF2	0.312159	0.04086
CLASP1	0.31164	0.038225
CDKN1B	0.311206	0.001849
R3HDM1	0.310933	0.031357
CHORDC1	0.310423	0.028942
SLC4A4	0.310217	0.022363
TAGLN	-0.30965	0.035384
LRRC51	0.309191	0.00112
VPS13B	0.30884	3.5e-05
CLDND1	0.307635	0.000378
TPR	0.306973	0.004349
TRIM8	-0.306086	0.01545
GMPS	0.304713	0.001145
NFIB	0.304546	0.010818
CPSF2	0.304335	0.00659
BMPR2	0.304296	0.003211
PITPNC1	0.304166	0.002705
FBXO32	0.302996	0.011395
HNRNPU	0.302955	0.009173
RIN1	0.301771	0.029001
SFRS11	0.301147	0.025712
PPIG	0.300723	0.023789
KLHL4	0.300438	0.026491
GNAS	0.299096	0.036061
USP2	0.29665	0.001613
PLXNA2	0.296168	0.004976
GPR150	-0.29407	0.012968
NXT2	0.294041	0.007671
SIX2	-0.293328	0.032923
APAF1	-0.293053	0.017158
SERPING1	-0.290898	0.014553
DHX29	-0.288074	0.035426
CBLL1	0.286889	0.025626
ACVR1C	0.28677	0.013335
CREG2	0.286014	0.000339
ATF6	0.284639	0.003479
CACNA1E	-0.284625	0.004902
KCNH5	0.282794	0.004094
CDKL2	-0.282572	0.03979
RIF1	0.282117	0.039185
SP1	0.280683	0.014168
ACRBP	-0.279403	0.001742
PRDM2	0.279154	0.021448
PKNOX2	-0.279098	0.00815
COX6B2	-0.277423	0.034479
ZCCHC14	0.27733	0.032284
MAOA	0.275547	0.04484
COBL	-0.274995	0.028763
DISP2	-0.274468	0.00806
MAPK11	-0.273982	0.028161
JARID1A	0.273385	0.009821
NELL2	0.272799	0.003367
CHAC1	0.272463	0.035443
DHCR24	0.271576	0.04783
CDC40	0.270934	0.014486
FLRT2	0.270932	0.044174
PPP2R5E	0.270071	0.025974
SYNE1	0.269982	0.008931
KCNC1	0.269736	0.01331
BBX	0.26967	0.037325
TSC1	0.26808	0.048601
UBE3A	0.267911	0.039826
GCLM	0.266399	0.030534
UBE1L2	0.266252	0.028355
PLXNC1	0.265948	0.010318
AKAP9	0.265741	0.030653
MSI2	0.264987	0.025088
TMEM10	-0.264212	0.040643
PBX1	0.263494	0.033099
GNPNAT1	0.263364	0.030817
MDGA2	0.262446	0.031365
WDR19	0.262199	0.033164
SUPT16H	0.261566	0.015473
POLK	-0.260056	0.033048
TSPAN4	0.258761	0.005316
SHC4	0.258437	0.017036
STAU2	0.257889	0.000814
SYNJ2	-0.257643	0.049571
PKN2	0.257325	0.037074
HERC1	0.256766	0.014507
DOPEY1	0.256096	0.036955
FBXW2	0.256066	0.005921
GRM1	0.255885	0.014969
TTC14	0.255554	0.003344
RBBP7	0.255236	0.022632
TPM2	-0.255031	0.043926
GPM6B	0.254598	0.021791
RBM25	0.254376	0.006645
PSIP1	0.253022	0.047857
PPP1R16B	0.252471	0.004148
CNNM2	0.251509	0.026105
PAQR8	0.25119	0.001451
GAS7	0.25116	0.005569
MYT1L	0.251136	0.009069
PHKA1	0.250568	0.016866
OGN	-0.250549	0.039647
NARG1	0.250084	0.013561
NKX2-2	0.249984	0.028277
FUT11	0.249738	0.028134
RNASEL	0.249451	0.003146
RHEBL1	0.249023	0.005907
2007-03-01	0.248892	0.024668
PLAA	0.248682	0.015101
CCBE1	0.247942	0.000252
WDFY3	0.247749	0.001749
SUZ12	0.247717	0.021808
HRASLS3	-0.247583	0.007272
TBL1XR1	0.247382	0.025591
NPL	0.247066	0.048233
TLE1	0.245769	0.003158
B3GALT1	0.245274	0.036068
CNNM3	-0.245021	0.04112
RAB39B	0.244545	0.011711
RHBDD1	0.244243	0.015052
THOC1	0.243702	0.005732
RORB	0.243578	0.035585
MSL2L1	0.241988	0.024611
GRM5	0.241725	0.008165
CTDSPL2	0.241422	0.018876
THOC2	0.241133	0.013556
PTPRN2	0.241019	0.015198
PBRM1	0.240985	0.000471
IMPAD1	0.240898	0.003674
ITSN1	0.240305	0.034256
MGEA5	-0.239863	0.011332
BMP6	-0.238949	0.040555
RORA	0.238882	0.037227
SBF2	0.23852	0.00477
NXN	0.238503	0.036589
FREQ	0.238163	0.026912
MECP2	0.238066	0.046599
CX3CR1	0.236979	0.002853
UTX	0.236718	0.001831
MYCBP	0.236546	0.038694
SAPS3	0.236326	0.046949
HOPX	0.23616	0.001843
MIA3	0.236028	0.04017
GGCX	0.234991	0.013374
HIPK2	0.23485	0.03425
PIP5K3	-0.234635	0.001425
LRRC4	0.234626	0.008486
WDR12	0.233638	0.045687
ZBTB39	0.23337	0.005201
KCNH7	0.233011	0.003537
SBNO1	0.232558	0.006806
TOR1AIP1	0.232469	0.006876
NRIP1	0.232407	0.031246
LPHN3	0.232138	0.013228
TRPC2	0.231522	0.035938
KCND2	0.231468	0.000791
TFG	0.230463	0.027468
CLASP2	0.230186	0.031747
ASH1L	0.230065	0.000489
PLXDC2	0.229916	0.033333
PDIA3	0.2297	0.036861
GSK3B	0.22958	0.007345
NAPG	0.228993	0.01652
SP4	0.227451	0.024148
TROVE2	0.227043	0.012803
GDF10	-0.226652	0.030868
NFATC3	0.226579	0.02234
SPRED1	0.22565	0.026505
XRN1	0.224701	0.047017
DKC1	0.224581	0.027054
PRKACB	-0.224486	0.035434
ASXL2	0.224418	0.044459
RRAS2	0.224116	0.038709
KIF5C	0.22318	0.034869
IGF1R	0.223048	0.011595
HTRA1	0.222849	0.020241
ZEB2	0.222819	0.040522
BCL2L2	0.222478	0.03301
NCOR2	0.222416	0.023894
LYST	0.222373	0.02728
JPH1	0.222306	0.003289
POMT2	0.221358	0.03557
FEM1B	-0.220354	0.024642
CBX8	-0.220181	0.01135
PARP1	0.22017	0.012596
TMOD2	0.219149	0.034501
HCN1	0.218776	0.021538
LRRTM3	0.218268	0.018539
ATP6V0A2	0.21769	0.009324
PRKCH	0.217478	0.042028
MPHOSPH9	0.217202	0.006797
IFI35	-0.21696	0.048987
ADCYAP1R1	-0.216938	0.00733
WDR47	-0.216114	0.011161
SECISBP2	0.215862	0.016797
CROT	0.215653	0.008632
ANLN	0.215641	0.002253
ITGA7	-0.215494	0.03765
TEX9	0.215129	0.02729
KLC3	-0.215076	0.002165
THOP1	0.214763	0.042226
UNC5D	0.214605	0.017019
DBP	0.214581	0.048853
SLC39A14	-0.214382	0.030455
ENAH	0.214167	0.024016
NMRAL1	-0.213953	0.032534
SAMM50	0.213812	0.031009
TOX3	0.213756	0.035729
ALKBH3	0.213595	0.020066
SNRP70	0.213569	0.006378
ZMAT1	0.21331	0.046189
ARID4A	0.213214	0.043965
LAIR1	0.213095	0.020605
SFRS8	0.212974	0.032532
AP3M1	0.212695	0.047283
CECR5	0.212654	0.007857
CSNK1D	-0.21242	0.004602
RPP40	0.212211	0.047467
CDH13	0.212134	0.011856
EIF2S2	0.211958	0.000624
MCM5	0.211822	0.004405
NKTR	0.211788	0.018194
LEO1	-0.210979	0.029627
PTPRR	0.210721	0.03068
HSPA12A	-0.210689	0.013866
FCMD	0.210612	0.002996
NRXN3	0.210351	0.006721
TAF4B	0.210215	0.043314
SLFNL1	-0.210155	0.034749
FZD1	-0.209924	0.039403
RNASEN	-0.209824	0.003831
RRAGD	-0.209744	0.044583
PPARA	0.209399	0.040535
PUM1	0.209347	0.003377
BICD2	0.209184	0.020122
CALR	0.208884	0.004254
IARS2	0.208825	0.023928
BNIP2	0.208277	0.041786
ZWINT	-0.208002	0.0134
DAB1	0.207498	0.04967
SENP1	0.207405	0.027281
GFRA1	-0.207247	0.012814
SLC22A8	-0.207202	0.01306
CMBL	-0.207187	0.006748
FZD3	0.206638	0.047476
CDC37L1	0.206597	0.018018
DLL1	-0.206067	0.040386
PDPK1	0.205971	0.020218
CAMSAP1L1	-0.204389	0.005538
KALRN	0.203479	0.00911
FLYWCH2	-0.203434	0.043768
HLF	0.202526	0.013617
NETO1	0.202377	0.013032
MTA2	0.201827	0.025794
ARHGEF12	0.201484	0.039571
OTUB1	0.201395	0.021127
TRIM35	0.201374	0.006697
RBM9	-0.201311	0.015548
FNDC1	0.200945	0.004091
RNF146	0.200911	0.025326
MOCS1	-0.200672	0.043676
KLC1	-0.200469	0.011405
CLIP4	0.200186	0.020118
LZTFL1	0.199952	0.006848
SYT1	-0.199728	0.013944
KIF1B	0.199663	0.032612
UBXD2	0.199001	0.038163
SASS6	0.198612	0.035687
TBCCD1	0.198604	0.016769
CYFIP2	0.198533	0.009853
SRPK2	0.19787	0.004013
REV3L	0.197788	0.016852
GLCE	-0.19747	0.032744
ZC3H6	0.197314	0.02685
ACCN1	0.197213	0.049294
LPGAT1	0.196962	0.00762
GDPD1	0.196852	0.020464
JAG1	0.196346	0.00366
PPFIA2	0.196037	0.034744
SOX10	-0.19593	0.016781
METT5D1	0.195865	0.000769
MCHR1	-0.195842	0.014763
HABP4	-0.195495	0.012654
PREB	0.195006	0.004865
EPHA1	0.194939	0.031275
ZFP90	-0.194618	0.020133
FNIP1	0.194391	0.026231
SON	0.194233	0.030552
POLD1	0.194188	0.001007
NFXL1	0.194068	0.043474
CSDC2	0.193847	0.014267
STT3B	0.193825	0.033611
WDR36	0.193586	0.022535
PHF2	-0.193258	0.001829
ABLIM1	0.193032	0.014924
INCENP	-0.192955	0.04125
AFF1	-0.192857	0.024973
LUC7L2	0.192723	0.003792
LGI2	0.192674	0.004028
ARHGDIB	0.192578	0.012941
CCDC134	-0.192431	0.038561
MOBKL1B	0.192347	0.017519
CCL24	-0.192142	0.011238
WASF2	0.192136	0.005235
WDR66	0.191688	0.017233
TTC9B	0.191586	0.005514
IAH1	0.191315	0.018802
OXSR1	0.191314	0.038264
PACSIN3	-0.191195	0.026806
AFF3	0.191064	0.021936
SLC6A6	0.191019	0.003742
PKP4	0.190754	0.030893
RNF157	-0.190513	0.026933
GPR135	0.190166	0.028989
PLXNB3	0.189798	0.015325
SOX17	0.189185	0.021563
MTDH	-0.189072	0.008326
ENTPD3	0.188931	0.018955
RBM4	0.188913	0.008771
KIF3C	0.188531	0.007748
PTGIS	-0.188482	0.025019
SHMT2	0.187967	0.047662
LAMP2	0.18793	0.01856
MMP16	0.18778	0.018349
TMEM29	0.187305	0.040703
GPNMB	-0.187293	0.031636
PLCL1	0.187177	0.02428
EIF5	0.187065	0.002474
SIAE	0.187053	0.025975
GPR62	0.186998	0.01383
KIF13B	-0.18687	0.012939
TIMM50	0.186717	0.005198
AADACL1	0.186715	0.007715
RABIF	0.186604	0.036391
TKT	0.186564	0.035293
ELAVL4	0.186278	0.010587
SORT1	-0.186239	0.016362
SHMT1	-0.186177	0.047423
CPEB3	0.185596	0.029957
PCDH10	0.18545	0.025004
PIP5K1A	0.185236	0.027966
PPP2R5C	0.185172	0.012642
ANKRD11	0.185163	0.038054
ITFG2	0.184979	0.041647
FGFR1OP2	0.184841	0.033178
MAPK15	-0.184771	0.008936
NSUN7	0.184352	0.044242
USP25	0.184276	0.00043
SOX12	-0.184237	0.038849
VPS53	-0.184131	0.043408
ZBTB5	0.183836	0.002895
NISCH	0.183517	0.002516
DIO2	-0.183359	0.027359
DLG2	0.18323	0.045133
TNRC6A	0.183105	0.018401
ALDH18A1	0.182831	0.026809
LOH11CR2A	0.182636	0.012114
CD99L2	0.182254	0.039324
NBEAL1	0.182216	0.004356
CEP27	-0.182151	0.001619
HIC2	-0.182079	0.000622
ZER1	0.181817	0.04146
TCF4	0.181625	0.013338
TIMP4	0.181565	0.000879
METAP2	0.181267	0.030662
GATAD2B	0.180709	0.021378
JMJD1C	0.180557	0.049238
YTHDF1	0.180346	0.026698
BACE2	-0.18031	0.003649
ARHGEF19	0.179974	0.017853
UNC50	0.179965	0.003951
PPHLN1	0.179555	0.022671
GNA13	0.179554	0.015537
STRN	-0.179365	0.000557
CAMK1D	0.179191	0.010251
WDR68	-0.179086	0.007923
VLDLR	0.178925	0.035489
UBN1	0.178664	0.040375
DCTN4	0.178548	0.049941
DHX33	0.178421	0.020094
TMPO	0.1784	0.026023
DOT1L	0.177655	0.004746
PIM3	0.177561	0.048696
CSNK2A2	0.177374	0.022276
TOP1	0.177301	0.024368
ABCC1	0.177086	0.018537
SSBP3	0.177004	0.026446
RPS6KB1	0.176422	0.029426
POLR3B	-0.1764	0.017965
EIF5B	0.176323	1.4e-05
JSRP1	-0.176022	0.045346
NTRK2	0.17595	0.011929
LIMCH1	0.175879	0.020206
ATP2A1	-0.175804	0.001922
RBM16	0.175576	0.022803
EMP2	0.175573	0.01482
SCN1A	0.175308	0.001987
TMEM166	0.174873	0.028695
SENP8	0.174733	0.029051
LMAN2L	0.174559	0.003366
VPS37A	0.174502	0.023417
NR2C1	0.17435	0.003236
PLEK	0.174312	0.047011
ZHX3	-0.174291	0.026963
SERTAD3	-0.174099	0.001177
PTDSS2	0.173939	0.003522
DLGAP2	0.173925	0.00576
DEPDC5	0.173896	0.027457
ARHGAP29	0.173775	0.025125
TMEM19	0.173321	0.043647
API5	0.17286	0.019664
CCL25	0.172546	0.024035
CACNB4	0.172431	0.025075
COL27A1	-0.1721	0.007039
ELOVL4	0.171961	0.013738
TMEPAI	0.171923	0.018129
LPHN1	0.17153	0.04822
CCDC91	-0.17138	0.023802
MAGI2	0.171138	0.008351
STXBP5	0.171049	0.022098
SLITRK3	0.170998	0.010672
WDR51B	-0.170634	0.01194
H2AFJ	-0.170487	0.032383
MVD	-0.170383	0.043287
ATOX1	0.170376	0.01756
INHBC	-0.170289	0.047479
CADM1	0.170229	0.03042
AP2A2	0.170203	0.019171
CLIP1	-0.169932	0.003098
ERAL1	0.169864	0.026177
TYROBP	0.169669	0.035439
PDGFC	0.16961	0.041966
LRIG1	-0.169582	0.015139
CNTN1	0.169502	0.033983
SGCG	0.169489	0.0264
PXMP3	0.169359	0.020694
DALRD3	0.169309	0.02909
CCDC101	0.168875	0.04179
SCTR	0.168834	0.02985
VGLL4	0.168828	0.002791
PET112L	-0.168769	0.039431
RAB6B	0.1687	0.04574
CHRNB2	-0.16853	0.006609
KCTD15	-0.168463	0.032566
LMNB1	0.168421	0.045727
SLC1A2	0.168412	0.022425
MTHFD2	0.168309	0.017256
PJA2	-0.168135	0.016891
IQGAP1	0.167989	0.033779
CABP2	0.167843	0.015812
DPF3	-0.167543	0.007366
SRC	0.167262	0.04074
OAF	0.167227	0.024551
B4GALNT1	0.167217	0.007681
TSHZ3	0.167086	0.016471
PPM1L	0.166938	0.006711
RAB10	0.166134	0.036012
IGF2	-0.166126	0.022755
RGS7BP	0.165685	0.007876
SDC2	0.16528	0.028416
DOC2A	-0.165153	0.029875
RRP1	-0.164997	0.041591
CREB3	-0.164915	0.02243
PPFIA4	0.164698	0.015583
EHD3	0.16463	0.019457
EGLN1	0.163973	0.041827
CLOCK	0.16376	0.027972
SSBP2	0.163573	0.019746
DGKB	0.163452	0.034242
ATXN7L2	0.16316	0.043879
HDAC3	0.162874	0.045013
CTSK	-0.162732	0.010605
TMEM141	-0.162567	0.040233
GGNBP2	0.162541	0.024957
GALNT2	0.162538	0.030489
KCNA1	0.162355	0.011056
CCNT1	0.16222	0.00471
GPR153	0.162146	0.001311
SCYL3	0.162101	0.038206
KCNJ3	-0.161803	0.027304
SEPP1	0.161799	0.049231
AFF4	0.161725	0.044413
HOXA9	-0.161638	0.024709
CAMK2A	0.161546	0.010024
NLGN1	0.161391	0.017527
SKP2	0.161235	0.020652
ADIPOR1	0.16118	0.001624
TMED5	0.160925	0.037207
GPRC5C	-0.160824	0.047927
TRAIP	-0.160773	0.021307
TLCD1	-0.160739	0.033756
CCND1	0.160588	0.028792
SOX4	-0.160222	0.039266
GPR56	0.160178	0.014781
JAK3	0.159869	0.041877
RNF170	0.159532	0.023001
PHLDB2	-0.159148	0.010798
WAC	0.159	0.043193
LYPLAL1	0.158796	0.017793
CBL	0.158761	0.015998
TSPAN5	0.158346	0.006335
SOX13	-0.158037	0.027714
MINPP1	0.157611	0.020671
FANK1	0.157145	0.005515
SPOCK1	0.157092	0.01727
IQSEC1	0.156906	0.019352
YRDC	0.156641	0.021292
RNASE4	0.156632	0.019319
DPP4	-0.156595	0.007064
CBLN1	-0.156539	0.043016
HYOU1	0.156464	0.008241
EHBP1L1	-0.156296	0.029934
CTTNBP2NL	-0.156051	0.044243
JAK1	0.155736	0.017205
UBQLN4	0.155702	0.04309
ALKBH4	-0.155322	0.008569
ABCF1	0.15509	0.016927
ATP2A2	-0.155068	0.021424
SH3GL2	-0.155012	0.024462
MYH14	-0.154967	0.010652
INTS9	0.154388	0.020503
ALCAM	0.154314	0.007221
CSPP1	0.154208	0.033207
YIPF7	-0.15412	0.043438
FOXP1	0.154092	0.039737
HEATR5A	0.153812	0.030014
FGD6	0.153742	0.030342
ILF2	0.153722	0.040579
PTGES3	0.153596	0.001685
TMEM44	-0.153406	0.003745
COX10	0.153406	0.008654
CDC14B	0.153351	0.046695
NRCAM	0.153293	0.001063
BAZ1B	-0.153258	0.02821
ADC	0.153124	0.044895
CTSZ	0.153102	0.034416
OCLN	0.153036	0.008428
HES6	-0.152565	0.008406
SLC30A6	0.152557	0.019336
G3BP2	0.15245	0.005746
ADAM23	0.152234	0.024434
SLC46A1	0.152186	0.043022
SLC1A4	0.152159	0.006223
EIF4EBP2	0.152068	0.000551
CTNNB1	-0.151834	0.003687
HSDL2	0.151729	0.045348
FADS6	0.151601	0.03385
ROGDI	0.151579	0.016944
MMAB	-0.151444	0.021139
UBE2Q2	0.151352	0.037251
NSUN3	-0.151263	0.014286
SP3	0.151023	0.019612
FGF1	0.150669	0.034821
TIMP2	0.150637	0.011483
OVOL1	-0.150631	0.0482
MLLT3	0.150425	0.017061
COPS7A	-0.150209	0.020424
RYBP	-0.150187	0.041082
PCMTD1	0.150185	0.030536
IK	-0.150154	0.033048
WDR43	0.150097	0.042794
ID3	0.149877	0.036369
RIMS1	0.14984	0.024627
TBC1D8	0.149792	0.049471
ZBTB4	0.149738	0.000472
THRAP3	-0.149608	0.044051
NAV1	-0.149585	0.019048
DPYSL2	0.149274	0.008564
SORBS2	0.149266	0.013638
SDCCAG3	0.149204	0.009249
NEURL	0.149177	0.034762
MAP4K5	0.149133	0.011414
KCNIP1	0.148763	0.029228
BCAR3	-0.148543	0.039011
EIF2C3	0.148412	0.00698
IGFBP5	-0.14838	0.004278
NF2	-0.148149	0.018084
MAPK12	0.14811	0.023108
GTF3C1	-0.147836	0.036246
MDK	-0.147699	0.013609
USP1	0.147592	0.044831
NRTN	-0.147591	0.041888
MTHFD1	0.147161	0.038092
TMEM188	0.147126	0.049617
DLGAP4	0.147112	0.020201
SLC31A1	0.146963	0.03779
ATP2B1	0.146799	0.005171
RTN4	-0.146757	0.025459
UBR2	0.146585	0.038102
UBL3	0.146459	0.002832
LDLRAD3	-0.146395	0.01747
PAK6	0.1462	0.002031
PARP3	0.146063	0.042891
FUNDC1	-0.146014	0.035718
SKP1A	0.146	0.020923
FBXL10	0.145938	0.020468
FMN2	0.145741	0.04424
SCUBE1	0.145623	0.045107
GATAD1	0.145614	0.027663
ATXN2	0.14558	0.028704
EIF4H	0.145417	0.030914
LASS6	0.145082	0.016854
WDFY1	0.144999	0.008591
ARIH1	0.144753	0.022904
GRAMD1B	0.144703	0.044286
HNRPAB	0.144493	0.014637
PDE4B	0.144377	0.010343
LIN52	0.144244	0.003804
HMGA2	0.144187	0.003466
LARGE	0.144145	0.037224
PIAS3	0.143994	0.003166
NLK	0.143602	0.033727
STAT3	0.143587	0.008747
PTPRZ1	0.142982	0.002943
CEP170	0.142422	0.027446
SEMA3G	-0.142206	0.016592
BRAF	0.142028	0.011469
HMGCS1	-0.142024	0.025093
PKD2L1	0.141642	0.043177
GCLC	0.141642	0.009986
ELN	-0.141359	0.020383
TRIM62	-0.141018	0.038961
FAT3	0.14085	0.038498
ARHGEF9	0.14072	0.040014
CCNA2	-0.140602	0.02338
RAE1	0.14055	0.037464
PDHA1	-0.14009	0.013989
UVRAG	0.14007	0.04469
FARP1	0.140048	0.027372
EPHA3	0.139949	0.003861
VTI1A	-0.13948	0.000713
MYO9A	0.139446	0.043911
SF3B3	0.139388	0.008578
DNAJC11	0.139348	0.021912
PTPRD	0.139077	0.011573
PDCD10	0.138894	0.035024
SFT2D2	-0.13874	0.007188
LYPD6	0.138578	0.046763
ENY2	0.138577	0.002098
HAGHL	-0.138397	0.004444
ADM2	0.138093	0.018006
PDCD6IP	0.138065	0.00059
B3GALT6	0.137835	0.021704
TMEM176A	0.137817	0.030834
ABCA1	0.13777	0.037669
PPP4C	0.137426	0.037601
RAB43	-0.137286	0.000735
AFG3L2	-0.137235	0.04209
AHCTF1	0.137179	0.023132
RPS6KA2	0.136878	0.047011
SLC25A1	0.136525	0.004032
CLCN6	-0.136524	0.033365
PRKCB1	0.1364	0.017039
COBLL1	-0.136259	0.036042
KIF21A	0.136222	0.001035
ZMIZ1	0.135996	0.044115
SSX2IP	-0.135784	0.01317
APH1B	0.135666	0.016474
GPR20	-0.135468	0.033932
P2RY13	0.135231	0.043934
IGFBP2	-0.134964	0.040754
NEBL	0.13481	0.014723
DLL4	0.134465	0.01649
CLCN5	-0.134462	0.000664
SFT2D3	0.134287	0.041318
UBXD3	-0.134245	0.044261
FDFT1	-0.134174	0.017412
ADD1	-0.133982	0.020809
RCC2	-0.133895	0.004309
KCNN2	0.133877	0.015502
FIZ1	0.133815	0.031434
NOVA1	0.133556	0.01772
MED15	0.133477	0.036338
SLC35B1	0.132852	0.012894
VPS8	0.132813	0.042239
NTSR2	0.132756	0.047413
ANKRD16	0.132734	0.020798
PCNP	0.132632	0.029969
SLC25A30	0.132629	0.002084
TSPAN31	0.132599	0.016414
PSTK	0.132407	0.049403
IRAK2	0.132341	0.032161
GPX1	0.132309	0.003993
UBE4B	0.132294	0.018356
MVK	-0.131857	0.02863
ITCH	0.131834	0.014825
COL6A2	-0.131792	0.047211
BRE	-0.131677	0.045035
BTBD3	0.131528	0.013108
CAP2	0.131385	0.030529
WARS	0.131377	0.039226
GTF3C2	0.13135	0.026471
PPFIBP1	0.131313	0.043294
MMACHC	0.131165	0.025365
SLC35D1	-0.130814	0.021874
AGTPBP1	-0.130743	0.045965
RAB31	0.130529	0.045363
KHK	-0.130457	0.000588
NLN	0.130396	0.033486
KCNQ3	0.130143	0.027182
NPHP1	-0.129962	0.04356
NPEPL1	0.129579	0.010686
ATP1A2	0.129326	0.015416
CDK4	0.129316	0.01306
PDXK	0.129096	0.00926
DENND4B	0.128842	0.029651
MASTL	-0.128805	0.02018
STMN1	-0.128516	0.028552
ALS2CL	-0.127926	0.035223
ABCE1	0.127796	0.009752
SOX6	0.127782	0.048438
IGFBP6	0.127774	0.008764
BTBD9	0.127477	0.037315
MAP3K7IP2	0.127366	0.017143
PFKFB4	-0.127353	0.001385
PACSIN1	0.127324	0.048703
LIAS	0.127254	0.017529
DHCR7	-0.127111	0.02824
NOL3	-0.127049	0.038147
FBXW8	0.126824	0.028452
ST3GAL6	0.126821	0.048308
CRYBB3	-0.126699	0.031217
CNIH4	0.126689	0.0108
PDGFRA	0.12664	0.041731
ZBTB44	0.126498	0.012496
IRAK1	0.126494	0.021382
CDAN1	0.126307	0.032421
PRKACA	0.126221	0.021078
HS1BP3	0.126162	0.04156
TRMT6	0.126118	0.001515
PUS3	-0.126025	0.046425
PTPN3	0.125764	0.009679
GAPVD1	0.125565	0.038194
JAKMIP1	-0.125458	0.045926
SYN2	0.125383	0.01017
SCN8A	0.12537	0.038306
CPS1	0.125323	0.033428
GJA1	-0.125313	0.013638
OXA1L	0.125237	0.011343
CNO	-0.125134	0.045329
MED19	0.125068	0.026888
BCAT1	0.125038	0.000679
SLC35B3	0.124732	0.019224
AKAP12	-0.124642	0.037788
CALB1	0.124411	0.020812
HNRPF	-0.124156	0.012911
ARNTL	-0.124072	0.027925
FGF14	0.124065	0.038262
RASIP1	0.123944	0.045529
CEP350	0.123934	0.037454
HMG20A	0.12387	0.025359
SIRT7	0.123809	0.045707
MYO6	0.123754	0.009909
RDX	-0.123749	0.033016
TM7SF3	0.123675	0.003956
DDB2	0.123673	0.012521
PTPN1	-0.123623	0.014282
FBL	-0.123568	0.012128
SETD4	0.12335	0.039805
BCL7A	0.122986	0.03228
FASTKD2	0.122923	0.000318
DDOST	0.122652	0.003724
ZFAND5	0.121992	0.030666
CHID1	0.121918	0.03679
DYNLL1	0.121855	0.048163
PPP4R1L	0.121557	0.028343
WIPF2	0.12151	0.028087
BSDC1	0.121312	0.019783
LARP7	0.12114	0.034209
CLPP	0.121116	0.032584
ADCK2	0.120998	0.018753
GPBP1L1	0.120837	0.029347
SPATS2	0.120763	0.045251
SOX5	-0.120608	0.034832
PFN1	0.11979	0.0487
BRUNOL4	0.119784	0.026867
TRIM37	-0.119572	0.000472
GSTZ1	0.11952	0.034724
B4GALT6	0.119393	0.025875
CRKRS	0.119282	0.040928
PLA2G7	0.119124	0.020564
KIF5B	0.119096	0.009164
SETD2	0.119003	0.016199
OPCML	0.118982	0.004984
DCUN1D1	0.118909	0.032734
SLC1A3	0.11885	0.01784
GALE	-0.118814	0.032159
BACE1	0.118508	0.031308
REEP3	0.118324	0.042595
CNKSR2	0.118186	0.010886
KIF1C	0.118121	0.041356
CCRK	-0.117842	0.035442
TRABD	-0.117789	0.046155
ANGEL2	0.117483	0.029477
SNRPG	-0.117285	0.034484
KCNA4	-0.11723	0.043065
DDX18	0.117197	0.010953
SLC12A3	0.117094	0.014497
MEIS1	0.117081	0.027612
PDGFRL	0.116868	0.035696
SRRM2	0.116855	0.036168
FKBP1B	-0.116784	0.045154
SOD3	-0.116742	0.036082
CALM1	0.116735	0.042061
CSRP1	0.116466	0.011853
GRIA3	0.116393	0.023082
TRIM2	0.116319	0.016368
SUDS3	0.116165	0.029175
IKBKG	-0.116043	0.032308
USP3	0.115535	0.041276
WEE1	-0.115442	0.041072
PSMB2	0.115379	0.036186
SRA1	0.115103	0.031642
EXOC4	-0.114776	0.038332
NPEPPS	0.114396	0.044507
WDR24	0.114337	0.043872
ELMO2	0.114332	0.036776
FZD2	0.114136	0.048788
BCS1L	0.113934	0.044542
CAPN1	-0.113827	0.028418
SULT4A1	-0.113592	0.039648
PLK4	-0.113581	0.017299
HNRNPA1	-0.113577	0.001006
CCDC127	0.113415	0.019533
AKAP8	-0.113206	0.040464
PML	0.112896	0.012198
OSBPL6	0.112798	0.034442
PPT1	0.112787	0.033266
IL18RAP	-0.112488	0.043217
BAG4	0.112466	0.04285
FBXL17	0.112302	0.011558
TRAP1	-0.112182	0.045066
COPS3	0.112175	0.049498
SH3GLB1	0.112053	0.0211
HUWE1	0.111937	0.033482
ALAD	0.111871	0.002659
CNOT8	-0.111609	0.0492
GLS	0.111541	0.02299
BRCC3	0.111498	0.020382
SMARCC1	0.111449	0.011368
RAB1B	0.11133	0.040255
TFF3	-0.11097	0.019605
TTC3	0.11093	0.007179
CCDC39	0.110914	0.021069
MRPL34	0.110861	0.008137
WDR41	0.110757	0.042093
MGLL	0.110618	0.01075
GNL2	-0.110556	0.014341
TMEM115	0.110491	0.002595
ROCK2	0.11043	0.005787
NFS1	-0.109891	0.021574
KCMF1	0.109632	0.011185
RAGE	0.109466	0.013479
PEG3	0.10935	0.017136
FBXO41	0.109324	0.014369
ZNHIT2	0.109209	0.023129
HSPA8	-0.10899	0.040823
COL4A3BP	0.108721	0.046934
SV2A	0.108313	0.015165
ATXN1	-0.108264	0.018231
PSMF1	0.107704	0.012495
CADM3	-0.107631	0.025706
TAGAP	0.107505	0.03298
PRPS2	-0.107313	0.03413
BEST2	-0.107187	0.04849
RAPGEF5	0.107133	0.015289
BTBD10	0.10713	0.042807
DPP10	-0.107129	0.014836
RASGRF2	-0.107017	0.023603
EIF3EIP	0.106834	0.04999
TCEAL3	-0.106814	0.000328
HNRPUL2	-0.106735	0.012686
LCK	-0.10659	0.027295
NUB1	-0.106557	0.043419
RMI1	0.106323	0.011173
GSTT1	-0.106302	0.022031
ATPAF1	0.106294	0.027593
LIMA1	0.106293	0.031299
CDR2L	-0.106292	0.035358
TNFRSF11A	-0.106288	0.039704
PRDX6	0.105853	0.00265
LGTN	0.105695	0.031556
SLC15A2	0.105649	0.033129
NGDN	-0.105327	0.038583
ISCA2	0.105283	0.048335
MRE11A	0.10493	0.023453
DERA	-0.104834	0.010492
CLDN10	0.104785	0.03934
LARS2	0.104775	0.002836
PTTG1	-0.104593	0.02659
VPS54	0.104527	0.04771
TACC1	0.104186	0.03123
SEZ6	0.104117	0.005466
ASNS	0.104069	0.036771
SYT7	0.104044	0.029394
KIF5A	-0.104042	0.03374
PITPNB	0.103812	0.033328
HNRPUL1	0.103536	0.021771
MPPED2	0.103218	0.013302
DES	0.1032	0.039597
DMAP1	-0.102827	0.019808
DCTN6	-0.102767	0.01154
MOSPD1	0.102564	0.04551
POLDIP3	0.102534	0.04356
CWF19L1	-0.102482	0.006595
KIN	-0.102057	0.011895
NUP214	0.101794	0.003824
SGTB	0.10132	0.009403
GBA	0.101273	0.004558
RNF185	0.101258	0.02631
RAB11FIP4	0.101253	0.006892
SRGAP2	-0.100865	0.013036
CD109	-0.100371	0.046033
GPR37L1	0.100101	0.043998
RFTN2	-0.099884	0.000181
ATP6V0D1	0.09949	0.034105
TTC7B	0.09946	0.033832
WRB	0.099133	0.011383
TMEM191C	-0.099121	0.024972
CYFIP1	0.098619	0.042625
CLU	0.09854	0.027285
SNX5	0.098415	0.02621
DHX36	0.098299	0.046296
GRWD1	-0.098288	0.005748
STXBP2	-0.098277	0.033089
ALG8	0.098121	0.042466
TMED10	0.098117	0.009504
FER1L3	-0.098006	0.022907
SLC6A9	-0.098002	0.003717
DDAH1	0.09787	0.015755
ALAS1	0.097682	0.020488
ADAM17	0.09741	0.045893
LDB2	0.097356	0.034614
ST3GAL5	0.097327	0.046137
UBE2G1	0.096909	0.035975
NDUFA5	-0.096818	0.03168
GTF2F1	-0.096353	0.032501
ID2	0.09614	0.02803
LRRC8D	0.096105	0.015886
WDR1	-0.095942	0.00687
RIMS3	0.09581	0.039101
SFPQ	0.095642	0.011171
TBC1D4	0.095494	0.020334
GTF2H2	0.095252	0.015599
ZFP106	0.094826	0.027683
EIF4B	-0.09469	0.011858
TTBK2	0.094209	0.047105
SFRS3	0.094144	0.015247
PIP4K2A	0.093827	0.037403
MRPL10	0.093728	0.035583
CRELD1	0.093673	0.039247
STK25	0.093635	0.041929
CTNND2	0.093316	0.004564
BMP2	0.093311	0.026719
APBB2	0.093281	0.015609
UBE2N	0.093278	0.019119
GNL3	0.092875	0.035716
ANKRD15	-0.092628	0.044797
SORL1	0.092526	0.005621
CORO7	-0.091714	0.042952
CAPZB	0.091539	0.010203
TNS3	0.091421	0.043277
LANCL1	0.090963	0.024997
CDS2	-0.090883	0.03873
WBSCR18	0.090871	0.014895
TAPBP	-0.090766	0.002688
USP11	-0.090487	0.019754
NTHL1	-0.090441	0.035945
ZDHHC17	0.090389	0.023788
RIT1	-0.09024	0.048654
HIVEP2	0.090128	0.041818
PNMA2	0.090116	0.019674
SRP72	0.089998	0.018143
ERCC1	0.089907	0.01806
SMURF2	0.08972	0.0412
GPS1	0.089635	0.00812
SCYL1	-0.089321	0.002286
HIGD1A	0.08871	0.04466
CCDC88A	0.088695	0.025338
MRPS27	0.088676	0.012285
VCAM1	0.088649	0.023762
CLSTN2	0.088369	0.003431
RNF144A	0.088222	0.046408
GBP6	0.088125	0.021604
AP1M2	0.088075	0.033511
SIRT2	0.087953	0.048865
TNF	0.087864	0.021586
USE1	-0.087793	0.039343
NRXN2	0.087393	0.043551
AP1GBP1	0.087075	0.033734
LYCAT	0.086974	0.008621
RGS20	-0.086889	0.000474
CHERP	0.086765	0.036877
FBXO22	0.086683	0.046798
GLG1	0.086671	0.042339
LEPROTL1	0.08664	0.038413
SNX1	0.085832	0.044668
STXBP1	-0.085806	0.010724
BRWD2	0.085703	0.048605
NUMA1	0.085589	0.008756
KCTD7	-0.085463	0.010388
ARPC2	0.085383	0.015717
KRBA1	0.085361	0.007144
NPC2	0.085235	0.0135
BCKDK	0.085186	0.002764
DOCK9	0.084922	0.003758
GABRB2	0.084914	0.004794
DENND3	-0.084396	0.037601
DACT2	0.084389	0.024194
TTL	0.084271	0.007964
KCNK1	0.084221	0.046984
MCFD2	0.084153	0.03665
ABCG1	0.084023	0.034332
TOE1	-0.08371	0.026539
APC2	-0.083693	0.032609
RCE1	0.083483	0.030876
SEZ6L	0.083285	0.033622
TMEM158	-0.083212	0.049453
TFPT	-0.083207	0.016747
ARHGAP27	-0.083111	0.040625
RCAN2	0.082946	0.019447
MT3	0.082909	0.006796
ITPR2	0.082773	0.00705
GOLPH3L	0.082758	0.008385
TSN	0.082737	0.021039
DDX21	-0.082357	0.046875
NCOA7	0.082317	0.017294
KLHDC3	-0.081229	0.037216
C1GALT1	0.081229	0.037892
SF3B2	-0.081167	0.018756
EXTL3	0.080984	0.038576
ATXN7L3	0.080881	0.047685
SNRPA1	0.080676	0.043521
C1QL3	0.080456	0.008531
PRDX2	0.080405	0.037756
PRICKLE2	0.080052	0.021722
AHCYL1	0.079848	0.027911
CCDC104	-0.07984	0.034191
BEX2	-0.079798	0.032411
EEFSEC	-0.079754	0.000937
MCART1	0.079696	0.007456
PCBP2	0.078818	0.043545
PEX5	-0.0787	0.045928
POFUT1	0.078696	0.021754
JPH4	0.078566	0.031132
KDELR1	0.077301	0.003709
ATP9B	0.077238	0.043574
KCTD5	-0.077235	0.019227
TATDN1	-0.077	0.038626
GRIFIN	-0.076982	0.000134
SAE1	-0.076692	0.017178
SMPD1	0.076445	0.034415
ANP32A	0.076346	0.024951
HIPK1	0.0763	0.003731
ATP6V1A	0.075785	0.041885
WDR85	0.075767	0.035366
RPL12	0.075611	0.040757
USP15	0.0754	0.044225
CCNI	0.075314	0.011185
HDAC6	0.075089	0.015166
AP3B1	0.074723	0.032193
GDI2	0.074272	0.040124
WDR73	0.074245	0.042248
MCRS1	0.074238	0.031996
EHMT2	-0.073979	0.031297
PGLS	0.073757	0.048817
GPD2	0.073711	0.030536
CNIH	0.073259	0.040573
GSPT1	0.072816	0.04282
PMCH	-0.072474	0.028955
TTC5	0.071769	0.04151
EARS2	-0.071658	0.022751
EXTL2	0.071282	0.039021
SRP9	-0.070565	0.009426
HEBP1	0.070465	0.017867
NEIL3	-0.070231	0.044362
ATP5D	0.069552	0.047471
TAX1BP1	-0.06944	0.023093
ENTPD5	-0.069356	0.01728
PCTK1	0.069144	0.011438
TCTN3	-0.068356	0.021839
PLAGL2	0.068294	0.044208
YIPF5	0.068117	0.025025
SLC25A18	0.068036	0.006362
GPD1L	0.068035	0.026981
RNF215	-0.068016	0.014873
CLPTM1L	0.067618	0.049092
UBE3C	0.067517	0.045323
GRINL1A	0.067339	0.01217
ORC4L	0.067222	0.040182
DAND5	0.066812	0.000639
ZDHHC23	0.066346	0.033188
SSB	-0.066114	0.033806
DEF8	0.065993	0.038325
PHTF1	0.06587	0.025545
ACYP1	0.065407	0.005461
SIN3A	0.065216	0.017916
GNE	-0.065168	0.040423
IDUA	0.064842	0.040104
PLXND1	0.064685	0.0406
ACHE	-0.064432	0.023675
ITPR1	0.062855	0.006589
MAST2	0.062842	0.014968
ST3GAL4	-0.062783	0.018446
ITPR3	0.062714	0.04454
PIK3CA	0.062409	0.007521
IHPK1	-0.062006	0.029636
ITPK1	0.061642	0.009418
SEC63	0.061535	0.035048
HNRNPC	0.061517	0.017061
ARL6IP1	0.061406	0.001256
RNF187	0.060736	0.00617
RAB40B	0.060732	0.040839
SAR1A	0.06046	0.049778
PPP1R1A	0.060383	0.037495
PSMD7	-0.059102	0.02194
DAXX	-0.057545	0.020862
SUGT1	-0.057472	0.02886
OPRL1	0.057253	0.042975
TUSC2	0.056893	0.039213
PQLC1	-0.056228	0.003473
ACSBG1	0.054803	0.002049
FKBP1A	0.054157	0.001605
GALNT10	-0.053699	0.047523
WDR45	0.052592	0.025415
CST3	0.050641	0.01029
SYPL2	-0.05054	0.033429
MUT	-0.050426	0.038995
TMEM55B	-0.050209	0.0451
EIF3F	0.050148	0.045027
ARL2	0.050142	0.039964
LGI3	0.049955	0.04818
CCK	0.048794	0.041669
APLP2	-0.048723	0.019325
ANKRD40	0.04864	0.049919
RABGGTA	0.047991	0.032823
SET	-0.047128	0.010769
TXNDC5	0.045289	0.016165
NUDC	-0.045082	0.013736
MLC1	-0.043412	0.00665
TSPAN13	0.0429	0.036611
CHST12	0.042004	0.008401
SDHC	-0.040521	0.005631
PRSS36	0.038004	0.023436
GNA11	0.037819	0.047616
EXT2	0.03384	0.036213
ANKRD27	0.0333	0.004009
RAB5B	-0.030705	0.046556
MDGA1	0.029265	0.012664
ANAPC5	0.027045	0.03781
AMPD2	0.023209	0.046869
GTF2B	0.019004	0.017976

## Sheet: MPTP Mid Brain (GSE7707)
gene	r	prob
IFITM1	0.718774	0.005561
CD14	0.680777	0.049121
TSPYL1	0.677239	0.027184
SCPEP1	0.674553	0.0296
PDGFD	0.6515	0.037227
YWHAE	0.64686	0.025889
ARHGAP5	0.645287	0.020705
IFITM3	0.632406	0.037443
IFITM2	0.632197	0.013762
TMEM41B	0.620706	0.006396
HSPA8	-0.615858	0.034314
TNRC15	0.591894	0.002663
PIK3CA	0.581615	0.010124
LAPTM4B	0.57789	0.016064
TH	-0.557265	0.003745
PDE10A	0.542087	0.012776
HEXB	0.5411	0.012402
F13A1	0.541088	0.035641
CADM2	0.54075	0.013618
DHX15	0.53991	0.009706
HIST1H1C	0.533321	0.012744
CALCA	0.53318	0.00546
PPM1A	0.530517	0.020584
VWF	0.530065	0.039472
SORBS1	0.52961	0.018316
NUDT12	0.528751	0.009599
BTF3	0.528066	0.002511
UHMK1	-0.523949	0.005119
BCHE	-0.517252	0.010012
EBF3	0.51593	0.001728
LYPLA1	0.514399	0.038968
UBE2E1	0.509691	0.016417
PCSK2	0.509206	0.022001
WDR40B	0.509125	0.043239
BICD1	0.506195	0.024896
TMEM10	-0.500771	0.009297
PDCL	0.497206	0.003768
DMD	0.495554	0.013459
A2M	0.494547	0.009487
RASD1	-0.494052	0.038003
FBXO11	0.492369	0.013773
FBXO22	0.491878	0.031701
MGP	0.491279	0.02922
SOX17	0.490657	0.016854
DNPEP	0.487591	0.003093
UBE1C	0.481856	0.036218
INPP5F	0.480146	0.0307
PPP1CB	0.479123	0.024724
CNTN3	0.478812	0.014944
SESN1	0.476516	0.040849
SCFD1	0.472939	0.013358
GABRG2	0.470548	0.035774
SLC35A5	0.468526	0.027949
RAN	0.467989	0.022922
DOCK4	0.46513	0.013411
LRRTM3	0.463392	0.022944
ENDOD1	0.461291	0.004851
ZDHHC20	0.460997	0.043403
ABCC4	0.458441	0.020285
NXT2	0.458305	0.01727
HNRPDL	0.458044	0.015835
ZEB2	0.456357	0.002992
KIF5B	0.455512	0.040026
USP53	0.454962	0.043685
KLHL7	0.454209	0.026074
TMEM33	0.453579	0.018663
TMEM123	0.453317	0.017007
NPY5R	0.446605	0.007429
MYT1L	0.440739	0.008326
GRIA2	0.440676	0.029938
LEMD3	0.440511	0.009249
CHORDC1	0.440004	0.033033
MRPL13	0.439935	0.027543
KLHL4	0.438095	0.010692
COX5B	-0.436308	0.007726
AHNAK	0.436141	0.009846
RPS6	0.435974	0.026357
CDKN1B	0.433965	0.048199
PODXL	0.433256	0.019023
TAC1	0.432927	0.025193
SH3BGRL	0.432401	0.009343
NBEAL1	0.432233	0.01983
PER3	0.432138	0.014841
IVNS1ABP	0.430174	0.009912
SPRED2	0.429086	0.015831
C1QB	0.428956	0.016375
YIPF4	0.42825	0.039182
LZTFL1	0.427821	0.00722
LRRC58	0.427246	0.015903
FSCN1	-0.423721	0.037389
GOLPH3	0.423551	0.007482
LCOR	0.423498	0.021795
CNR1	0.42261	0.014397
KBTBD7	0.422052	0.035849
GLRB	0.420377	0.014572
CAT	0.418893	0.029818
USP9X	0.418785	0.036357
TMEM47	0.417745	0.013975
SNX16	0.417485	0.022055
PDLIM2	-0.417255	0.037352
TRPC5	0.416856	0.012943
DACT3	-0.416561	0.00357
EGFR	-0.41494	0.020836
SKP1A	0.413991	0.013581
MGST1	0.413231	0.04036
RB1	0.411932	0.006583
ZXDB	0.411238	0.01321
LHX9	0.410982	0.043203
BMI1	0.409217	0.006714
PCDH7	0.409112	0.014413
MVD	-0.408671	0.036108
PCDH8	0.408472	0.016352
FCGR2B	0.407978	0.003408
TIA1	0.406962	0.03431
ELTD1	0.405291	0.015981
LSM14A	0.404539	0.023861
FARSB	0.403169	0.021934
CRYZ	0.401466	0.013249
ACSL4	0.400874	0.049591
DLGAP1	0.400178	0.016954
HECA	0.400113	0.001555
SENP7	0.399716	0.025267
SBK1	0.397959	0.033069
SOS2	0.39788	0.020622
HIPK3	0.396855	0.008752
RANBP9	0.39681	0.001405
POLDIP3	0.396695	0.021328
TSC22D3	0.395867	0.006487
PTN	0.395796	0.01573
SPATA2L	-0.39549	0.039955
CHM	0.395247	0.047032
ANUBL1	0.395015	0.043369
BIRC6	0.39397	0.0042
CDH2	0.392708	0.038714
HEPH	0.391217	0.023691
PRDX1	0.390878	0.035517
EIF4G2	0.390744	0.033987
EGR3	0.390733	0.02385
FKBP5	0.389009	0.018686
PKIA	0.387264	0.039286
HNRNPC	0.385882	0.017848
ATF2	0.384581	0.046379
MAB21L2	0.384043	0.03309
LASS6	0.383879	0.005207
PSMD6	0.382406	0.019308
WDR57	0.382221	0.009875
ARMC8	0.381793	0.010305
PRKAA1	0.381728	0.047017
ETS1	0.38172	0.047092
ZFP14	0.381125	0.007036
CISD1	0.379587	0.008552
PNN	-0.379569	0.005791
TMOD2	0.379526	0.038073
C4B	0.377828	0.002851
MDH1	0.377021	0.041232
MAPRE2	0.376713	0.026523
SYBL1	0.376217	0.030149
PLEKHA3	0.376183	0.023254
ACSL1	0.375395	0.025792
CAMK2A	-0.375182	0.030608
CNTD1	0.375018	0.01872
PSMD1	0.374991	0.005982
MLSTD2	0.374225	0.024914
TMED7	0.373505	0.023774
MMP14	-0.373395	0.014401
ARF3	-0.373338	0.01443
CALD1	0.373119	0.01916
DAAM1	-0.373093	0.007185
TRPM7	0.372238	0.038257
ARL8B	0.371232	0.007253
ADARB1	-0.371027	0.040015
C1QA	0.370715	0.03718
ACTR6	0.370137	0.032183
TGM2	0.370105	0.039674
HNRPF	0.368893	0.027237
RASL11B	-0.368317	0.018191
INSL3	0.367267	0.003791
BMPR1B	-0.366565	0.004048
DZIP3	0.36631	0.022698
SLC33A1	0.365908	0.028039
CHRNA4	-0.365222	0.010783
ZNRF3	0.365045	0.044216
HISPPD1	0.363322	0.002181
POM121	0.362573	0.031517
NOLA3	0.361795	0.025793
RUNX1T1	0.360686	0.014559
MECP2	0.36004	0.023835
SPG3A	0.359648	0.013038
ZDHHC2	0.35852	0.004211
CD52	0.357813	0.003203
CAMK2D	0.357492	0.002045
GABRA1	0.357122	0.038322
LUC7L2	0.356919	0.01316
ADAMTS2	-0.356372	0.012737
HNRNPR	0.355493	0.029141
QTRTD1	0.355033	0.012572
RAD21	0.354553	0.041145
VAPA	0.354087	0.012067
CACNB4	0.35404	0.023678
GDPD5	-0.354006	0.025046
SLC2A1	0.353891	0.031202
ZFP161	0.352954	0.00783
CBX1	0.351718	0.015014
YTHDF3	0.350739	0.048082
PRKAG2	0.350489	0.034767
XBP1	0.350445	0.022932
CACNG7	-0.350303	0.047187
TNRC6A	0.350033	0.033046
GFRA2	0.34909	0.001911
RANBP6	0.348441	0.02328
SFRS11	0.347938	0.026393
JAG1	0.347851	0.049078
FGF14	0.347101	0.022678
SHC2	-0.346768	0.016196
NDFIP1	0.346518	0.034141
PPP1R14A	-0.346196	0.016805
PTTG1IP	0.345242	0.018457
LSS	-0.345153	0.013656
ID2	0.344713	0.022634
DDX46	-0.343977	0.013847
ZFPM2	0.343515	0.026036
RANBP2	0.342844	0.035673
SGPP1	0.342843	0.035577
SLC38A2	0.342767	0.034552
DOCK5	-0.341722	0.04864
TEX10	0.340582	0.043383
PDE4DIP	0.339991	0.00449
CHD4	-0.339798	0.008264
2010-09-01	0.339495	0.023874
MIB1	0.338641	0.034981
DCUN1D1	0.338301	0.049381
SEMA6A	-0.338075	0.02489
PSMC4	0.337213	0.031592
POLG	-0.336875	0.019339
TBC1D15	0.336515	0.037475
TAF15	0.336087	0.022422
KLHL13	0.33568	0.01611
RNF141	-0.334756	0.03515
ARIH1	0.334731	0.044464
WAC	0.334235	0.034956
PAPD4	0.334175	0.015503
VCPIP1	0.332989	0.020895
CLIP4	0.332918	0.040991
REPS1	0.332884	0.032118
TOMM20	0.332808	0.03364
EN2	0.33227	0.019139
GAD1	0.332134	0.011305
CD53	0.331217	0.013921
DCLK1	0.331173	0.032017
PLEKHH2	-0.330899	0.01114
CHAC2	0.330261	0.033965
NCOA2	0.330242	0.0292
GDI2	0.330231	0.005586
PIAS1	0.329766	0.044476
TRNT1	0.329541	0.026522
PBX1	-0.329176	0.018778
NEK2	0.329106	0.027591
HIAT1	0.32791	0.041251
ELOVL2	0.327871	0.023971
CCNH	0.327249	0.041439
ABCC8	-0.325999	0.02291
ACTN1	-0.325985	0.017352
PCDHA1	0.325226	0.025664
RABGEF1	0.325225	0.004126
PARP1	0.324149	0.000772
TUBA4A	0.323936	0.010046
ARHGEF2	-0.323916	0.009604
CUGBP2	0.323912	0.044503
CDC42	0.323903	0.005444
PARP12	0.323238	0.01787
CDK5R1	-0.32275	0.006553
MARCKS	0.322522	0.034519
MAB21L1	0.322387	0.030056
MTMR6	0.322144	0.042015
SSBP2	0.321918	0.008207
GGPS1	0.321518	0.015578
RBM9	-0.321067	0.00016
KPNA1	0.319756	0.027187
UBE2Q2	0.319554	0.00469
GOLGA4	-0.318997	0.010648
ABCC9	0.318453	0.016856
PPFIA2	0.317656	0.030897
RBM39	0.317561	0.033529
FZD8	-0.317083	0.036687
AGL	0.31687	0.048571
TTC30B	0.316481	0.045443
CAPRIN1	0.316267	0.026307
KLHL9	0.316043	0.015804
PDK1	0.315568	0.02175
CLCC1	0.315547	0.046074
PRPF39	-0.315207	0.041389
NISCH	0.31513	0.026003
ALDH6A1	0.314848	0.043344
SLC1A3	0.31479	0.027966
KRT81	0.314301	0.036401
CENTB2	0.314186	0.033051
SDCCAG1	0.313309	0.022941
CLMN	-0.312879	0.003731
TSPAN9	-0.312871	0.016981
NF2	-0.312029	0.025891
PRKAR2B	0.311732	0.027974
MGAT3	-0.311546	0.005831
ACBD3	-0.310847	0.024168
NCAM2	-0.310237	0.026991
EXTL3	-0.309997	0.007671
POU3F1	0.309577	0.007486
SLC25A36	0.309568	0.01763
YWHAQ	0.309301	0.011114
DDIT4L	-0.308903	0.005529
KBTBD11	-0.308897	0.026601
ADAMTS4	-0.308714	0.000209
IL13RA1	0.307803	0.003504
LAMP2	0.307552	0.027952
TIMP4	0.30736	0.027179
VSTM2A	0.306924	0.012274
RPL22L1	0.306265	0.040094
ATP6V1D	0.305933	0.01622
VAMP1	-0.305725	0.014739
TNKS2	0.305665	0.036598
ARHGDIB	0.305442	0.010192
PTPRS	-0.304452	0.024605
YLPM1	0.304339	0.025428
SFRS3	0.303597	0.0336
SMAD4	0.302994	0.026354
COPA	0.302928	0.025793
RC3H2	0.302912	0.048762
KLHL2	0.302465	0.044875
COX5A	0.302383	0.035833
NDUFB6	0.301961	0.03367
OXCT1	0.301727	0.004406
TAOK3	-0.301708	0.021809
RNF11	0.301473	0.00597
KPNA4	-0.301193	0.044868
NPTN	0.300811	0.025257
PAQR8	0.300565	0.009772
SFRS7	0.300136	0.028351
INTS2	0.299932	0.038451
PTPN12	0.299672	0.040561
SLU7	-0.299043	0.027642
ACRBP	-0.298943	0.002598
TCF4	0.298804	0.029116
ERCC4	-0.298487	0.002062
COMMD3	0.29829	0.028949
MTM1	0.297276	0.009492
SOX5	-0.296978	0.033713
FUBP3	0.296944	0.036282
PSMB4	0.296591	0.014223
SFRS1	0.296418	0.029454
DHCR7	-0.296191	0.040742
SRR	0.295774	0.049065
NFE2L2	0.295411	0.01834
ALDH18A1	0.295385	0.031793
GABRA5	0.295253	0.016167
CCPG1	-0.294939	0.028176
KCNJ9	-0.294744	0.029367
ZKSCAN1	-0.294247	0.005016
CCT6A	0.293833	0.019622
PSIP1	0.292905	0.019678
SULF2	0.292774	1.7e-05
MTERFD1	0.29272	0.004327
SCYL1BP1	0.292672	0.00814
ITFG1	0.292651	0.028046
SLK	-0.292642	0.015499
SHC3	-0.291595	0.019801
YES1	0.291279	0.002114
MRPS15	-0.291212	0.009493
BNIP2	0.290539	0.006834
WWOX	0.290522	0.049732
CDA	-0.290267	0.031194
PIGQ	-0.290236	0.007246
ENC1	-0.290068	0.046104
FYTTD1	0.289666	0.032173
RBBP6	0.289638	0.016219
SLC4A7	0.289503	0.025268
EPC2	0.28936	0.036532
P2RX7	-0.289301	0.040037
PHF3	-0.289251	0.01403
LRRN1	0.289161	0.025711
USP15	0.289121	0.019659
UTX	0.288816	0.03664
GRIP1	-0.288762	0.004763
FBXO32	-0.288418	0.022448
NSUN3	0.288369	0.036936
KCNS3	-0.288292	0.021479
RCOR2	0.287896	0.038896
GATAD2A	0.287778	0.020865
MREG	0.287301	0.029087
TERF1	-0.28725	0.003405
CNTNAP2	0.287091	0.027292
NUCKS1	0.287075	0.012106
UBE2D3	0.286285	0.018093
SPATA13	-0.286148	0.000361
MED13	0.285818	0.045805
MYCN	0.285682	0.01452
SLMAP	-0.28488	0.027314
WDR37	0.284588	0.005318
RNF169	0.28435	0.042189
VDAC1	-0.284215	0.022498
CTDSPL2	0.284205	0.028672
MYST4	0.284044	0.025887
B4GALT1	0.283874	0.038086
RIT2	0.283848	0.021796
CDK5RAP2	-0.283597	0.014684
RECK	0.283363	0.013915
CSNK1G3	0.283361	0.009728
TERF2IP	0.283313	0.0389
SYNGR1	-0.283184	0.024869
EIF3I	0.283165	0.00799
PAN3	0.282319	0.048329
CTRL	-0.282034	0.034786
YWHAG	0.281464	0.030173
UBC	0.281138	0.028931
CHD6	0.28096	0.006956
SCMH1	0.280912	0.022382
SNX5	0.280879	0.013196
RTEL1	0.280748	0.001572
PELI1	0.280574	0.019809
MFSD4	0.280054	0.023288
CLDN11	0.279466	0.045346
PDE8A	-0.279175	0.02031
CTCF	-0.279097	0.045206
PDCD6IP	0.278464	0.016797
FRMD4B	-0.278376	0.00036
AZI1	-0.27833	0.047584
CEACAM1	-0.278306	0.021618
GPT2	0.278054	0.031125
B3GALT1	0.277659	0.043516
MAP3K10	-0.277374	0.003044
MATR3	0.277174	0.033383
TPM1	-0.277158	0.047305
TRPM3	0.277102	0.023783
MSL2L1	0.276651	0.037031
ABCA1	0.276407	0.017561
FLRT3	0.27627	0.032214
SMARCC1	-0.276007	0.022243
PCDH10	0.275	0.036874
UNC5D	0.274193	0.023939
FTSJ3	-0.273975	0.038277
CADM1	0.273961	0.00802
GGCX	0.273664	0.012936
KCNA1	0.27325	0.004028
SPRY2	0.272915	0.027363
DDX21	-0.27277	0.030726
GRSF1	0.272614	0.002628
ELMOD1	0.272207	0.008707
LASP1	-0.272077	0.049913
SLC22A8	-0.271839	0.042199
NEDD4L	-0.271732	0.049332
MARCKSL1	-0.271421	0.025531
DHPS	0.271382	0.020565
NDUFB5	0.271117	0.037787
PLEKHA8	0.270788	0.015474
GLRX3	0.270574	0.025713
RTN4	-0.270569	0.020909
MBD5	0.270469	0.04134
HIF1A	0.270281	0.022575
WDFY3	0.270202	0.026896
MOSPD2	-0.270168	0.045034
ATP5F1	0.270034	0.015856
FGFR2	-0.27	0.035156
KIF1A	-0.269403	0.025014
NRP1	0.269241	0.036552
ATP5O	0.269105	0.019823
ID3	0.268896	0.043293
UBLCP1	0.267869	0.048119
CTR9	-0.267863	0.02598
SP1	0.267761	0.00679
TROVE2	0.267653	0.034483
BCL11B	0.267235	0.017955
TCF12	0.267214	0.037491
EIF1	0.266626	0.007381
TNPO1	0.266469	0.045613
KHDRBS1	0.266279	0.048497
TUB	-0.266196	0.024349
GJB6	0.266173	0.023551
RASGRP3	-0.265723	0.022026
NFATC3	0.265507	0.036147
MAGI1	0.265357	0.038407
SLC8A1	0.264957	0.019025
NOL8	-0.264787	0.015672
KLHL29	0.264652	0.028249
ARMC1	0.264393	0.014619
GAS2L3	0.264288	0.003887
NETO2	0.264052	0.016405
PCDH17	0.264039	0.038809
HIPK2	-0.263982	0.011355
KCNIP1	0.263496	0.003147
ARF6	0.263327	0.016291
MAPK8	-0.263103	0.006451
NMT1	-0.262991	0.0067
SMC1A	-0.262716	0.001265
CAPZA1	0.262406	0.02747
TSPAN12	0.262104	0.002312
FBLN5	0.262022	0.032646
DOCK9	0.261975	0.032546
PCYT1B	-0.261745	0.00719
KPNB1	-0.261739	0.016512
THAP7	0.261542	0.015548
CARTPT	0.261332	0.015259
USP31	-0.260176	0.003265
CHUK	0.260111	0.022345
MORF4L2	0.259883	0.031926
HTRA1	0.259844	0.008838
CLDND1	0.259697	0.002058
POU4F2	0.259409	0.020397
AKAP7	0.259144	0.014415
WEE1	0.25883	0.015962
ARHGEF12	0.258388	0.004652
UBE2V2	0.258274	0.028021
AHCYL1	0.258069	0.00334
COX8C	0.258004	0.001146
ATP6V1B2	0.257899	0.026911
PHF8	0.257797	0.028485
CASP8AP2	0.257722	0.007094
DNAJC12	0.256587	0.016885
DIDO1	0.256459	0.048508
ZBTB33	0.256367	0.033444
COQ10B	0.256232	0.005009
CACNB1	-0.255731	0.014163
LGR5	-0.255364	0.033831
CCT4	0.255335	0.049983
BRUNOL5	0.255189	0.029235
METAP2	0.25485	0.019027
VAMP2	-0.254845	0.015259
OCRL	0.254786	0.007355
ARID4A	-0.254699	0.020202
LPP	0.254694	0.033541
HSDL2	0.254466	0.001461
TUBGCP3	0.254071	0.002104
TCERG1	-0.253893	0.024349
ITGAV	0.253429	0.000179
CCNJL	-0.253403	0.021848
DAB1	0.25321	0.012905
HS3ST2	0.253135	0.000248
BTBD14A	-0.252938	0.030972
FNDC3A	-0.25267	0.026164
SLC31A1	0.252468	0.02923
TOB1	-0.252353	0.012954
RIOK1	0.252073	0.026528
BID	0.251941	0.014542
TMEM125	-0.251859	0.024634
RASGRP2	0.25164	0.009345
HMGCS1	-0.251623	0.038265
CCDC127	0.251467	0.0083
CCDC66	-0.251247	0.011675
ATP6V0A1	-0.251241	0.040812
EEFSEC	-0.250964	0.023614
HEXDC	-0.250822	0.005228
NPTXR	-0.250789	0.04455
MED1	0.250732	0.011023
LYPLA3	-0.25053	0.033897
DUSP18	0.250509	0.010426
TYROBP	0.250486	0.03908
BZW1	0.250234	0.018993
CALM1	0.250231	0.027899
NWD1	0.250101	0.007479
NRG2	0.249761	0.014538
IRF3	-0.249628	0.038582
MRPS14	0.249443	0.036605
NCKAP1L	0.249165	0.030678
RAD23B	0.24904	0.011567
SOCS5	0.248993	0.044793
DNMT3A	-0.248863	0.023288
TSC22D2	0.248486	0.028157
TMEM107	0.248311	0.048103
CLDN12	0.247934	0.044967
EFCAB2	-0.247791	0.045097
LMBR1	0.247786	0.036507
KLC1	-0.247684	0.006082
MAT2A	0.247648	0.019851
KLC2	-0.247644	0.04385
MYCBP	-0.247564	0.008213
TRIP11	0.247482	0.030969
ADAM10	0.247427	0.017024
E2F5	0.247398	0.029527
MTA2	0.247157	0.002555
ZFAND2A	0.246977	0.021585
OTUD7B	0.246809	0.015818
CCT2	0.246781	0.027667
SOAT1	0.246717	0.030694
NID1	0.246529	0.023564
GJA1	0.246525	0.027684
CAMSAP1L1	-0.246308	0.030588
EIF4B	-0.245866	8.1e-05
SCHIP1	-0.245744	0.039141
AAK1	-0.245708	0.00154
NKRF	0.245629	0.019224
TSNAX	-0.245257	0.010008
TMEM126A	0.245127	0.011593
PCGF6	0.245005	0.042861
STMN4	-0.244987	0.014498
THRAP3	-0.244701	0.01017
ADD1	-0.244279	0.015538
H3F3A	0.244242	0.049912
ANKMY2	0.244235	0.022872
HSD11B1	-0.244192	0.03884
NOL14	-0.24388	0.00274
KIF5C	-0.24385	0.011003
ADPRHL2	-0.243792	0.040797
ETNK1	0.243713	0.020627
ARHGAP21	0.24364	0.034101
JOSD2	-0.243549	0.024965
SLC9A8	-0.243285	0.01298
COL4A5	-0.243109	0.044929
VPS35	0.242958	0.03631
SDPR	-0.242845	0.010788
NDUFS4	0.242749	0.011613
ZBTB20	0.242601	0.027766
RAB24	-0.242564	0.033408
TXNDC14	0.242391	0.035994
RAB11FIP4	-0.242326	0.00944
IGFBP4	0.242165	0.045139
PRDM2	0.242132	0.049411
NFIX	-0.24212	0.048807
FKRP	-0.2421	0.026147
SFRS18	-0.242061	0.009936
SVIL	0.242029	0.016994
ADCYAP1R1	-0.242006	0.000541
EML2	-0.241831	0.011339
DAG1	-0.241551	0.03828
MCTP2	-0.241291	0.007666
CDT1	0.240895	0.035555
TWSG1	-0.24063	0.000283
ROCK1	-0.240455	0.00351
ADK	-0.240431	0.0001
ATP13A3	0.240357	0.046036
OLFML3	0.240335	0.01584
COL4A3BP	0.240168	0.035794
LASS2	0.240125	0.001649
TGFBR2	0.239874	0.044015
FARP2	0.239414	0.002903
FAT3	0.239174	0.007173
PSMD7	-0.239167	0.012327
SHC1	-0.239012	0.023067
BRWD1	0.23901	0.047607
FMN2	0.238885	0.034064
PDE7A	0.238797	0.001191
JMJD6	-0.238524	0.03552
GPAM	-0.238457	0.031508
SLC6A1	0.238324	0.020414
PIK3R1	-0.23805	0.031693
ABLIM2	0.237753	0.040261
POLB	0.237747	0.024688
LYRM5	0.23714	0.015189
CXXC1	-0.237003	0.005675
PUS7L	-0.236373	0.032574
CHST7	-0.236293	0.007964
HPS3	-0.236033	0.011373
UBE2Z	0.236019	0.009809
SAAL1	0.236008	0.013837
AK3	0.235911	0.011755
PHLDB1	-0.235646	0.023139
MMD	0.235556	0.039303
INTS12	0.235254	0.039967
SORBS2	0.234949	0.037304
GALNT6	-0.234712	0.021481
VDAC3	0.234598	0.017049
LRDD	0.234572	0.035598
RMND5A	-0.234302	0.002273
IMPAD1	0.233928	0.042271
CYCS	0.233801	0.028008
VANGL2	-0.233638	0.000395
RSRC2	-0.233444	0.017336
HSP90AA1	0.23343	0.020817
ZCCHC3	0.233423	0.009368
WNK1	-0.233371	0.018663
SEMA4G	-0.233298	0.001988
GNAQ	-0.23314	0.046127
HERC3	0.232723	0.044966
HDLBP	-0.232688	0.029602
NSMAF	0.232458	0.025474
HERPUD2	0.232404	0.029424
ATP6V1C1	0.232292	0.019249
GTF2A2	0.232238	0.037428
GPHN	0.232201	0.029804
F3	0.231819	0.023523
HABP4	-0.23164	0.022121
ELOVL4	0.231611	0.040811
NUDT4	0.231572	0.009351
TBC1D9	-0.231477	0.032042
EDNRB	0.231119	0.011039
TULP4	-0.230892	0.028849
USP14	0.230824	0.040266
TOM1L2	-0.230354	0.034502
SPRED1	0.230102	0.023745
SCN5A	0.229929	0.030649
CAMK2N1	0.229783	0.045201
SDF2L1	0.229638	0.0412
BRP44L	0.229547	0.042362
MAP3K14	0.229362	0.014508
FGF18	-0.229248	0.045257
SETDB1	-0.229076	0.02731
ANKRD11	0.229045	0.033541
RGS14	0.229004	0.025151
ASPA	-0.228751	0.018216
SNRP70	-0.228486	0.014417
ELL2	0.228209	0.030084
PITPNC1	-0.227792	0.027694
MYH9	0.227633	0.042011
TCEA2	-0.227582	0.049792
NCAPD3	0.227397	0.007667
SEPP1	0.227028	0.02032
CCRN4L	0.226913	0.042801
USP20	-0.226906	0.028509
DZIP1	0.22674	0.041268
KRT6A	0.226553	0.006934
SMC5	-0.226389	0.032778
WDR77	0.226352	0.029426
RIN2	0.226268	0.026479
ING1	0.226016	0.042583
SOX10	-0.225822	0.027989
ASNS	0.225595	0.011472
CD164	0.22558	0.004223
BBX	-0.225578	0.021556
TMEM185B	0.225492	0.01147
NEK4	-0.225434	0.03923
IL6ST	-0.225424	0.032461
CADPS	0.22528	0.020663
FLYWCH2	-0.225267	0.004759
EPM2AIP1	0.224894	0.044668
TXNDC9	0.224629	0.005749
PRPF38A	0.224577	0.010155
SLC6A6	-0.22435	0.015612
RBM18	0.224341	0.01232
ZYG11B	0.224254	0.019105
GNL2	-0.22419	0.027696
CNP	-0.224047	0.007588
GLUL	0.223659	0.010869
SETD8	-0.2236	0.00365
NUP160	0.223366	0.024859
TUSC5	-0.223255	0.007108
KIF5A	-0.223201	0.004664
SHARPIN	0.22299	0.002152
ILF2	0.222952	0.018142
UNC84B	0.222616	0.004011
SMARCA2	-0.22261	0.015282
CPD	-0.222552	0.03664
GMFB	0.22204	0.0216
GLCCI1	0.221453	0.027414
CYB5R3	-0.22139	0.039058
TMEM144	-0.221204	0.045269
ZFP90	-0.221202	0.005503
PMPCB	0.22079	0.021356
FARP1	0.220729	0.025758
NAT12	0.220675	0.048818
ARL4A	-0.220557	0.028045
GABRB2	-0.220531	0.005432
PICALM	0.220383	0.020414
EML3	-0.220207	0.041244
CLIP2	-0.220189	0.022072
AQP4	0.220112	0.01111
RASSF3	-0.220004	0.016678
SERPING1	0.219869	0.026219
CANX	0.219802	0.03135
ABCG8	0.219484	0.014223
ABCG2	0.218994	0.040564
GLS	0.218917	0.040702
HECW1	0.2187	0.029537
CDH20	-0.218617	0.038956
GTF2I	-0.218615	0.048368
WIPI2	-0.218434	0.042798
KIF1B	-0.218428	0.036295
RNPEP	0.218409	0.047102
NAT5	0.217853	0.04747
CSNK1D	-0.217583	0.016214
EIF4A1	0.217159	0.038623
CSF2RB	0.217053	0.003364
MEST	0.216986	0.037212
ZFX	0.216944	0.028186
RNF38	-0.216867	0.00257
TXNDC1	0.216829	0.04998
ST3GAL6	0.216756	0.005527
GRK5	-0.216706	0.046548
TFPT	-0.216633	0.039083
CLU	0.216618	0.028584
ZWINT	-0.216572	0.03778
NUP153	0.216561	0.046253
PLAA	0.216549	0.030719
CHIC1	0.216549	0.025239
HCFC1	0.216539	0.004133
MRAS	-0.216535	0.011011
TNFRSF19	-0.216464	0.045839
ITSN2	0.216174	0.0468
TFRC	0.216141	0.017928
RALYL	0.216112	0.029778
PPP2R5C	0.216007	0.023426
STYX	0.215917	0.038434
TACR3	0.21578	0.016471
UBTF	-0.215752	0.037081
ADAM23	0.215692	0.020023
PLLP	-0.215613	0.038497
DTX4	-0.215472	0.001264
RALA	0.21542	0.024393
CDK2	0.215155	0.008325
CALR	0.214865	0.030404
SPON2	-0.214803	0.000441
GRID1	-0.214684	0.035799
CMPK	0.214645	0.04296
PRSS22	-0.214562	0.038833
ARHGEF7	0.214405	0.045566
TMEM188	0.214122	0.028147
RASGRF1	0.213998	0.020768
ZFYVE26	0.213894	0.013975
TPR	-0.213595	0.04072
NIPA2	0.213429	0.045154
RHBDF2	0.213316	0.032673
TRIM8	-0.213302	0.019815
CNOT3	-0.21328	0.038753
ACAD9	0.213265	0.010454
TBL1XR1	-0.213259	0.023274
SRPK3	0.213247	0.018752
NUDT6	0.21303	0.00331
ABCB8	-0.213023	0.039127
RHEB	0.21302	0.035479
CCDC55	-0.212959	0.030496
EP400	-0.212951	0.035869
TSPAN14	-0.212862	0.046472
ME2	0.212862	0.00549
ALOX5AP	0.212545	0.002605
VTN	0.212417	0.006354
KLHL24	-0.212381	0.002111
EFEMP1	0.212155	0.043608
FHOD3	0.212132	0.045691
TMEM38B	0.211917	0.010269
LRP8	-0.211639	0.003057
TMPO	0.211543	0.037342
DACT2	0.211248	0.013678
IPO8	-0.211145	0.008268
MTFR1	0.210911	0.037389
DSCAML1	0.210847	0.046464
GPM6B	0.210628	0.016835
WASF2	0.21061	0.003319
ATP1B2	-0.210397	0.010393
TKT	0.210213	0.012658
EPHA5	-0.210213	0.041469
ACVR1	0.209799	0.014549
RARG	-0.209788	0.04948
NAP1L3	0.209628	0.033264
PAPD1	0.209266	0.040566
CCDC90A	0.209084	0.023181
TXNDC12	0.208811	0.035935
ISG20L1	-0.208794	0.004806
KCNQ2	-0.208509	0.022961
SOX4	-0.208297	0.038705
CRYAB	0.208253	0.036201
DMAP1	-0.208207	0.021881
SCAMP5	-0.208194	0.01912
CLIC4	0.207853	0.022426
PDIA3	0.207846	0.036608
CACNA1A	-0.207814	0.029125
AGPAT3	-0.207812	0.029122
CDC42EP4	-0.20759	0.014368
GPR84	0.207399	0.013266
IQSEC1	0.207329	0.016085
TMEM167	0.20729	0.03358
AFAP1L2	0.20727	0.001236
ACSL6	0.207144	0.007066
MOBKL2A	-0.207083	0.030238
REEP3	0.207031	0.028795
CTNNBIP1	-0.206956	0.002773
PCMT1	0.206934	0.026756
LEO1	-0.206359	0.00992
HNRNPA0	0.206234	0.028754
KREMEN1	0.206201	0.028489
VTI1A	0.205991	0.030606
EIF5	0.205871	0.018114
PRDX4	0.205753	0.035171
PAICS	0.205478	0.042488
SNX14	0.205476	0.035278
BMF	0.205455	0.023842
ATP7A	0.205431	0.015976
RNASEN	-0.205421	0.00432
BMPR1A	0.205394	0.04505
FBXL18	-0.205293	0.038395
RBPJL	0.205099	0.006648
FOXP4	-0.204753	0.032459
RABGAP1	0.204725	0.000192
CNTNAP1	-0.204679	0.024491
CCDC91	-0.204665	0.003404
MAPK6	-0.204553	0.000859
TMEM57	0.204537	0.047247
CERK	-0.204201	0.04083
SH3GL2	-0.204187	0.037106
ENPP1	-0.204133	0.006711
GPSM2	-0.20413	0.038304
ATP4B	0.203994	0.004225
ALG6	0.203191	0.030151
PHF7	0.203054	0.025341
SMCR7L	0.20273	0.000436
DCTN4	-0.20269	0.021293
SESTD1	-0.202576	0.008066
FGFR3	-0.20253	0.012557
AHSA1	-0.201807	0.035884
PRODH	0.201712	0.047021
ELAC1	-0.201664	0.003884
PRIM1	0.201608	0.039386
SOCS4	0.201544	0.006769
REEP5	-0.201234	0.004814
RNF138	0.200898	0.045164
UBE2I	0.200895	0.046987
SLC10A7	0.199918	0.010105
SFRS16	-0.199827	0.003239
PSMA1	0.199578	0.038763
GLTSCR2	-0.199446	0.035193
2009-03-01	-0.199385	0.022197
TRMU	-0.199059	0.019574
C1QTNF2	-0.199006	0.002345
ARHGAP18	-0.198998	0.026299
PURB	-0.198824	0.027175
EXOC8	0.198764	0.000121
TMCC3	-0.198669	0.012516
DNTTIP2	-0.198669	0.041198
ACTR3	0.198602	0.041003
MED25	-0.198384	0.007774
FBXL21	-0.198347	0.01575
ARID3A	0.197884	0.049345
DICER1	-0.197764	0.004449
RPS6KA5	-0.197695	0.046523
JMJD3	-0.197557	0.006621
TOP2B	0.197393	0.044104
CLUAP1	-0.197317	0.018553
SPCS1	0.197214	0.025681
NMD3	0.197075	0.007422
BRF1	-0.196976	0.00715
NEK7	0.196907	0.003268
MRPL9	-0.196784	0.00294
MYSM1	0.196564	0.036082
UBE2N	0.196445	0.025268
YTHDC1	0.196443	0.043336
GPR83	0.196407	0.037793
ACAA2	0.195963	0.016772
CNNM4	-0.195771	0.001222
ZFYVE16	0.195645	0.027647
RAB37	-0.195591	0.005481
SLC35A3	-0.195495	0.039661
PHLDA2	-0.194929	0.001695
TRAK1	-0.194671	0.030774
DIP2C	0.194115	0.029055
SEPHS2	0.193944	0.016007
SCN8A	-0.193885	0.046456
RPS13	0.193852	0.036686
TEX2	0.19382	0.029627
CPNE3	0.193794	0.049687
CRIPT	0.19377	0.025237
CCS	-0.193633	0.001718
AVPR2	0.19323	0.015456
OAZ1	0.192792	0.027042
TRAK2	0.192279	0.013522
FLII	0.192226	0.047329
LPIN2	-0.192224	0.046041
LMBRD1	0.192112	0.013274
RRP1	-0.192043	0.00631
ABCB10	-0.19201	0.021674
CENPO	-0.191916	0.040918
LPHN3	0.19175	0.024484
MRPL15	0.191742	0.035477
STOML1	-0.19174	0.030702
CRK	0.191555	0.024207
SAE2	0.191337	0.02508
FTH1	0.191336	0.005715
PPP1R7	-0.190825	0.045063
CHIC2	0.190624	0.036103
HYAL1	0.190556	0.03791
PRKAA2	0.190112	0.008509
NEURL	0.190085	0.046225
SIRPA	0.189724	0.028759
RERG	0.189665	0.038416
SNCG	-0.189651	0.010531
GCN1L1	-0.189461	0.044038
RPL32	0.189177	0.027808
USP42	0.189145	0.003777
FGF22	-0.18896	0.011559
FCMD	0.188865	0.042642
SYNE1	-0.188851	0.030651
CYLD	-0.188843	0.038563
GTF2H2	0.18867	0.032422
TGFBR1	-0.188277	0.008315
MPP7	0.188	0.003247
ATXN2	-0.187972	0.006464
RAB11FIP3	-0.187931	0.016547
CDC73	0.187817	0.019956
RRP1B	0.187817	0.010407
HOMER2	-0.187547	0.03263
ARHGAP19	-0.187456	0.04583
KIF13A	-0.187309	0.033014
NACA	0.187155	0.036843
UBXD4	0.187119	0.047221
HTR4	0.186973	0.027642
PRKRA	0.186634	0.044964
DYNC1LI2	-0.18644	0.026124
CSTF3	0.18628	0.032367
TMTC2	-0.186257	0.0295
PTTG1	-0.186136	0.045147
VAMP4	0.186016	0.012568
SSBP3	-0.185888	0.0357
ITM2B	0.185831	0.045354
GTPBP5	0.185755	0.027552
NAGK	-0.185675	0.01983
PTPN5	0.18558	0.015852
RCOR3	0.18549	0.019983
DIP2A	-0.185459	0.023987
CCDC126	0.185405	0.020639
CHSY1	0.185374	0.02686
FUSIP1	0.185062	0.015954
PSAT1	0.184628	0.022502
GIPC2	0.184628	0.013463
CCDC124	-0.184608	0.005393
NTRK2	0.184065	0.021747
MAP1LC3B	0.184056	0.034918
EIF4H	0.183874	0.006153
AKAP8	-0.183426	0.001874
TRPC2	0.182945	0.037139
CDH9	0.182633	0.006753
AMPD3	0.182521	0.04689
QRSL1	0.182181	0.023188
ITGB7	0.182085	0.028304
TFF1	0.18207	0.04373
ARHGAP29	0.181895	0.017969
TNPO2	-0.1817	0.008547
CBLL1	0.181685	0.041345
PPIH	-0.181643	0.03856
SUSD2	-0.181518	0.046086
CFDP1	-0.181459	0.024502
ILVBL	-0.181267	0.049363
CCDC84	0.181171	0.007592
ZADH1	-0.180865	0.03804
FBXL14	-0.180853	0.006745
RDM1	0.180828	0.03626
POMT2	0.180817	0.019855
FA2H	-0.18081	0.037339
RPL31	0.180649	0.014836
ZDHHC5	0.180513	0.00414
THOC2	0.180506	0.030572
EIF4EBP2	-0.180405	0.032065
FBLN1	-0.180092	0.046054
SMAP1	0.180022	0.03613
ZDHHC12	0.179996	0.018184
NTN4	-0.17988	0.011073
CCDC76	-0.17983	0.039666
SMNDC1	0.179778	0.019439
GRB10	-0.179771	0.000159
THOC1	0.179748	0.021727
MAN2B1	0.179746	0.011077
VAC14	-0.179692	0.025877
TIE1	-0.179649	0.021686
APH1A	0.179577	0.009052
WHSC1L1	0.179558	0.003459
TNFSF8	0.179415	0.034866
MRPL44	0.179394	0.015053
TMEM39B	-0.179074	0.042144
ALAS1	0.178868	0.006268
ALS2	-0.178813	0.014194
BCL2L1	-0.178558	0.028205
SSTR2	-0.178482	0.028071
UNC93B1	0.178461	0.029895
STAC3	-0.178328	0.035423
STAT2	-0.178316	0.032035
ITSN1	-0.178251	0.014008
ENPP2	0.178108	0.011016
CABLES1	0.177749	0.020435
CORO2B	-0.177589	0.032226
ULK4	0.177509	0.046877
HMG20A	0.177445	0.016904
CD151	0.177423	0.044007
GAB1	-0.17712	0.024089
HNRNPA1	0.176961	0.046578
ARF4	0.176921	0.029927
S100PBP	-0.176858	0.035096
SSR4	0.176199	0.00408
RPS17	-0.176191	0.026097
RPGR	0.175959	0.04545
CACNA1F	0.175858	0.016743
FADS6	-0.175805	0.045276
PDCD10	0.175759	0.049126
SFRP4	0.175551	0.007526
TCF20	-0.175405	0.046465
TAPT1	0.174951	0.038023
ADIPOR1	0.174947	0.033058
ZBED4	0.174678	0.025514
PCTK3	-0.174446	0.031187
HIBADH	0.174439	0.037099
SH3GLB1	-0.174417	0.025676
TMEM14A	0.174237	0.048087
ZCCHC11	0.174202	0.006835
ATP1A2	0.174085	0.018472
SEC61A1	-0.174023	0.040976
PIP4K2C	-0.173786	0.014571
DHTKD1	0.173779	0.049676
PMM1	-0.172801	0.012919
NUBP1	-0.172753	0.031475
MCAM	-0.172742	0.049223
ANGEL2	0.172693	0.014786
CARM1	-0.172527	0.007463
DBNDD2	-0.172302	0.015722
FUNDC1	0.171735	0.047871
PRKCI	-0.171668	0.028536
CDS1	-0.171654	0.041117
SNX27	0.17163	0.008217
HRH2	-0.17143	0.045495
PPP1R11	0.171424	0.049481
RHPN2	0.171276	0.027962
PPFIA1	0.171093	0.020655
RET	-0.171031	0.013479
NRXN3	0.170746	0.037058
UTP15	0.170737	0.037953
TMEM158	0.170486	0.049287
FIP1L1	-0.170415	0.03751
TXNRD3	-0.170204	0.04346
ATP6V1E1	0.170189	0.011
RHOG	-0.170031	0.028106
LDB1	-0.169946	0.019283
MOBKL2B	-0.169841	0.006713
DPF3	0.169816	0.043385
PLVAP	-0.169783	0.009236
LOR	-0.169756	0.030105
SLC20A2	-0.16942	0.026724
TCN2	0.169276	0.039844
PDGFRL	0.169168	0.02266
PDHA1	-0.169127	0.034463
ST3GAL2	-0.168594	0.010989
KCTD2	-0.168284	0.009609
LOH11CR2A	0.168255	0.048168
PPP1R9B	-0.16824	0.019717
TMPRSS6	0.168169	0.024563
DRAP1	-0.168044	0.04819
PER2	-0.167899	0.023794
TNIP2	-0.167576	0.042637
ATRX	-0.167562	0.046907
UBOX5	0.167507	0.046247
POLRMT	0.167427	0.034134
ZNRF2	0.167026	0.042034
ACVR2A	-0.166394	0.030172
PLXNA3	0.166346	0.019979
UBXD2	-0.166331	0.04387
MARK1	0.166112	0.038955
HSD17B11	0.166038	0.036831
CPLX2	-0.166035	0.037949
MRPL2	-0.165982	0.000536
DENND4A	0.165946	0.045565
EMX2OS	-0.165578	0.039575
HYOU1	0.165565	0.00837
TXNDC4	0.165482	0.014898
PLEKHF2	-0.165412	0.02968
LSG1	-0.164731	0.004211
ISY1	-0.164623	0.037537
MVK	-0.164398	0.034788
STRN	-0.164287	0.036002
HAND1	-0.16423	0.03239
SLC38A1	0.164188	0.034606
ALG3	-0.164057	0.028381
G3BP2	0.163949	0.04328
PIN4	-0.163739	0.00914
BBS1	0.163558	0.049187
SETD5	0.163459	0.031616
ZMIZ1	0.163316	0.022472
AP1S2	0.163306	0.025312
PIP5K1A	0.163249	0.046
SDCBP	0.163049	0.046552
ZFYVE28	0.163042	0.031761
GSTM1	0.16282	0.048109
CDK5RAP3	-0.16268	0.044785
LIN7B	-0.162561	0.020085
ARNT2	-0.16231	0.021725
HSPA4	-0.162209	0.034116
TNS3	0.161968	0.016369
CLCN3	0.161936	0.045286
MACF1	0.16168	0.021031
MCL1	0.161365	0.015265
DNM3	-0.161238	0.02942
ARSG	-0.161054	0.015252
RNF126	-0.16096	0.015153
SOCS6	-0.16089	0.038696
PAK1	0.160812	0.025852
JMJD1C	0.160779	0.028485
PPIG	-0.160699	0.015166
CTSZ	0.160632	0.020537
TIMM44	-0.160583	0.046174
NFS1	-0.160495	0.045366
PIGK	-0.16049	0.042273
DHX29	-0.160409	0.008254
COPS7A	-0.160379	0.040366
CEBPB	-0.160336	0.043294
MAFF	-0.160299	0.022839
STAU2	0.16005	0.016421
SORL1	0.159803	0.045739
TCEAL8	0.15978	0.024777
GAS8	0.159765	0.004216
SEPHS1	0.159565	0.049125
CCDC46	-0.159563	0.037245
DUSP15	-0.159314	0.00248
KLF6	-0.159142	0.01094
SLC2A4	-0.159062	0.024648
SRA1	0.159005	0.046066
SMURF1	-0.158923	0.04376
AP3S2	-0.158828	0.028025
INHBA	0.158767	0.010795
TMCC1	0.158683	0.039684
UPK2	0.158583	0.025232
ARFRP1	0.157932	0.015687
RABEP1	-0.157836	0.034044
CDCA7	0.157752	0.049035
STIP1	0.157654	0.030185
TMEM191C	-0.157419	0.0477
BAZ1B	-0.157282	0.018964
BUB3	0.157195	0.019735
STCH	-0.157136	0.039646
SNAPC4	-0.157082	0.011224
AGPAT4	-0.15706	0.027181
ETV3	-0.15695	0.004675
RPS25	0.156848	0.031955
STX17	-0.156793	0.028082
DHRS4	-0.156748	0.019375
CCDC101	0.156477	0.010082
DYNLRB1	0.156433	0.038725
PPP1R3C	-0.156352	0.048587
ARF1	0.156348	0.017762
TMEM64	0.156101	0.038503
NCAM1	-0.155826	0.039625
WDR55	-0.15581	0.043486
TMEM134	0.155308	0.000892
CLN3	0.155148	0.010878
YTHDF1	0.15499	0.040178
GHITM	0.154932	0.029603
PPARD	-0.154926	0.032811
NFE2L3	-0.154691	0.04073
GPR172B	-0.154683	0.011817
PRDX2	0.154196	0.025435
RYR3	-0.154127	0.026134
RBPMS2	0.154107	0.02942
CCDC16	0.154039	0.043541
OPTN	-0.153976	0.013279
PHF20L1	-0.153975	0.041217
EDN3	-0.153901	0.03715
TNFAIP2	0.153891	0.029171
VCL	0.15383	0.021616
SLC25A5	0.153827	0.027729
SPAG1	0.153509	0.011276
CSNK1G2	-0.153127	0.02213
SLC12A2	-0.152916	0.010973
PTPN6	0.152895	0.035473
EPRS	0.152777	0.026013
BCDIN3D	-0.152722	0.012443
GOLGA3	-0.15271	0.042022
HTR5A	0.152549	0.013689
RNASEH2C	-0.152531	0.015455
HTR1A	0.152223	0.013109
MYLIP	0.152169	0.02886
OSTF1	0.151948	0.045499
MBTPS2	0.151866	0.047227
SYT11	0.151799	0.020172
COG1	0.151659	0.041633
DCK	-0.151563	0.03285
CROT	0.151273	0.012377
POLD3	0.151018	0.006317
MAGI3	-0.150891	0.032502
PACSIN3	-0.150845	0.028247
BIN3	0.150815	0.042312
ACIN1	-0.150662	0.022024
SLC2A8	0.150559	0.002844
LRRC45	-0.150255	0.016601
SULT4A1	-0.150111	0.022013
PWP1	-0.150065	0.03686
ALDH1A1	0.149968	0.011847
MALAT1	-0.149918	0.022697
CCDC82	-0.149795	0.044976
PNPLA3	-0.149663	0.012092
JARID1A	0.149602	0.047237
MLH3	-0.149479	0.011935
TSC22D4	0.149157	0.034614
ETNK2	0.149156	0.031907
PPP1R3E	0.149069	0.006094
BCAT1	0.149066	0.028157
HAGHL	-0.148949	0.029498
PLAGL1	-0.148703	0.032391
SLC9A3R1	-0.148634	0.025221
KCNJ11	0.148332	0.037545
SLC25A26	-0.148121	0.009327
MAPKBP1	-0.148079	0.036809
KCNAB1	0.148026	0.011134
TOMM40	-0.147847	0.028027
GNS	0.147811	0.038031
ATP9A	-0.147738	0.025797
HTATSF1	-0.147617	0.018486
GTF2IRD1	0.147606	0.033781
GTF3C3	0.147377	0.047095
IKBKB	-0.147267	0.043066
EFNB2	-0.147251	0.047176
CALM3	-0.147243	0.04637
FXC1	0.147225	0.046356
SYN2	0.147115	0.033749
BTRC	-0.147109	0.007135
SF3B2	-0.147103	0.014315
KCNA7	0.147082	0.04853
CMTM5	-0.146974	0.028882
EIF5A	0.146915	0.037783
ATP6V0D1	0.146895	0.012873
SLC1A2	-0.146582	0.039122
SOX21	0.146436	0.008877
RBM34	0.14594	0.036862
MAPK8IP2	0.145913	0.048546
LRCH1	-0.145759	0.035135
2004-09-01	-0.145664	0.023016
PCTK2	0.14552	0.041299
FBXO28	0.14547	0.043794
CCDC34	0.145364	0.040703
B2M	0.145263	0.049244
FBXO45	-0.145088	0.049448
HNRPUL2	-0.144988	0.047372
ORMDL3	-0.144611	0.01874
PTDSS2	0.144558	0.037514
HEATR5A	0.144434	0.030101
SPARCL1	0.144279	0.045562
DNAJB8	0.144076	0.046913
2002-09-01	0.144051	0.045991
STAT5B	0.143946	0.040935
NEFL	0.143862	0.028403
TMEM93	0.143494	0.046754
CNIH	0.143427	0.044561
RPS29	0.143407	0.042791
ACOT11	0.143406	0.043503
APOC4	0.143296	0.002058
IPO7	-0.142825	0.000744
SMCR7	0.142824	0.014648
EXT2	0.142522	0.020249
MRPS5	-0.142342	0.022409
ADAM17	-0.142238	0.034938
GTF3C2	0.142237	0.007459
FGD6	0.142178	0.049746
ASH1L	0.142018	0.040182
POLR3F	0.141672	0.036538
PLEKHA4	0.141667	0.043074
KCNA6	-0.141557	0.041688
STAM2	0.14154	0.002149
MTX3	0.141297	0.018724
RHOC	0.141272	0.048578
NFAM1	-0.140998	0.005136
TMEM141	-0.140991	0.029367
COX8A	-0.140989	0.027778
EIF2B3	-0.140058	0.034532
CHRND	0.13991	0.037007
TLCD1	-0.139788	0.015035
ZFP106	-0.139776	0.027613
CBL	0.139699	0.037088
DPYD	0.139546	0.02167
ZMYM3	0.139505	0.005472
UBAP2L	-0.139373	0.023834
MOBP	-0.139205	0.044414
PRKAR2A	-0.139086	0.03454
COL11A1	0.139076	0.004522
TSPAN7	0.139056	0.04567
AKAP9	-0.13902	0.005087
BAD	0.138934	0.025837
MYLK	-0.138805	0.024497
NIPSNAP3A	0.138783	0.035169
CDKL2	-0.138594	0.003695
MTF2	0.138339	0.008857
CBX3	0.138298	0.001507
ITPKC	-0.138273	0.012828
SHOC2	0.138257	0.004985
SAFB2	-0.138192	0.023058
TMSB4X	0.138131	0.038076
PRMT3	0.137966	0.037356
STK39	0.137797	0.049274
PLEKHH1	-0.137712	0.048068
HNRPH1	0.136965	0.048846
RBM25	0.136694	0.02096
RFC1	-0.136559	0.021518
RASGRF2	-0.13644	0.044275
ATP5J2	0.136429	0.034571
KRT78	0.136328	0.040976
DGCR6	-0.136181	0.039931
LIG1	-0.136178	0.047583
COQ5	-0.136098	0.006915
LLGL1	-0.13563	0.02077
TM2D2	0.135406	0.044444
RFC4	0.13537	0.037844
NEIL3	0.135055	0.007436
SETD1A	0.13494	0.019943
LY6E	0.134928	0.044695
PLN	0.134864	0.022343
NUDC	-0.134802	0.049926
PSMD9	-0.134705	0.036302
JAK2	0.133967	0.01719
TMED10	0.133864	0.023607
GTPBP8	-0.133728	0.036506
USP36	-0.133648	0.007788
TCF25	0.133503	0.041722
RANBP5	0.133358	0.049822
C1QTNF1	0.132521	0.046606
INSC	-0.132181	0.022681
ELOVL7	-0.132158	0.016207
FASTKD1	-0.132144	0.045231
CNTN1	0.13208	0.03625
POU3F3	0.132046	0.047326
PYCRL	-0.13202	0.049636
HNRPUL1	0.131994	0.041246
GDAP1	-0.131794	0.023887
SORBS3	-0.131745	0.026963
DNM2	0.131358	0.012096
SUCLG2	0.131288	0.025547
SLC25A27	-0.131083	0.043891
STX7	0.131064	0.027825
EIF3F	0.130886	0.022196
EIF2B2	0.130833	0.014706
NDUFA9	0.130703	0.043738
TMEM161B	0.130194	0.013131
ZSCAN21	-0.130089	0.017131
FDFT1	-0.129973	0.00176
DPYSL4	-0.129929	0.025731
PHF20	0.129806	0.036427
SGPL1	0.129795	0.023297
BIN1	-0.129572	0.028574
CHI3L1	-0.129036	0.030431
BRE	-0.128893	0.010746
INSR	0.128849	0.004383
APRT	0.128472	0.028374
RAB2B	-0.128445	0.016509
TNNI1	0.128384	0.043171
OBFC2A	0.128342	0.003945
CREBZF	-0.12804	0.029221
TXNDC11	0.127479	0.045769
CNNM3	0.12744	0.015899
SNCB	-0.12726	0.022945
RERE	0.127248	0.03863
NUDT16	0.127078	0.01924
HFE	0.126996	0.002651
FBXW2	0.126938	0.036848
RAB43	0.12683	0.033529
ITGB3	-0.126825	0.019342
PCSK7	-0.126489	0.037926
STAMBPL1	-0.126284	0.035827
KLHDC3	-0.126217	0.0377
ADAR	0.12596	0.014258
NEO1	-0.12558	0.016318
FZD3	-0.125546	0.009086
GRINA	-0.125495	0.021894
PTGDS	0.125487	0.02186
FUCA1	0.12546	0.014871
LARS2	0.125352	0.029087
FBXW8	0.124845	0.045175
PRSS2	0.124789	0.032618
CD109	0.124541	0.026354
PQLC2	-0.124338	0.010565
POU5F2	0.124259	0.001578
OSBPL11	0.124236	0.043133
ACTL6A	0.124043	0.010144
FRS3	-0.124007	0.007652
MFN1	0.123777	0.046803
FRY	0.123683	0.037525
PPP2R5A	0.123576	0.033219
SIPA1L1	0.123048	0.028671
PSCD1	0.123042	0.037729
HIGD1A	0.122808	0.035091
SALL3	-0.122746	0.015906
SLC22A12	0.122627	0.010955
HIST1H2BC	0.122162	0.024982
MFGE8	0.121592	0.012018
PROKR2	0.121514	0.046584
THOC3	-0.121422	0.046502
ACTB	0.12132	0.045819
USE1	0.121313	0.043836
RPP25	0.121051	0.039077
MYL6	-0.120535	0.00277
PISD	-0.12049	0.008893
JMJD1B	-0.119807	0.01621
ZBED3	0.119791	0.049558
NFATC2	-0.119455	0.041467
LSM11	-0.119327	0.045108
BZRPL1	0.119316	0.034436
PPP2CA	0.119014	0.042098
RND2	0.118665	0.037623
BRF2	-0.118651	1e-05
VEGFA	0.118624	0.038598
H2AFJ	-0.118533	0.012943
GPR37L1	0.118203	0.004678
URM1	-0.117901	0.04784
SPIRE1	-0.117749	0.001308
PSMD4	-0.117479	0.025392
TJP2	-0.117359	0.038538
ATAD3A	-0.116991	0.024235
FRAT1	0.116717	0.039517
IDS	-0.116507	0.019693
EEF1B2	0.116302	0.047361
ENO2	0.116144	0.046678
ZNF512B	0.116118	0.046512
ATP5A1	0.116077	0.036325
KIF3A	-0.116053	0.021086
TIMP2	0.11596	0.020359
DENND3	0.115596	0.020547
AARS	-0.115412	0.01422
PDXDC1	-0.114882	0.034461
CDC42EP5	0.11453	0.049121
TAF5	-0.114434	0.049346
PANX2	0.114363	0.032202
TNRC6C	0.114223	0.032218
IGF1R	0.114095	0.03189
BRD8	-0.113711	0.040896
RAB6B	-0.113643	0.031847
PLEKHA6	0.113384	0.047864
NFKBIL2	-0.11326	0.001252
RPS27L	0.113248	0.046404
COMMD2	0.113172	0.038256
HHIP	-0.11315	0.026704
BTBD7	0.11303	0.008957
MBP	-0.112727	0.020848
APLP2	-0.112573	0.008128
DPM1	0.112524	0.021635
VSTM2B	0.112512	0.036455
MAN1A2	0.112439	0.038632
COL7A1	0.111909	0.026073
COX4I1	0.111863	0.04963
ATP2A2	0.111793	0.036017
LIG4	-0.111425	0.002202
LMTK3	-0.111222	0.047837
RAB8A	0.111163	0.042075
CNOT4	0.110982	0.010487
DNMT3B	-0.11095	0.044757
SGSM1	0.1108	0.01649
ODF2	0.110687	0.032679
SSBP4	-0.110603	0.047149
TOR2A	0.1101	0.004896
ANTXR1	0.110082	0.007641
USH1C	-0.109865	0.046773
ZKSCAN3	0.109814	0.034175
TSPAN33	-0.109592	0.038199
RPL37	0.109443	0.048509
YIPF3	0.109317	0.001003
FKBP11	0.108771	0.036096
RAI1	0.108573	0.033892
CREB3	-0.10839	0.008047
UQCC	-0.108186	0.027178
GRAMD3	-0.107952	0.034414
OCIAD1	0.107842	0.043994
MSH3	-0.107736	0.041419
NOL5A	-0.107092	0.04841
CRKL	-0.106306	0.031919
DDX18	0.106159	0.016088
RAB36	0.105864	0.006147
KIRREL3	0.105679	0.046143
TNRC18	0.105296	0.006704
PRSS36	0.104848	0.003395
CSAD	0.104393	0.005842
ASAHL	-0.104301	0.036994
GALNT13	0.104018	0.032733
TRIM37	-0.103815	0.001107
CLTB	0.10355	0.02684
ATP6V1G1	-0.103291	0.017499
WDR36	0.103051	0.041093
WIPF1	0.103034	0.000679
HUS1	0.102267	0.040557
SEMA3D	0.10209	0.034132
FUT11	-0.101739	0.003161
TMEM106B	-0.101596	0.042323
ASB3	0.10154	0.01092
CCDC39	0.1009	0.014042
SLC25A39	-0.099812	0.034061
ZSWIM3	-0.099809	0.02158
CCDC95	0.099769	0.022483
DDR1	-0.09954	0.039755
LETM1	-0.099517	0.029805
APCDD1	0.099315	0.006441
TAOK1	-0.099244	0.045843
EEF2K	0.099067	0.028742
E2F4	0.098419	0.038546
GMEB1	-0.09829	0.047126
TCTE3	0.097865	0.029409
SURF4	-0.097694	0.038021
FLYWCH1	-0.096923	0.02456
RGS9	0.096745	0.049873
TGFB1	0.096678	0.005059
HSP90AB1	0.096546	0.045627
SNRPB	0.096529	0.018257
MFAP3	0.095977	0.046219
CCBP2	-0.095499	0.024416
PHYH	0.095461	0.036603
HDDC3	0.095417	0.011066
VLDLR	0.094724	0.024405
PTPRF	0.094578	0.007527
WISP1	0.094407	0.013796
LIMD1	0.093742	0.013329
ATG4C	0.092633	0.037995
HIP1	-0.092468	0.043541
CCR10	0.092068	0.005733
WDR89	0.091544	0.037999
SRPRB	-0.091316	0.012008
MIA3	0.090209	0.033174
IKZF1	0.08973	0.017949
DLG5	-0.089612	0.015519
CDC42SE1	-0.089584	0.014529
ZCCHC9	0.089543	0.003187
SCAMP1	-0.089106	0.038778
TMEM77	0.088712	0.022102
DPY19L1	0.088051	0.028745
MLF2	-0.088034	0.019735
BTG3	0.087513	0.033996
TTC19	-0.086545	0.043077
SIRT2	-0.086398	0.046143
ZBTB2	-0.086355	0.013541
NRIP1	0.084949	0.04255
NT5C2	0.084777	0.007306
DOCK1	0.084303	0.040296
ATP1B3	-0.08419	0.044546
SART1	-0.084066	0.022629
CUEDC2	0.082982	0.034396
GDF9	0.082711	0.035918
IL18RAP	0.08257	0.044471
EIF2C2	0.081746	0.041596
CWC15	-0.081305	0.028035
KIF6	0.080719	0.048357
SPATA6	0.080061	0.035418
MED8	0.079745	0.022343
RNF187	0.078588	0.018904
MAMDC2	0.077794	0.028863
RNMTL1	-0.077394	0.042198
SLC22A17	-0.077257	0.029171
COL1A2	-0.077126	0.011733
TBC1D10A	0.073908	0.046642
AIFM2	-0.073659	0.046537
IDUA	0.072652	0.036697
CCDC104	-0.071079	0.033153
RBM4B	-0.06793	0.038065
INPP5E	0.067496	0.026535
SLC35F1	0.06665	0.010131
SNURF	0.065094	0.020282
SNRPD3	0.064911	0.040727
MMP10	0.06323	0.019905
ARV1	-0.062195	0.019257
DACT1	-0.060604	0.030921
TGFBI	-0.059793	0.014719
MOBKL1B	0.059038	0.028293
COPZ2	0.057037	0.049521
SDC3	0.055591	0.037245
RARRES2	-0.054394	0.020453
EFNA1	-0.053694	0.01713
LENEP	-0.049499	0.010789
RPL5	-0.047874	0.029955
DUS2L	-0.045927	0.009758
ADAMTS5	0.007751	0.040353

## Sheet: MPTP Striatum (GSE7707) 
gene	r	prob
RRAS2	1.10293	0.000628
CNKSR3	1.06747	0.000138
EGR2	-0.984494	0.04235
TTR	-0.889436	0.024117
TMEM2	0.869057	0.001417
HSPA8	-0.782445	0.001731
GFAP	0.781392	0.022443
ARPC1B	0.728664	0.000141
ARC	-0.711974	0.048698
ARHGAP5	0.679691	0.000665
VIM	0.678292	0.007058
C4B	0.64714	0.004831
RAD21	0.629767	0.004384
IDH1	0.609625	0.011065
ABCA1	0.604086	0.030065
FCGR2B	0.599411	0.02919
CLDN11	0.595612	0.002522
OSMR	0.595303	0.048673
NOV	-0.584923	0.031224
SLC4A11	0.572617	0.040809
CPNE9	-0.552095	0.000268
ANKS1B	0.536104	0.015698
FCHO2	0.5321	0.01761
TMED10	0.522913	0.012015
LAPTM4B	0.5181	0.0245
MFSD4	-0.506208	0.027275
IFITM1	0.505948	0.007944
NXT2	0.504764	0.009968
TPM3	0.503305	0.030085
GRM8	-0.502224	0.003226
ERBB2IP	0.499134	3.4e-05
ENDOD1	0.498008	0.025789
RNF122	0.49721	0.00438
LOR	-0.493212	0.040669
ADAMTS2	-0.492248	0.010076
EGR4	-0.48975	0.038622
TSPYL1	0.487796	0.005372
ALDH6A1	0.487487	0.039407
HSD11B1	-0.487284	0.004939
CLCC1	0.478318	0.008615
SPARC	0.47722	0.036728
SOX17	0.474698	0.019083
TSPAN4	0.46816	0.000968
JUN	-0.465996	0.014615
ABLIM3	-0.465863	0.011796
TMEM163	0.465512	0.002987
TMED5	0.464289	0.024089
KNDC1	0.46412	0.008812
STX1A	-0.459466	0.042721
KLHL2	0.459274	0.001798
CX3CR1	0.457077	0.004816
RUFY3	0.453519	0.004553
MAGI1	-0.452286	0.000668
SEMA3E	0.452165	0.001196
KIF5B	0.450797	0.036598
C1QB	0.450333	0.008199
GSTO1	0.449999	0.027765
IER3	0.449041	0.048504
SERINC3	0.448331	0.005376
RNASE4	0.447325	0.04823
CD14	0.443573	0.000516
RANBP3L	-0.442328	0.004171
MARCKSL1	0.441794	0.006653
MARCKS	0.439432	0.000782
OLFM3	0.438641	0.020701
LAMP2	0.437936	0.022186
CLU	0.437445	0.000423
TCEA2	-0.437202	0.020144
LY86	0.43521	0.00737
TMEM47	0.435141	0.020807
METTL7A	0.433216	0.041097
SESN1	0.432443	0.031119
DMD	0.42546	0.036183
BTF3	0.421589	0.020264
AK3L1	-0.421456	0.02542
C1QA	0.419189	0.022426
TRPV2	-0.418556	0.000765
CNOT6L	-0.416794	0.008014
PER3	0.41563	0.040305
CADM2	0.414975	0.005408
ADAMTS4	0.410017	0.000952
SCPEP1	0.408831	0.006609
ALKBH7	-0.408019	0.016246
NEK2	0.406423	0.006394
KCNF1	-0.405752	0.028507
BANK1	-0.405608	0.001297
LUC7L2	0.403769	0.00281
ARL4D	-0.402724	0.017006
GPX6	-0.401908	0.0148
OXCT1	0.400811	0.042904
KCNE1L	0.399214	0.001552
LRRTM3	0.398877	0.011186
RPRM	-0.398564	0.043891
SOX5	-0.396873	0.004376
RHOBTB3	0.396707	0.043528
GPRC5B	0.392014	0.027354
MPZL1	0.391942	0.025308
ARHGEF18	-0.389141	0.00243
MCTP1	0.389076	0.003487
HEXB	0.388026	0.029662
TCF4	0.386486	0.011509
SIRT2	0.385411	0.004387
DCLK1	0.385306	0.031093
MLSTD2	0.384873	0.032507
B2M	0.384394	0.019127
TSPAN2	0.383605	0.019289
MAP3K9	-0.383105	0.030541
ARMC7	-0.382698	0.001369
TMEM41B	0.382628	0.007118
CDKN1B	0.379597	0.019018
ENPP6	0.3762	0.023741
FBXO22	0.375775	0.033703
TRIM9	-0.37454	0.030244
FBXO11	0.372926	5.8e-05
ITSN2	-0.372687	0.020153
GRSF1	0.372353	0.001898
EGR1	-0.372086	0.032815
RAMP2	0.371961	0.045496
LTBP4	-0.370969	0.000385
PRDX1	0.369356	0.000534
SDK2	-0.369256	0.011897
ITPR2	0.368979	0.003694
MOSPD2	0.36639	0.00669
MYL4	-0.366125	0.01849
SCP2	0.365655	0.014318
PPP1CB	0.365617	0.005841
HSD17B4	0.365497	0.012853
UTX	0.363382	0.023172
GADD45G	-0.362909	0.026738
MMP14	-0.362685	0.004318
SEMA6A	0.361932	0.006938
APC2	-0.361253	0.006111
WNT4	-0.360751	0.024903
TGM2	0.359044	0.04833
NISCH	0.358528	0.01423
PDE10A	0.357547	0.01181
PCDH21	-0.35675	0.031165
RBM39	0.356319	0.045586
DTNA	0.355835	0.041311
SULF1	-0.355473	0.044267
PRKG2	-0.355194	0.002238
ARHGAP26	0.355144	0.030164
PAN3	0.354964	0.007783
YME1L1	0.354512	0.007591
GPRIN1	-0.35429	0.001897
FXYD6	-0.354002	0.038423
NDE1	0.353688	0.007826
CCNI	0.353541	0.042445
REEP6	-0.352706	0.004516
IMPACT	-0.352077	0.021472
TMED7	0.351927	0.005539
SBK1	0.351772	0.006325
SOS2	0.351326	0.019378
JAKMIP1	-0.3496	0.030371
PTPRC	0.348581	0.009228
TMEM30A	0.348428	0.01213
SFRS11	0.348355	0.048505
ABHD3	0.347499	0.022845
USP53	0.346849	0.023566
PYCARD	0.345557	0.028813
LYPD6	-0.345416	0.00484
DDR1	0.345232	0.002083
POU3F1	0.344467	0.003742
SLC1A3	0.343628	0.017243
ARHGAP6	0.343323	0.012502
FHIT	-0.343135	0.008616
TIA1	0.342866	0.010434
CCDC117	-0.34254	0.040427
IDI1	0.342416	0.017451
DNAJB5	-0.341904	0.015281
DIO2	-0.341744	0.038896
OLIG2	0.34165	0.005389
RC3H2	0.341482	0.029141
SYT9	-0.340895	0.021192
HBEGF	-0.340833	0.01489
ARNTL	-0.340276	0.011656
LAG3	0.340099	0.003936
DNAJC6	-0.340014	0.0243
DACT3	-0.339508	0.017578
AHDC1	-0.338053	0.013124
TNNT1	-0.336958	0.004175
MEGF9	0.336538	0.006411
MYO1B	0.336265	0.001669
NUDCD2	0.336136	0.027959
SYNJ2	-0.335713	0.017872
FUBP1	0.335128	0.006091
PTPN2	-0.334382	0.022437
TMEM33	0.333733	0.042853
AQP4	0.333686	0.004901
GNG4	-0.333649	0.029199
ZEB2	0.332331	0.016774
RPS9	0.331387	0.035209
MYT1L	0.331309	0.019747
WDR57	0.331226	0.013619
ELOVL7	0.33055	0.020252
CD44	0.329703	0.016645
MCHR1	-0.329611	0.030942
PNOC	-0.329239	0.041841
DAB1	0.329085	0.041943
RAI14	-0.329039	0.025274
CCNJL	0.329018	0.026023
PTTG1IP	0.32885	0.020891
HTR1D	-0.328658	0.009935
BMP2K	0.328462	0.037539
RIMS4	-0.328187	0.003152
NCK2	-0.32784	0.003109
ANKRD56	-0.326959	0.012298
WDR53	-0.326921	0.049065
PSTPIP2	-0.326678	0.008091
SLC1A4	0.326062	0.003416
SLC8A2	-0.324743	0.000871
UBC	0.324603	0.003173
EPM2A	0.324219	0.044791
POLDIP3	0.323405	0.006526
SCN2B	0.322157	0.039448
PCDH19	-0.321178	0.028997
CD53	0.32105	0.0393
OLFM2	-0.320548	0.036242
YWHAQ	0.319824	0.001487
NEXN	-0.319553	0.0253
CACNA1A	-0.31954	0.023228
PGAM2	-0.318384	0.028316
GJA1	0.318356	0.021415
CTSS	0.317915	0.027576
PKIA	0.317154	0.002611
COX5B	-0.316392	0.018721
MATR3	0.316196	0.015881
EHBP1L1	-0.314874	0.009759
ABHD1	-0.314265	0.033286
FXYD7	-0.313779	0.021487
EIF4G2	0.313657	0.01412
TGS1	-0.313627	0.007408
ERBB3	0.313392	0.020231
IL6ST	0.313169	0.03585
NTRK2	0.312989	0.029659
DDIT3	-0.312153	0.039998
LMO7	0.311718	0.014109
2008-03-01	0.31158	0.011092
PRKAA1	0.31132	0.000688
CNTN1	0.311227	0.026891
PTN	0.311138	0.004664
PCSK2	0.310975	0.003269
GADD45A	-0.310313	0.000681
GNG12	0.310235	0.005057
CTNNBIP1	-0.309977	0.005735
C1QC	0.309717	0.043691
SYDE2	0.309281	0.005658
CUEDC1	-0.309015	0.041932
NFYA	-0.308118	0.019713
PDK4	-0.30796	0.025842
REEP3	0.307872	0.002555
CAT	0.307508	0.007127
LOH11CR2A	0.307098	0.032183
MVD	-0.306632	0.007546
LDLR	-0.306383	0.043297
ICK	0.305932	0.0057
DUSP14	-0.30557	0.032118
CCDC45	0.304458	0.010387
PLP1	0.303015	0.006853
ANKRD15	0.30296	0.010065
WWC1	-0.302125	0.011573
WAC	0.301937	0.021633
NFE2L2	0.301556	0.00274
CTBP2	0.300396	0.042334
GRIN2A	0.300239	0.003217
CACNB1	-0.300013	0.018119
LGALS7	-0.299671	0.011102
BAZ1B	-0.299476	0.031171
PSMC6	0.299403	0.025897
PHKA2	0.299221	0.017598
INPP5F	0.299177	0.030307
NTRK3	-0.298195	0.048264
ABCB9	-0.297611	0.028024
AACS	-0.296116	0.023189
PRKAG1	0.295736	0.019073
GRIA2	0.295269	0.021944
WNT7B	-0.295242	0.00701
KCNIP1	-0.295201	0.019782
USP15	0.29457	0.027317
ZDHHC24	-0.293971	0.003906
OLIG1	0.293158	0.010448
KPNB1	-0.291613	0.021098
KLHL7	0.29158	0.034057
DDX49	-0.291439	0.020416
UTY	-0.291059	0.009572
TMEM159	0.29101	0.003189
CHMP2B	0.289479	0.027835
DZIP3	0.28904	0.030492
BMF	0.288293	0.008547
CLIP4	0.287653	0.009055
NAB2	-0.28741	0.010806
TEX10	0.287056	0.03214
SPTY2D1	-0.2869	0.001534
PARD6A	-0.286273	0.003149
FNIP1	0.285782	0.021295
RPS21	0.285757	0.025418
RPH3A	-0.285677	0.009474
NOL3	-0.2856	0.008208
NAT13	0.285031	0.038574
VPS53	-0.284486	0.022982
CPSF6	0.284427	0.007992
YWHAE	0.282978	0.040841
PEX12	0.282956	0.019865
DOCK4	0.282785	0.0408
CDR2	-0.282436	0.038929
OLFML3	0.282436	0.028624
TCN2	0.281744	0.011725
CALB2	-0.281693	0.0296
SERGEF	-0.281501	0.009931
MAG	0.281348	0.019384
TPM1	-0.281048	0.033455
KCNQ1	0.281029	0.047606
BAIAP3	-0.28095	0.009641
SLC25A5	0.280605	0.002191
GSN	0.280338	0.014019
PNPLA3	-0.280126	0.00015
PLAGL2	-0.279976	0.030016
KLHL13	0.279882	0.006956
PROM1	0.279784	0.023266
KCNS2	-0.279277	0.018866
SEPP1	0.279086	0.039185
ZFPM1	-0.278997	0.015449
SMUG1	-0.278579	0.012577
RASD2	-0.278457	0.026355
LRRFIP1	-0.278439	0.016357
TNS3	0.278024	0.008192
STK4	-0.277943	0.001106
DNPEP	0.277767	0.003471
EDG2	0.277635	0.019864
TOMM20	0.277148	0.00071
GDF10	-0.276951	0.006267
THRSP	-0.276941	0.015424
LRCH1	-0.276583	0.041389
MRAS	-0.276394	0.028747
GOLGA1	0.276257	0.01704
DLST	-0.276207	0.012623
PRMT2	-0.27547	0.002839
ARIH1	0.275415	0.04278
SP1	0.275081	0.01509
XPA	-0.274903	0.044206
MYO7B	-0.274705	0.032955
WNT9B	0.274637	0.030879
RAN	0.274251	0.027617
FAS	0.274209	0.007647
PTPRZ1	0.274202	0.017425
HECA	0.274075	0.033892
P4HA1	-0.273764	0.023174
ATP8A2	0.273378	0.011821
PTPN11	0.273268	0.014176
RAB27B	0.272015	0.037294
SLC39A1	0.271654	0.004609
ZKSCAN3	-0.271643	0.034104
ARL8B	0.271366	0.007763
CDH2	0.271127	0.019722
SOX12	-0.270743	0.014798
JAM3	0.270459	0.026596
PHTF2	-0.270352	0.003911
ARHGEF10	0.270061	0.006215
TAC1	0.269629	0.005562
CCDC39	0.269512	0.019793
CALD1	0.268871	0.049252
ASXL2	0.268554	0.036285
NFKBIZ	-0.268471	0.007513
CPE	0.268405	0.01827
PALM	-0.268208	0.004749
PAQR8	0.2675	0.045611
LIG3	-0.267205	0.01194
SMYD2	-0.267026	0.034724
NUF2	0.266152	0.02764
SERINC1	0.265895	0.003755
ERMP1	-0.265544	0.00495
LEMD3	0.265215	0.013432
DACH1	-0.265117	0.03193
HK2	0.265067	0.014134
PTK2	0.265011	0.007203
PKNOX2	-0.264874	0.009578
RLBP1L1	0.264846	0.035925
RREB1	-0.263807	0.012012
ARHGAP15	-0.263648	0.001889
MTF1	-0.26351	0.031742
TMEM141	0.263311	0.038186
UBTF	-0.26316	0.005431
PCYT1B	-0.262944	0.005161
EGR3	0.262882	0.00381
MSL2L1	0.262663	0.015987
CHAC2	0.262205	0.0088
NCOA2	0.261964	0.040566
XRCC6BP1	-0.26163	0.030531
ZNRF3	0.261572	0.02755
COBL	-0.261309	0.045226
LMNA	-0.261022	0.016253
PSMD6	0.260698	0.009738
RANBP17	-0.260662	0.01532
ARAF	0.260463	0.010167
PPM1A	0.260221	0.040894
CGREF1	-0.260149	0.003106
DMXL1	0.260058	0.017679
SCMH1	0.259735	0.021248
LHX6	-0.259132	0.044552
FBXL5	0.258817	0.021866
SRD5A1	0.25881	0.008705
CPNE3	0.258759	0.03343
KLHL8	-0.258392	0.002844
SCN1A	0.258289	0.035231
LGALS9	0.257875	0.009951
LSM14A	0.257687	0.022101
MAPRE2	0.257451	0.016845
TUBB2B	0.257398	0.010403
DDX39	0.257369	0.008102
YIPF4	0.257044	0.03053
GRIN3A	-0.256798	0.017823
DNAJB1	-0.256712	0.028319
SNAPC4	-0.256698	0.040254
IL13RA1	0.256474	0.029698
RGS12	-0.256393	0.013013
PCDHB16	0.256106	0.047429
RPS13	-0.255971	0.010713
CACNB3	-0.25558	0.000903
RPS6	0.255526	0.000313
DDX17	0.255513	0.029663
FOXN2	0.255508	0.018672
SORBS1	0.255446	0.040037
CDC73	0.255185	0.030641
ZDHHC20	0.255164	0.036549
RPS6KL1	-0.254419	0.000859
NRXN3	0.254367	0.011503
P2RY6	0.254042	0.013593
LSM11	0.253846	0.029018
DDC	0.253646	0.008675
CDK5R1	-0.253639	0.049467
AKAP9	-0.253563	0.026544
DYNC1LI1	0.25351	0.036502
MOBP	0.253246	0.007823
TMEM177	-0.253204	0.003146
POLR3E	-0.252982	0.002814
LYPLA1	0.252859	0.043427
CCNG1	0.252529	0.027939
JMJD1C	0.252307	0.044458
PRRT3	-0.252048	0.034651
RNF8	-0.251925	0.021989
RAPGEF4	0.251806	0.007345
DOK5	-0.251661	0.000555
DBP	0.251195	0.026877
P2RY12	0.250954	0.002236
VAPA	0.250712	0.004293
NDST1	-0.250698	0.003938
CTNND1	-0.250601	0.032151
RPS24	0.250528	0.043934
CCT2	0.250189	0.006567
YBX1	-0.250036	0.029442
GPER	-0.249558	0.015706
ZDHHC2	0.249525	0.033197
HMGB1	0.249516	0.008157
ABCC8	-0.249456	0.004376
SYNE1	0.249269	0.04834
SYNPR	0.249151	0.025365
TTC22	-0.248526	0.002777
MTMR6	0.248443	0.004879
BMI1	0.247978	0.018002
RASSF8	0.247882	0.00524
SORBS2	0.247848	0.02967
STYX	0.24716	0.039728
CD151	0.247137	0.043721
CENTG3	-0.247069	0.016088
CHRD	-0.246633	0.02482
AHNAK	0.246483	0.04808
TMSB10	-0.246466	0.034389
GTF2F2	-0.246099	0.046389
VCAN	-0.245915	0.035085
CSNK1D	-0.245906	0.000666
SEMA5A	0.245896	0.027307
BAHD1	-0.245712	0.00517
SNCA	-0.245625	0.007578
USP12	-0.245365	0.018041
RAB31	0.244824	0.008122
BRAP	-0.244529	0.005009
RDX	0.244333	0.007027
SLC25A22	-0.244258	0.006181
GRB14	0.244227	0.008349
LMO1	-0.244126	0.00632
HSPA4	-0.244091	0.006744
WDR35	-0.244027	0.012751
HOMER2	-0.243975	0.035666
HSP90B1	0.243924	0.049355
JPH1	0.243782	0.023729
EDNRB	0.243611	0.017832
PRDM16	-0.243551	0.017745
CNP	0.243523	0.002844
NDFIP1	0.243415	0.020678
TRIP12	0.243318	0.028382
UBE1C	0.243267	0.002846
DCUN1D1	0.243154	0.032895
NRN1L	-0.243086	0.011502
VCPIP1	0.243054	0.0251
CDC26	0.24284	0.011242
LACTB2	0.242665	0.026794
GJE1	0.24244	0.03338
SRF	-0.242388	0.000394
STOX2	0.242002	0.041288
TOR1AIP2	0.241582	0.041773
ATXN2	0.241428	0.022368
GLS2	-0.24141	0.004743
PLEK	0.241137	0.01472
CTSO	0.240904	0.006608
RBM26	0.240792	0.038596
BICD2	0.240381	0.023049
PPP1R2	0.240339	0.025782
RGS5	0.240117	0.039939
TUBGCP5	0.239793	0.024907
FABP3	-0.239673	0.0058
DNAJB4	-0.239622	0.011958
SAP30BP	-0.239026	0.016283
ACACB	-0.238957	0.010876
CASQ2	-0.238818	0.039953
FRMD4A	0.238788	0.001983
2004-03-01	-0.238767	0.004402
GSPT1	0.238319	0.026
UCP3	-0.237969	0.01253
TRIM46	-0.237858	0.00199
CLIC4	0.237831	0.006162
LZTFL1	0.237799	0.014763
DBN1	-0.23777	0.008487
NBEAL1	0.237664	0.021795
SETD6	-0.237567	0.047424
WDR33	-0.237553	0.0242
SLC38A2	0.23752	0.027972
IQCB1	-0.237046	0.028125
BMPER	-0.236719	0.003366
FASTKD1	-0.236638	0.00961
PRKAR2B	0.23615	0.001479
RNMT	-0.236022	0.048877
GLRX3	0.235718	0.033096
DGKG	-0.235533	0.016381
TUBA4A	-0.23497	0.000632
SEC24B	-0.234885	0.002921
HCFC1	-0.234865	0.001089
GPX7	0.234703	0.03825
FOXO1	-0.234653	0.019464
PTOV1	-0.234372	0.017987
TSN	-0.234266	0.02046
CAPN5	0.234224	0.01489
ADAM11	-0.234148	0.02595
H3F3A	0.23395	0.006111
UBE2D2	0.233875	0.007647
KLHDC8B	-0.233809	0.030442
NOL4	-0.233393	0.039016
JAM2	0.233383	0.010993
DEGS1	0.233269	0.001925
MDH1	0.233082	0.030049
MATK	-0.233012	0.006664
CAPN1	-0.23272	0.00296
NOLC1	-0.232475	0.012553
NBEAL2	0.232387	0.034445
STAT1	0.232358	0.040814
LASS2	0.232309	0.000583
ANAPC7	-0.232291	0.031612
BBX	-0.232216	0.013464
LYRM5	0.232123	0.03156
FASTKD3	-0.231477	0.013852
GARNL4	-0.231271	0.021932
PLXNA3	-0.230956	0.041509
CCDC34	0.23095	0.014956
EFNA5	-0.230877	0.027731
FBXO36	0.230806	0.023395
ABCG8	0.230783	0.015297
TMOD3	0.230762	0.049421
HADHB	0.230661	0.010596
RASL10A	-0.230265	0.043486
MSC	0.230262	0.024771
MOG	0.230114	0.016685
GABRG2	0.230085	0.021429
KCNH2	-0.230024	0.023813
ATF2	0.230009	0.012148
ZDHHC18	-0.230006	0.012501
FCHO1	-0.229607	0.043534
WDFY3	0.22923	0.042832
RHBDL3	-0.229046	0.003019
TTC9B	-0.229034	0.04554
KBTBD7	0.228953	0.019363
RABL4	0.228854	0.01048
CACNB4	0.228371	0.003841
IGFBP5	0.228326	0.007181
LZIC	-0.228313	0.024859
CNKSR2	0.2282	0.031061
CAP1	-0.227758	0.027133
EMP2	-0.227343	0.02231
RRM1	0.226955	0.015835
NUP85	0.226643	0.036392
HIF1A	0.226509	0.004971
TRPM7	0.226467	0.045882
UBE2E1	0.226375	0.042681
PTP4A1	0.226105	0.006826
BUB1B	0.226047	0.022137
DNM2	0.225867	0.019859
USP27X	-0.225866	0.046533
SLC35A5	0.225743	0.038871
PCP2	-0.225627	0.022912
ZFAND2B	-0.225414	0.02849
JMJD6	-0.224987	0.047365
ACAN	-0.224979	0.018273
ATP6V1B2	0.22491	0.001672
LRRN1	0.224901	0.021205
USP25	0.224873	0.01042
SNRP70	-0.224576	0.020702
GFOD1	-0.224529	0.008329
STXBP2	-0.22433	0.018499
PPP3R1	0.224188	0.039476
SYT12	-0.22378	0.025322
HS6ST1	-0.22339	0.047738
CHD4	-0.223295	0.027068
UTRN	-0.223259	0.013209
DDX3Y	0.22316	0.014925
SMARCA2	-0.223145	0.010276
TFPT	-0.223097	0.02237
SLC25A4	0.223021	0.012407
IGFBP4	-0.22299	0.004204
KLF16	-0.222601	0.022037
TMEM144	-0.222475	0.022945
SYN1	-0.222093	0.015441
HNRNPC	0.222056	0.038261
WDR22	-0.222046	0.036507
CRYAB	0.221926	0.034045
ZFYVE27	-0.221862	0.022626
CDC42	0.221636	0.012936
NCAM2	-0.221617	0.013719
FTH1	0.221616	0.025503
COMMD3	0.221594	0.019332
KCNJ9	-0.221589	0.03375
ROCK1	0.221401	0.042753
STMN2	-0.221278	0.027536
LCOR	0.221204	0.03785
GNA13	0.221202	0.024802
SHH	-0.221184	0.00812
TCF7	-0.2201	0.045675
SFRS6	0.21965	0.013462
SRPK2	0.219626	0.021882
SLC25A19	-0.219475	0.013442
NUBPL	-0.219461	0.026978
PCSK7	-0.219277	0.018022
SYNPO	-0.219228	7.6e-05
LYNX1	-0.219168	0.0041
DCTN6	0.21907	0.043964
MASP1	-0.218905	0.014189
NEBL	0.218385	0.042237
BNIP2	0.218332	0.042881
SURF6	-0.218075	0.045396
MN1	-0.217912	0.002321
TNFRSF19	0.217886	0.049365
MKS1	0.217836	0.013497
RNF13	0.217744	0.022375
PFKFB4	-0.217438	0.032118
BTRC	-0.21722	0.047449
SPOCK2	-0.217111	0.013838
PGD	-0.217029	0.016503
OTUB1	-0.216932	0.026481
CDH11	0.216897	0.028902
RANGAP1	-0.216745	5e-06
PAICS	0.216631	0.026076
CASKIN1	-0.216465	0.006466
SEMA4D	0.216337	0.00501
RBPJ	0.216326	0.04883
RUSC2	-0.216237	0.002368
TRPM4	-0.215972	0.036699
STARD4	-0.215958	0.002412
FYN	0.215817	0.021637
SH3PX3	0.215779	0.036438
RWDD2B	-0.215772	0.021036
CRTAC1	-0.215738	0.026403
MKI67IP	-0.215346	0.02388
THRAP3	0.215308	0.018479
IARS2	0.215182	0.027085
SV2B	-0.215138	0.037588
SGK3	0.214934	0.049736
LRFN4	-0.214864	0.00657
ZXDB	0.214856	0.036118
TMEM176B	0.214191	0.03246
TRIM23	0.213942	0.012484
PPP1R12C	-0.213903	0.021685
OTUD7B	0.213892	0.003444
GNAQ	0.213466	0.015942
USP32	0.21317	0.004641
POLR3F	0.213066	0.019158
SLC44A1	0.213	0.005881
RNMTL1	-0.212932	0.011906
GCN1L1	-0.212897	0.003047
ETNK1	0.212896	0.026187
PLEKHA1	0.212824	0.031023
MORF4L2	0.212607	0.034212
MRPL3	0.212499	0.042956
SSR1	-0.212399	0.02693
TMEM160	-0.212224	0.03784
PIP4K2C	-0.212159	0.03007
AKT1	-0.211626	0.012683
TULP4	-0.211481	0.033147
SOCS2	-0.211429	0.045986
MAFG	-0.211325	0.010337
ARHGAP9	0.211094	0.009272
CNO	-0.210765	0.033337
HIAT1	0.210674	0.037583
PEX5	-0.2106	0.002648
RRP1	-0.210578	0.005436
CENTD2	-0.210553	0.001322
BRI3BP	-0.21053	0.026432
SYNGR1	-0.210529	0.002338
NR1D2	0.210511	0.003166
URM1	0.210464	0.037485
RNF19A	-0.210449	0.01704
EIF2B3	-0.210157	0.03669
SAFB	-0.210118	0.004828
KCNMB4	-0.210111	0.025315
BYSL	-0.210108	0.002411
MACROD2	-0.210097	0.018434
CDH10	0.210043	0.006601
ST8SIA3	-0.209981	0.029574
KY	-0.209494	0.027852
PIAS4	-0.209285	0.007929
SLC12A2	0.208937	0.045103
TAF15	0.208933	0.047026
PLA2G7	0.208785	0.018184
RAB8A	0.20878	0.010733
LASP1	-0.208563	0.041969
SELPLG	0.208361	0.002686
2001-03-01	-0.208086	0.039851
FBXW7	-0.207975	0.016
DNM1	-0.207825	0.024347
SULT2B1	-0.207655	0.047393
AHCYL1	0.207514	0.011211
GPM6A	0.207188	0.014977
ZDHHC6	0.207119	0.006021
RAC3	-0.207067	0.015205
WDR47	-0.207034	0.037352
FMNL2	0.206986	0.003105
PPM1D	-0.206981	0.048981
IRF8	0.206842	0.035258
CENTD3	0.206775	0.026894
THRB	-0.206591	0.045092
NUDT8	-0.206566	0.011242
CACNG2	-0.206564	0.017963
MAT2A	0.206447	0.029844
PLXNB3	0.206287	0.0092
PDGFRA	0.206252	0.041775
ASB16	-0.206099	0.033503
AIFM3	-0.206057	0.042087
GLRB	0.205894	0.01015
A2M	0.205865	0.019027
CIAPIN1	-0.205722	0.045593
CYFIP1	0.205611	0.030075
ZRSR2	-0.205578	0.02116
TXNRD1	-0.205388	0.047554
TMEM191C	-0.205267	0.014872
SLC14A1	0.205022	0.014164
GDI2	0.204924	0.021653
DAB2	-0.20463	0.032778
STT3A	0.204564	0.039893
SLC25A15	-0.2045	0.024378
ANLN	0.204486	0.004334
UNC93B1	0.204453	0.007796
SREBF2	-0.204266	0.00716
UBFD1	-0.204245	0.035195
PCDHB5	-0.204217	0.020724
RTCD1	-0.204191	0.04755
ARHGAP4	0.204042	0.017559
CLDN14	0.203937	0.016013
RAB3IP	-0.203899	0.003924
DUSP3	-0.203877	0.021756
LRTM2	-0.203693	0.02515
CCDC106	-0.203592	0.017081
SERPINI1	-0.203587	0.031405
STAT5B	-0.203577	0.009139
DLGAP1	-0.203119	0.03916
METRNL	-0.203076	0.021193
PLCH2	-0.202984	0.015721
AGTRAP	0.202819	0.016585
KCNV1	-0.202591	0.02739
PACSIN1	-0.20252	0.030977
NRG2	-0.202403	0.035322
KCTD3	-0.202356	0.049329
LYL1	0.202252	0.041133
SNX16	-0.202068	0.020707
DNM1L	0.202045	0.033867
PLD3	-0.202005	0.007382
LBH	-0.201911	0.03551
CIB2	-0.201726	0.048019
PLA2G12A	-0.201681	0.044236
LETMD1	-0.201639	0.0089
TMEM86A	0.201622	0.03554
RNASEN	-0.201614	0.043275
RNF208	-0.20157	0.009202
LPHN3	0.201548	0.038871
INSR	0.20143	0.040657
SAG	-0.201425	0.010223
RGS11	-0.201422	0.009231
HNRPH2	0.201275	0.037653
PCMTD1	0.20119	0.029728
SEMA6B	-0.201135	0.030795
TAOK2	-0.201116	0.001342
FZD3	-0.201063	0.049865
TBC1D20	-0.200919	0.006739
SCARB1	-0.200628	0.0065
HTR7	0.200607	0.036764
SCN8A	-0.200294	0.033244
RUSC1	-0.200212	0.002285
PDE7A	0.199777	0.009607
TM2D2	0.199625	0.017154
APBB3	-0.199298	0.019924
WNK2	-0.199187	0.001842
PNCK	-0.19894	0.005383
TOMM7	-0.198767	0.008046
ST18	0.198625	0.03048
RPS20	0.198342	0.022689
CLCN3	0.198285	0.043673
CHN2	0.198047	0.04492
TXNRD2	-0.198001	0.016774
RGS9	-0.197947	0.03362
MAF	0.197882	0.016995
LIN7B	-0.19751	0.04335
PNN	-0.197302	0.013409
RGS7BP	0.197275	0.014944
SYBL1	0.197264	0.016927
TSC22D4	0.197212	0.010249
PIGT	-0.197112	0.037904
SH3MD4	-0.197069	0.005772
ID3	0.196807	0.01715
NDST2	0.196699	0.001683
MYST4	0.196588	0.015792
PRDX6	0.196544	0.029326
PSMC4	0.196333	0.02044
ITPK1	0.196331	0.035971
TNFAIP8L1	-0.196298	0.036831
TTC27	-0.196222	0.039513
LRCH2	0.19618	0.004143
ERRFI1	-0.195991	0.03064
COQ7	-0.195926	0.04592
GAD1	0.195921	0.041278
POLG	-0.195844	0.027222
ASB13	0.195818	0.038598
2002-09-01	0.195682	0.02715
PGS1	-0.195539	0.005136
CLDND1	0.195463	0.008896
UBE2M	-0.195234	0.027783
SSBP4	-0.195211	0.00396
PGF	-0.194992	0.004004
STOML1	-0.194977	0.030157
CEBPZ	-0.194974	0.009283
STMN4	-0.194715	0.002103
LDB3	0.194559	0.013178
FBXL11	-0.194551	0.00867
HEY1	-0.194424	0.023781
NUMBL	-0.19426	0.02964
HADH	0.194177	0.020088
KLF12	0.194083	0.031879
FARP1	0.193937	0.026419
PIP5K1C	-0.193782	0.013653
SULT4A1	-0.193686	0.040656
CCRL2	0.193406	0.033209
ARHGDIG	-0.193296	0.022941
MAP4K4	0.193164	0.016464
CASC4	0.193077	0.042279
MAK10	-0.192989	0.001538
TCTA	0.192921	0.027379
ASPH	0.192608	0.011825
CDK10	-0.192507	0.027079
TSGA14	0.192489	0.047607
ATP5G1	-0.192095	0.005089
EIF5	0.191896	0.003618
GRM4	-0.191804	0.007188
ABI3	0.191468	0.025425
DHCR7	-0.191465	0.04986
CALM1	0.191425	0.044492
SLC24A3	-0.190892	0.013329
UNC119B	-0.1908	0.011094
PCDH10	0.190684	0.047745
TNFRSF1A	0.190682	0.036121
RBM4B	0.19066	0.015547
RNF157	-0.190551	0.016925
VPS18	-0.190141	0.000522
CLMN	-0.190045	0.028283
CBX1	0.189943	0.022817
BRSK2	-0.189687	0.017972
PCDH7	0.189573	0.045198
TIPRL	-0.189466	0.021421
RFXAP	-0.189416	0.04288
CCDC77	-0.189409	0.032784
SNX19	0.189371	0.033655
FOXP1	0.189245	0.002483
PARP3	0.189163	0.026728
TMEM98	0.18893	0.046796
TRIM59	0.188917	0.024544
TMEM32	0.188913	0.030982
THOC2	0.188912	0.023836
SMPD3	-0.188731	0.036555
LIG4	-0.188645	0.030383
HMGCR	-0.188581	0.040814
KIF13A	-0.18853	0.000545
EIF4E3	-0.188434	0.016972
CCBE1	0.188368	0.009156
JMJD5	0.188316	0.016243
STAMBPL1	-0.188291	0.004473
CXXC1	-0.188083	0.013571
L1CAM	-0.188032	0.003157
SF3A3	-0.188022	0.017038
USPL1	-0.187965	0.003018
AKAP1	-0.187928	0.024033
SLAIN1	0.187633	0.032671
GOLGA7	0.187621	0.022533
TPCN1	-0.187375	0.03514
THAP2	-0.187349	0.00656
DDX3X	0.18721	0.022369
NRGN	-0.186944	0.014749
KIT	-0.186757	0.001152
BCL2	-0.186668	0.010301
CSNK1A1	0.186608	0.009097
PPFIA3	-0.18628	0.036452
ACTR3	0.186255	0.042079
ARF5	-0.186119	0.016618
CHGB	-0.186037	0.000209
LRRC3B	-0.186009	0.030732
ALS2CL	0.185929	0.023523
SC4MOL	-0.185798	0.01412
KLC1	-0.185652	0.008643
TUSC1	-0.18553	0.023734
FBXO9	-0.185517	0.040641
NT5C2	-0.185359	0.005871
RFNG	-0.18531	0.003112
MED14	-0.185101	0.032846
CSF1R	0.185094	0.046784
CCT3	0.185072	0.010134
SAE2	0.185017	0.004759
ITGB5	0.184998	0.008921
CSF3R	0.184785	0.016589
ANKRD28	0.184653	0.001808
HS6ST2	0.184545	0.030511
EXOC6	-0.184539	0.045735
SPTLC1	-0.184407	0.044653
USP3	0.184374	0.040381
NCK1	-0.184298	0.03925
TJP2	0.184298	0.047281
SACM1L	-0.184103	0.009916
MEF2A	0.183996	0.039407
NUP62	-0.183788	0.034466
CD9	0.183595	0.02782
TESK1	-0.183583	0.006773
FRMD4B	0.183535	0.040926
BRD3	-0.183492	0.008078
FLOT1	-0.183478	0.002664
MMP24	-0.183471	0.023022
NR3C1	-0.183154	0.020608
DAP3	-0.183037	0.01859
CCDC124	-0.182971	0.029504
BTBD14A	0.18279	0.002406
VCAM1	0.182774	0.01511
STAT5A	-0.182741	0.008635
ANKRD35	-0.182473	0.004898
TMEM186	-0.182396	0.011214
TIPIN	0.18237	0.025764
RBCK1	-0.182318	0.019358
GTF2F1	-0.182243	0.008109
SOCS7	-0.182188	0.030516
PPIF	-0.182064	0.010938
TYSND1	-0.182026	0.023831
ZC3H7A	-0.181999	0.016884
HDAC2	0.181921	0.022558
TSPAN13	0.181583	0.036446
DNAJC19	0.181571	0.002987
CDC42EP2	0.181544	0.000793
ZBTB45	-0.181441	0.000533
SPR	-0.181311	0.026975
DAG1	-0.181267	0.040729
GUF1	0.181185	0.034247
KCND1	-0.18111	0.00036
CDC42EP1	0.181097	0.048007
RGS8	-0.181086	0.000431
TMPRSS6	0.180906	0.005666
TMEM38A	-0.180792	0.00081
CD99	-0.180434	0.035218
ST8SIA4	-0.180433	0.039549
RPRML	-0.180152	0.03658
CSMD2	-0.180112	0.029152
PIPOX	-0.18004	0.009647
ZCCHC14	-0.179911	0.044057
RPL31	0.179556	0.019652
OSBPL9	0.17952	0.032029
RAB11FIP3	-0.179507	0.029204
DDX52	-0.179309	0.04837
PTPRCAP	0.17924	0.0148
CCT6A	0.179238	0.043707
DEDD	-0.179212	0.002263
DCUN1D3	-0.179189	0.019736
PRKACA	0.17891	0.035889
SNX13	0.178857	0.01752
SLC10A3	0.178837	0.016287
COX18	-0.178802	0.003792
GATM	0.17874	0.002471
AGPAT7	-0.178716	0.028443
TERF1	0.178701	0.035924
SUPT3H	-0.178622	0.011141
CRMP1	-0.178587	0.014199
XPC	-0.178542	0.030981
PLA2G4B	0.178501	0.039718
PDLIM7	-0.178365	0.023092
PPM2C	0.178343	0.029029
BET1L	-0.178272	0.012831
POLR2H	-0.178238	0.045307
ZFAND3	-0.178223	0.022569
SNX6	0.178047	0.025121
NXT1	-0.17801	0.037102
PRR12	-0.177984	0.008414
HIST1H3D	-0.177966	0.008922
AGTPBP1	-0.177918	0.02026
SH3BP4	-0.177852	0.007478
MXRA8	0.17777	0.029463
AP2B1	-0.177634	0.043672
MECR	-0.177615	0.035693
DBI	0.177588	0.023338
HERPUD2	0.177484	0.043517
KCTD1	-0.177465	0.025947
SAPS1	-0.177406	0.001352
KCNN2	0.177213	0.007382
FZR1	-0.177163	0.042772
CTR9	-0.177133	0.000335
PIP4K2B	-0.177087	0.03256
SENP2	-0.176963	0.013507
HAND1	-0.176957	0.044044
ZFYVE1	-0.17693	0.010307
MAZ	-0.176883	0.016115
OLFML1	-0.176639	0.004164
YIPF3	-0.176626	0.03572
ZFYVE19	-0.176449	0.029745
GMFG	0.176327	0.011507
PORCN	-0.176281	0.046317
RASD1	-0.176083	0.008953
HNRPDL	0.175993	0.030353
PJA1	-0.175933	0.018817
CAMTA1	-0.175926	0.037624
TMCO3	-0.175587	0.013939
CAMKK2	-0.175293	0.027709
GPR135	-0.175234	0.00631
PTGES2	-0.175187	0.011248
SNED1	-0.175019	0.038545
MBNL2	0.174918	0.016416
RPL7	0.174874	0.002965
CUTA	-0.174716	0.002429
RPL22L1	0.174591	0.037331
BAG5	-0.17459	0.012113
TMEM68	-0.174568	0.024974
VPS13D	-0.174186	0.033552
ACSL6	0.174183	0.00231
SPATA2L	-0.173983	0.009774
TIMP2	0.173924	0.033869
NUP50	-0.17381	0.029509
PRR18	-0.17376	0.017858
MEPCE	0.173688	0.004826
LRRC45	-0.173607	0.04649
STX3	0.173381	0.028892
IVNS1ABP	0.173252	0.033993
POLR2L	-0.173147	0.038813
LY6H	-0.172854	0.011229
HIST1H2BE	0.172755	0.020513
PLTP	-0.172743	0.036838
SNX5	0.172693	0.000688
FOXJ3	-0.172669	0.017288
PEX14	-0.172559	0.024328
SF3B1	0.172508	0.025015
ABLIM2	-0.172154	0.029824
SFRS2	-0.17212	0.027488
TAF7	-0.172087	0.019878
NOB1	-0.171773	0.0016
AP3D1	-0.171545	0.046351
ADNP2	-0.171384	0.03204
SH3GLB1	0.171214	0.015797
CASC3	-0.171191	0.012701
CD81	0.171093	0.036564
SOX11	0.171005	0.035898
PPP1R9A	0.170897	0.001516
TGFB1I1	-0.170883	0.027516
TAPBPL	0.170856	0.034861
ADORA1	-0.170853	0.01426
KLHL28	-0.170647	0.04549
UBE3A	0.170568	0.008582
CYP46A1	-0.170436	0.00799
BACE1	0.170426	0.037948
PLEKHA3	0.170406	0.020563
PSAT1	0.170369	0.01536
TRMT5	-0.170356	0.024259
ERC2	0.170334	0.036215
ACSL5	-0.17019	0.02786
UBE2F	-0.170039	0.012707
TTL	-0.170039	0.020579
LRRN2	-0.16998	0.038252
RAVER1	-0.169936	0.032966
HK1	-0.169913	0.014111
CTSD	0.169711	0.023637
ECE1	-0.169692	6.1e-05
MYO5A	0.169658	0.048577
AGPAT3	-0.169574	0.043397
CORO7	-0.169531	0.008487
ORMDL2	0.169499	0.00663
PRRG3	-0.169482	0.008737
POLRMT	-0.169357	0.042056
DDX54	-0.169343	0.013857
RIOK3	-0.169292	0.040711
SYK	-0.169176	0.005655
SCAPER	-0.169026	0.010684
DNAJB6	-0.169014	0.025807
SEC61A1	-0.169002	0.006119
ING1	0.168931	0.018786
UBE2O	-0.168879	0.015573
NIN	-0.168501	0.02321
MBP	0.168272	0.016911
RNF11	0.168252	0.039928
TRO	-0.168127	0.006773
YTHDF1	-0.168101	0.000411
RCC2	-0.16785	0.018375
ABCA3	-0.167846	0.004204
RNF126	-0.167748	0.015602
MYO6	0.167685	0.004244
TCEAL3	-0.167675	0.011452
HNRNPR	0.167668	0.010247
CLSTN3	-0.167616	0.019774
SEPSECS	-0.167381	0.018054
WASF2	0.167363	0.020583
STX18	-0.167355	0.006045
EEF1B2	0.167297	0.046408
UGP2	0.167147	0.003803
IPMK	-0.167056	0.001948
UBE2Q1	-0.166905	0.006989
MANEA	0.166833	0.041424
KCNK3	-0.166631	0.046588
MLXIPL	0.166595	0.014202
TMEM93	-0.166536	0.028993
TIMM10	-0.166498	0.017744
RBED1	0.166359	0.044743
DENR	-0.166312	0.011737
JMJD3	-0.16604	0.023668
ORAI2	-0.165836	0.002458
GNG3	-0.165729	0.005618
GPR137	-0.165717	0.00385
RNF19B	-0.165693	0.000401
MAGI3	-0.16565	0.033196
FBLN2	-0.165532	0.026847
DHX36	0.165444	0.00097
RBM15B	-0.165423	0.008555
AFG3L2	-0.165287	0.042717
SFRS1	0.165238	0.028876
PLXDC1	-0.165172	0.028565
GMEB1	-0.165132	0.007388
OTUD6B	0.165072	0.015024
SNN	-0.165043	0.018049
ATP8B2	-0.164789	0.007751
TRIM36	-0.164534	0.032945
PRMT7	-0.164384	0.042774
TOR1B	-0.164208	0.044251
PPAP2C	-0.16416	0.040918
EIF2AK2	0.164135	0.013652
PREB	-0.163861	0.048132
SF1	0.163758	0.032489
EFNB2	-0.163679	0.015
FBXL19	-0.163662	0.009067
AMMECR1L	-0.163638	0.02453
UCK1	-0.163137	0.023498
GOLGA3	-0.163132	0.001478
WIPF2	-0.163117	0.034251
SON	0.163094	0.002162
RAB15	-0.163058	0.000175
KRIT1	0.163047	0.02245
FBXO34	-0.162994	0.042001
CCDC22	-0.162961	0.013226
PUM2	0.162917	0.009442
ING5	-0.162413	0.005451
RNF6	-0.162388	0.014798
B4GALT6	-0.162373	0.02391
PVR	-0.162309	0.045283
B3GALTL	-0.162273	0.020684
TAF1C	-0.162202	0.005679
AP3M2	-0.162171	0.007612
CBS	-0.162139	0.009147
GGA3	-0.162084	0.019653
ZDHHC7	-0.162008	0.011718
ITM2B	0.161947	0.031262
DR1	-0.161794	0.020057
PURA	-0.161695	0.014569
PITPNM3	-0.161455	0.024626
CPM	0.161435	0.043857
RNF41	-0.161356	0.035529
TMCC3	0.161262	0.047176
CNN2	0.161251	0.027891
GSR	-0.16108	0.003071
DAB2IP	-0.160954	0.023113
SMARCD1	-0.160805	0.002121
TUBB3	-0.160637	0.006117
GAPVD1	-0.160559	0.024055
EIF2AK1	-0.160557	0.001955
PRKAB2	-0.160503	0.033324
GUCY1A3	0.160201	0.036907
RPL30	0.160182	0.049117
ARHGEF12	0.160159	0.047025
ELOVL1	0.160007	0.002631
NUPL1	-0.159964	0.006802
PITPNM1	-0.159757	0.032718
KCNJ10	0.159742	0.024942
MEF2D	-0.15971	0.018246
UBAP2L	-0.159663	0.040737
FKBP3	0.159603	0.024209
ST13	0.159579	0.017055
CDC2L1	-0.15953	0.014889
BAIAP2	-0.159461	0.04129
ILF2	-0.159316	0.029136
CNOT6	0.159305	0.011982
WIPI2	-0.15927	0.010244
RHBDL1	-0.159241	0.024948
IFT20	-0.159172	0.044205
ST3GAL5	-0.159132	0.003047
DAPK3	-0.159026	0.049231
SLMAP	-0.158937	0.013675
BTBD9	-0.158814	0.035261
GNL2	-0.158716	0.027311
SYNGR3	-0.158519	0.005787
RAB6B	-0.158382	0.000349
TLN1	0.158336	0.003197
CLPB	-0.158212	0.008149
POLS	-0.158197	0.038347
PDCD10	0.158193	0.018139
MAL	0.158171	0.013753
POLD1	0.15816	0.025475
ADAM15	-0.158143	0.026447
NSUN2	-0.157854	0.003587
ITGA9	-0.157668	0.018568
TFDP2	-0.157577	0.046115
GRM5	0.157433	0.028773
ABHD4	0.157426	0.045362
LONRF3	0.157333	0.026089
NDUFB6	0.157276	0.035301
EPC2	0.15727	0.021495
BIRC2	0.157191	0.016434
ZRANB2	0.157158	0.00063
KHDRBS3	-0.157004	0.018409
RAPGEF2	0.15684	0.011325
SLC9A3R1	-0.156686	0.001058
SLC35A2	-0.156588	0.037774
TPM2	-0.156522	0.033665
DGCR6	-0.156431	0.006297
ATOH8	-0.156332	0.006231
TMEM97	-0.156026	0.013727
TFPI	0.155978	0.011144
PURB	-0.155969	0.005476
CORO2B	-0.155822	0.010444
RPL10	0.155543	0.015574
ACTA2	0.155523	0.043647
PTPN1	-0.155518	0.003254
RORA	0.155427	0.041243
COQ10A	-0.155296	0.02848
PJA2	0.155279	0.044083
ABI1	0.155262	0.020181
TGFB3	0.155242	0.016229
HTATSF1	-0.154969	0.012518
UTP3	-0.154931	0.035858
STX6	-0.154504	0.046272
TADA3L	-0.154417	0.001739
TBCA	-0.154401	0.009694
UBN1	-0.154233	0.005378
RPL13A	0.154131	0.034864
RBKS	-0.154025	0.001919
SNX14	0.153926	0.011605
LHFPL4	-0.153894	0.029584
HDGFL1	0.15379	0.025593
CPOX	0.153762	0.045011
UBQLN2	0.153749	0.034222
SUZ12	0.153748	0.040994
MBD3	-0.153725	0.010491
CENPB	-0.153646	0.022693
TMEM179	-0.153641	0.002481
AK3	0.153626	0.047546
EFNA3	-0.153546	0.002753
GSTA4	-0.153546	0.038158
MLLT1	-0.153452	0.015629
BEX2	-0.153349	0.015244
TMEM55A	0.153334	0.040617
UBE2D3	0.153306	0.006499
SLC26A8	-0.153154	8e-06
RNF170	-0.153116	0.001152
HYOU1	-0.153115	0.045135
COG1	-0.153104	0.001125
PSMB5	-0.153059	0.023107
NUCKS1	0.152971	0.003632
ADCY3	-0.152954	0.045516
DAGLA	-0.152945	0.012671
RAB5A	0.15285	0.047526
HN1	-0.152789	0.035191
TMEM183A	-0.152726	0.041238
FUT9	0.152723	0.002481
HDAC1	0.152639	0.010705
GNAZ	-0.152627	0.014165
TMEM109	-0.152589	0.03058
SMAD2	-0.152492	0.035912
ITCH	0.152436	0.022156
C1GALT1C1	0.152303	0.020524
PRMT1	-0.152236	0.03202
TMEM39A	0.152181	0.024739
MKRN1	-0.152167	0.002965
KCNH3	-0.152084	0.007473
RAB11FIP5	-0.151972	0.005696
NFIX	-0.151898	0.022753
GIT2	-0.151874	0.015947
TTC28	-0.15179	0.017578
SHMT1	0.151744	0.026414
PAK1	-0.15167	0.028583
ST3GAL2	-0.151632	0.02479
FGF14	0.151426	0.035064
ADAMTS3	0.151339	0.027685
UBL3	0.151184	0.00297
UBE2Z	-0.150949	0.012107
RIOK1	0.150897	0.01278
NLGN1	0.150736	0.015005
LRSAM1	-0.150694	0.031642
BAT2	-0.150658	0.03758
KCNC1	-0.150399	0.016023
PSMD3	-0.150333	0.003897
GTF2H5	-0.150127	0.037933
FRAS1	-0.14979	0.022975
SOLH	-0.14975	0.024953
DMRTA2	-0.149662	0.019981
KCNQ5	0.149642	0.011966
ARHGAP30	0.149571	0.03876
RABEP1	-0.149474	0.021191
2011-09-01	-0.149448	0.009762
RRP1B	-0.149036	0.027957
PPHLN1	0.149008	0.038302
UBE2L3	0.148677	0.001599
LONP1	-0.148624	0.000864
TMEM41A	-0.148589	0.031939
KCNJ12	0.148586	0.035185
CCL27	-0.148548	0.016335
RECQL	0.148532	0.031388
VKORC1	0.148369	0.021579
SUPT4H1	-0.148208	0.048454
OGT	0.148192	0.020078
STC2	0.14798	0.029607
PREP	-0.147863	0.005559
PHF3	-0.147861	0.003153
IQSEC1	-0.147842	0.012346
NCOA4	0.147786	0.002734
KIF3B	-0.147776	0.006505
GPD2	-0.147761	0.034338
PCNXL2	-0.147723	0.005778
ARL6IP4	-0.147504	0.034437
RTN2	-0.147442	0.038772
TOP3B	-0.14722	0.012815
PRDX5	-0.147149	0.010259
WDR1	-0.147081	0.00316
EXOSC3	-0.146947	0.034578
UTP14A	-0.146393	0.010742
MAPK10	-0.146293	0.045035
GAS8	0.146278	0.005477
SARS	-0.146278	0.025542
TRPC1	-0.146244	0.037614
ARFIP2	-0.146209	0.0247
RORB	0.146179	0.045656
MAPKBP1	-0.146076	0.015731
UMPS	-0.145973	0.043856
ZMYM3	0.145892	0.040087
NXN	0.145776	0.036935
PRR6	-0.145699	0.002859
HNRPAB	-0.145668	0.037061
SAMM50	-0.145591	0.034362
WHSC1	-0.145526	0.002812
NDUFC2	-0.145285	0.005516
GRIPAP1	-0.145257	0.025898
SLC35E3	-0.145241	0.046558
SH3BGRL	0.145172	0.02314
CAPZA1	0.144821	0.012774
PACS1	-0.144724	0.019405
ANKRD11	-0.144656	0.018102
NME1	-0.144615	0.029205
VEGFB	-0.144535	0.003277
GDPD1	-0.144509	0.013535
MBTD1	-0.144502	0.038597
CD109	0.144362	0.008237
NLGN2	-0.14436	0.028817
TAF1A	-0.144352	0.005602
SLC35F5	-0.144236	0.042517
SS18L1	-0.144059	0.021861
BCL2L2	-0.144034	0.044166
LAS1L	-0.144001	0.017672
SEC22C	-0.143952	0.046789
RAB4B	-0.143872	0.016416
PIK3R3	0.143813	0.006416
SLC11A2	-0.143789	0.04844
PTPN14	0.143419	0.039286
PIGF	-0.143399	0.041299
COX5A	0.143316	0.039342
ADRM1	-0.143283	0.01461
NDUFA10	-0.143258	0.044949
PPAP2B	0.143192	0.016757
ADIPOR1	0.143168	0.016469
JARID1C	-0.143143	0.019836
TMEM132A	-0.143005	0.007657
AARS	-0.142859	0.023695
MAP1LC3B	0.142766	0.016527
PRTN3	-0.142741	0.013968
DAND5	-0.142735	0.021375
GPD1	-0.142625	0.015956
MORF4L1	0.142578	0.045025
USP9X	0.142528	0.021996
USP20	-0.142515	0.00535
EID1	0.142512	0.045015
CSAD	0.142323	0.016655
BRP44L	0.1423	0.001176
ZMYND11	-0.142266	0.008298
MPHOSPH10	-0.142244	0.021433
NRF1	-0.142108	0.034098
FBXL15	-0.142078	0.037711
TEX264	-0.141864	0.014672
FBXO30	-0.141762	0.046942
SNRK	-0.141702	0.036888
UNC45A	-0.141687	0.010456
AKAP10	-0.14153	0.033087
CPSF2	-0.141409	0.032959
UAP1L1	-0.141401	0.041181
NFIC	-0.141394	0.005401
MRPS25	-0.141234	0.042125
YARS	-0.141194	0.014647
TBL1XR1	-0.141125	0.019158
KIF13B	-0.141077	0.027497
CYB5R3	-0.140893	0.042525
PSMD4	-0.140786	0.000212
AGPAT6	-0.140621	0.00151
FZD2	-0.140328	0.032394
USP16	0.14029	0.025267
MKKS	-0.140268	0.005147
ATP6V1A	-0.140264	0.019277
STOM	0.14026	0.013472
APLP2	-0.140151	0.013843
MPHOSPH8	-0.140025	0.004767
DEGS2	0.139621	0.049198
PIGX	-0.139464	0.027342
NMRAL1	-0.139436	0.019818
SYT5	-0.139421	0.017665
EWSR1	-0.139399	0.005759
UQCR	-0.139348	0.028297
CRNKL1	-0.139335	0.036485
SMAP1	0.139311	0.01633
CLTB	-0.139253	0.021188
MTPN	0.139208	0.012349
2006-09-01	-0.139171	0.042292
MGLL	0.139056	0.019532
LASS1	-0.139032	0.00388
COX8A	-0.138985	0.007082
DYNLL1	0.138933	0.008453
MAP2K7	0.138897	0.005892
MAPK14	-0.13855	0.019818
TNFSF8	0.138511	0.037895
DRP2	-0.138413	0.0234
FUCA1	0.138388	0.014922
MAP2K2	-0.138388	0.028689
TRNT1	0.138358	0.0341
BTBD14B	-0.138322	0.00558
SAMD11	0.138231	0.01872
TCIRG1	0.138194	0.041325
EIF3C	-0.138171	0.029458
FJX1	0.138124	0.044966
METAP2	0.138078	0.048641
STAG2	0.138055	0.03221
APBA1	0.13796	0.005582
MCOLN1	-0.137835	0.015494
KHDRBS1	0.137806	0.032016
FOXN3	-0.137651	0.036832
PFDN4	-0.137596	0.033135
CUGBP1	-0.137594	0.01306
NOL6	-0.13753	0.032529
HTATIP2	-0.137473	0.02532
USP21	-0.137393	0.038622
CDC5L	-0.137339	0.04964
RBX1	0.137324	0.019296
PHPT1	-0.137315	0.004298
GPR172B	-0.137197	0.026918
OAF	0.137093	0.012431
REEP2	-0.136625	0.029679
CREB3	-0.136544	0.043717
VPS37C	-0.136539	0.018851
GPR162	-0.136459	0.013035
FARS2	-0.136417	0.043833
PLEKHH1	-0.136385	0.034937
ABCD2	0.136324	0.030074
TADA2L	-0.136237	0.016754
CNIH2	-0.13615	0.007593
JTB	-0.136139	0.01595
PMVK	-0.135783	0.027547
CLSTN1	-0.135676	0.006914
IKZF1	-0.13564	0.046491
WWP1	-0.135605	0.033952
UNC13A	-0.135504	0.006665
SPRED1	0.135278	0.043188
BOLA2	-0.135277	0.041507
SPAG9	0.135134	0.025421
NPAL3	-0.135123	0.025405
GABARAPL2	-0.135101	0.013735
ANKRD54	-0.135088	0.02181
MKRN2	-0.135025	0.036281
MYL6	-0.134913	0.010581
PQLC1	-0.134797	0.048956
MTMR9	-0.134608	0.02258
WDR74	-0.134567	0.042751
SLCO2B1	0.134218	0.040566
FOXK2	-0.134093	0.031391
EID2	-0.133839	0.018994
PSMD13	-0.133832	0.017302
PHF12	-0.133816	0.041952
LRRTM2	0.13353	0.001346
MAPK8	-0.13347	0.032758
TSPAN31	0.133372	0.009106
PTBP2	0.133351	0.048497
RCAN1	-0.13326	0.000936
USP36	-0.133121	0.037007
ITPKA	-0.132985	0.018305
TBC1D12	0.132967	0.04489
SNIP1	-0.132871	0.043708
ACBD3	-0.13284	0.006118
AAMP	-0.1328	0.037442
EIF4A1	0.132749	0.024512
NDUFA4	-0.132679	0.019404
CNBP	0.132411	0.016091
MTIF3	-0.132405	0.016472
NKIRAS1	-0.132304	0.006563
B4GALNT1	-0.132183	0.008352
SPATA6	0.132119	0.019758
SLC29A1	0.132105	0.020331
DAD1	-0.132082	0.027614
EPS15L1	0.132009	0.013652
LAMP1	0.131925	0.024729
GLO1	0.131881	0.028026
MYO1C	0.131822	0.014548
VPS35	0.131772	0.034616
ITPR1	0.131549	0.014113
CKAP4	-0.131403	0.023681
PMM1	-0.131319	0.041386
SOD2	-0.131317	0.008835
NCBP2	-0.131273	0.046002
FBXL17	-0.131173	0.026568
CACNA1B	-0.131156	0.044591
PFKP	-0.131055	0.006282
KLF4	-0.130982	0.041752
IER5	-0.130709	0.000703
CSNK1G2	-0.130601	0.000303
CDR2L	0.130583	0.007729
AOF2	-0.130247	0.012867
EIF3F	0.130238	0.01218
AURKAIP1	-0.130236	0.005969
ORAOV1	-0.130224	0.014969
BPNT1	0.130224	0.036514
MXD4	-0.130219	0.039199
PTMS	-0.13021	0.012279
CPD	-0.130178	0.008675
RPS16	0.130049	0.029454
MRE11A	-0.130043	0.004163
SERPINE2	0.130033	0.007976
DLG3	-0.129969	0.044225
ALOXE3	-0.129931	0.042024
PTPN6	0.129911	0.001531
MON1A	-0.129899	0.000894
RANBP3	-0.129825	0.01234
OBFC2B	-0.129601	0.007388
RANBP6	-0.12945	0.015998
TBC1D15	0.129256	0.012623
ALS2CR4	0.129164	0.049581
CCNH	0.129134	0.048506
ELAC2	-0.129122	0.02667
PHYHIPL	-0.129084	0.040467
CDC42BPB	-0.12894	0.000822
NFS1	-0.128813	0.049982
UBXD1	-0.128451	0.024301
TKT	-0.12838	0.009503
MED1	0.128369	0.010294
SESN3	0.12829	0.015845
TFG	0.128247	0.038469
SCARB2	0.128164	0.001934
CTTN	-0.127965	0.033515
SIL1	-0.127809	0.00727
SURF4	-0.127798	0.003095
CLDN3	0.127786	0.040242
REPS2	0.127769	0.027852
PCBP3	-0.127766	0.004007
CDC34	-0.127687	0.031494
SOX10	0.127577	0.025038
RANBP1	-0.127248	0.021069
SLC25A29	0.127216	0.02649
AP1G1	-0.127198	0.023228
PTPRE	-0.127137	0.037785
MEN1	-0.127055	0.005844
PCTK1	-0.126947	0.00111
HACE1	0.126913	0.033446
BCL10	-0.126682	0.027905
RPS25	0.126681	0.029957
GTPBP1	-0.126622	0.004007
KLHDC2	-0.126423	0.045958
ERC1	-0.126363	0.00738
LONRF2	-0.126316	0.012928
SIN3A	-0.126151	0.049941
PRPF6	0.126083	0.009461
MPP3	-0.125853	0.006776
UAP1	-0.125819	0.043399
CDYL2	-0.125787	0.034403
NPY	-0.12573	0.026128
NARF	-0.125339	0.046698
GAS2L1	-0.12533	0.019783
TRAIP	0.125272	0.04091
TMEM161B	-0.125244	0.01681
HEXIM1	-0.12522	0.030574
ZBTB48	-0.125192	0.024815
UNK	-0.125154	0.048199
BRUNOL5	-0.124944	0.001417
SFTPC	-0.12482	0.037914
H1FX	-0.124692	0.029626
RUVBL1	-0.124677	0.032051
RNF12	-0.124505	0.047221
FSD1	-0.124453	0.034311
LETM1	-0.124428	0.046212
E2F6	-0.124419	0.018238
KIF12	0.124349	0.030275
LARP2	-0.124229	0.025268
TMEM34	0.124093	0.025036
EIF1	0.12379	0.012527
TMEM77	0.123774	0.038694
RCAN2	0.123538	0.009349
TREM2	0.123521	0.000356
GPATCH4	-0.123464	0.04717
TMEM90A	-0.123422	0.045937
TFB2M	0.123286	0.018136
MAP3K11	-0.123274	0.008127
RUNDC1	-0.12327	0.003361
YIF1A	0.123224	0.04987
ACTR8	-0.123163	0.008327
GABRA4	0.122863	0.02594
CRAMP1L	-0.122829	0.021034
HIVEP2	0.122755	0.033626
PCNX	-0.122746	0.035429
EEF1A1	0.122694	0.041961
LDOC1L	-0.122684	0.006723
RNF185	-0.122422	0.038008
SLC37A1	-0.122195	0.000656
CD37	-0.122063	0.04495
KIFC2	-0.121988	0.017387
NDUFB4	-0.121938	0.036658
TPP2	-0.121814	0.022063
DOCK8	-0.121777	0.034751
ARMCX3	-0.121744	0.012177
ETV2	-0.121671	0.04881
ENG	0.121661	0.03725
DOCK3	-0.12161	0.047229
STRAP	0.121584	0.04683
DGAT1	-0.121575	0.033588
POLM	0.121567	0.016422
KCTD11	0.121454	0.016805
BAI1	-0.121453	0.047783
ZCCHC17	-0.121415	0.018469
CYCS	0.121285	0.046958
TFIP11	-0.12122	0.032496
BRD4	-0.121123	0.009302
FRMD5	-0.121069	0.00299
KPTN	-0.121016	0.03155
CDC37	-0.120936	0.008027
CENTG2	0.120652	0.001923
SRP14	0.120395	0.039202
PHF1	-0.120334	0.03185
STARD5	-0.120286	0.005856
TOP2B	0.120261	0.02391
CLASP2	-0.120122	0.049044
CDH13	0.119796	0.045642
IGSF8	-0.119642	0.027
YY1	-0.119514	0.049127
UBQLN4	-0.119446	0.014819
TPT1	0.119432	0.037097
CHD3	-0.119377	0.004795
PTPRN	-0.119334	0.002451
CKAP5	-0.119309	0.023462
DDX50	-0.119235	0.000675
SF3A2	-0.119053	0.008671
IVD	0.11897	0.040044
TMEM181	-0.118896	0.026927
NDUFS2	-0.118718	0.033136
TBPL1	-0.1185	0.008246
DGKE	-0.118251	0.02753
SST	-0.118227	0.027665
WDR41	-0.118131	0.012542
WDR82	0.118121	0.030491
HHATL	-0.118116	0.021619
PLEC1	-0.118057	0.012239
IPO4	-0.117962	0.002714
TSC22D3	0.117586	0.047401
BCOR	-0.117554	0.003653
SAFB2	-0.117404	0.037277
PRKAG2	-0.117384	0.009837
RANBP5	-0.11733	0.004258
GRASP	-0.117314	0.000957
BCAS1	0.117204	0.018188
SPHK2	-0.117198	0.025396
GPS2	-0.117131	0.048084
PHC2	0.11711	0.034432
PHF5A	-0.116928	0.030501
2005-03-01	-0.116764	0.009142
EHMT2	-0.116739	0.005444
WDR19	0.116725	0.01651
GLUD1	0.116711	0.006909
NOL5A	-0.116693	0.040918
RNPS1	-0.116626	0.005634
MYBPC3	-0.116605	0.003832
FOXP2	0.116521	0.02934
GNG10	0.116415	0.019169
EIF2S2	-0.116244	0.033256
HMGA1	-0.116228	0.035572
OSBP2	-0.11621	0.030704
TSPAN3	0.116205	0.02294
CDC42EP4	-0.115907	0.016627
CMPK	-0.11565	0.048817
EIF4E2	-0.115602	0.018452
ZCCHC7	0.115569	0.028853
DDX18	0.115392	0.018467
ZFPL1	-0.115388	0.038906
ACOX1	0.115252	0.019186
GPR107	-0.115248	0.004516
CBFA2T2	0.115247	0.021154
GNL3L	0.11522	0.047501
SEPX1	0.115166	0.005356
MLLT6	-0.115117	0.000285
FNTA	0.115054	0.038916
EIF2C1	-0.115043	0.037407
NAT10	-0.11495	0.032503
ANK3	-0.114941	0.035975
BAI2	-0.114924	0.002092
WBP5	-0.114817	0.02322
RASL10B	-0.114789	0.039109
PPAN	-0.114574	0.032369
SMARCA5	0.114547	0.00141
WDR37	-0.114402	0.024052
PANK2	-0.114286	0.006426
NCKIPSD	-0.114247	0.018028
RNF26	-0.114234	0.041133
JARID1B	-0.114166	0.015056
COPS7A	-0.114003	0.042262
MEMO1	0.113764	0.049276
GLRX	-0.113754	0.003579
VPS29	0.113684	0.025265
MAEA	-0.11364	0.038427
FLYWCH1	-0.113524	0.017654
BCR	-0.113222	0.036299
RNF165	-0.113214	0.002598
TMEM42	-0.113171	0.032409
NDUFB9	-0.112984	0.009001
PCMT1	0.112961	0.010776
EPS15	0.112959	0.022786
MXD3	-0.112923	0.044181
GRIK5	-0.112882	0.010672
ATAD3A	-0.112858	0.006863
PHKG2	-0.112857	0.044586
SLC41A1	-0.112753	0.048234
SHANK3	-0.112389	0.010893
RNF44	-0.112316	0.016948
PSMA7	-0.112206	0.046174
B3GALT1	0.11212	0.01992
RPS4X	0.112092	0.022273
ISY1	0.11203	0.034081
OAZ2	-0.11179	0.045455
DLGAP3	-0.111723	0.010106
TOM1	-0.111587	0.015121
MBD6	-0.111479	0.047923
CSRP1	0.111358	0.010316
HRB	-0.111152	0.012517
SNX4	-0.11107	0.033464
HDAC4	-0.110875	0.012802
FTSJ2	-0.110806	0.025347
RSU1	-0.110794	0.026215
GPM6B	0.110761	0.030812
ATP5F1	-0.110708	0.019618
PHF23	-0.11068	0.004319
SYNJ2BP	0.110546	0.021207
ATE1	-0.110527	0.03779
MRPL35	-0.11052	0.00651
SALL1	0.110364	0.042399
DGCR2	-0.110149	0.035126
SGSM2	-0.110037	0.042891
DCUN1D2	-0.10988	0.024267
OPRS1	-0.109877	0.002023
DULLARD	-0.109867	0.005561
CLTC	0.109852	0.010223
CEBPA	0.109815	0.022137
UBA52	0.109698	0.025767
TSNAX	-0.109673	0.023151
ABCF1	-0.109546	0.015604
DOCK5	-0.109521	0.033303
WDR61	-0.109313	0.004447
BCL2L1	-0.109273	0.025339
HCCS	0.109139	0.001729
RPS7	0.109121	0.047344
ULK3	-0.109093	0.011063
CTSB	-0.108955	0.036921
NDUFV1	-0.108951	0.000984
KCNQ2	-0.108908	0.004397
ADI1	0.10889	0.019901
HABP4	-0.108499	0.046595
PCNT	0.108495	0.04755
PTPN13	0.108377	0.001437
TOLLIP	-0.10831	0.028678
BLZF1	-0.108275	0.038573
GMFB	0.108229	0.028505
CAMTA2	-0.108127	0.030322
PHF11	0.108124	0.047585
PRMT5	-0.108095	0.032867
PAFAH1B2	-0.107707	0.000861
TMEM39B	-0.107558	0.038554
USF2	-0.107465	0.049739
THY1	-0.10739	0.022729
CUEDC2	-0.107303	0.013978
CTXN3	0.107189	0.017906
GALT	-0.107133	0.030542
TUSC2	-0.107072	0.049622
MAST3	-0.107005	0.033215
SPG7	-0.106938	0.042324
TBRG4	-0.106857	0.00971
EFNB3	-0.106844	0.024499
BSCL2	-0.106811	0.041229
OTUD3	-0.106757	0.034817
RASIP1	-0.106702	0.04615
SNRPB	-0.106575	0.008584
RRN3	0.106515	0.0497
TSEN54	-0.106426	0.011332
NAPG	-0.106379	0.009175
CCDC66	0.106331	0.040582
ATF4	-0.106178	0.023442
CRYL1	-0.105941	0.048018
JPH4	-0.105933	0.031961
LSM7	-0.105932	0.026476
B3GAT3	-0.105921	0.037176
PLEKHB2	0.105861	0.00523
TULP3	-0.10586	0.003172
CNDP2	-0.105854	0.001354
SMG5	-0.105844	0.037513
MMP17	-0.105678	0.03951
SLCO3A1	-0.105504	0.02228
ABHD13	0.105439	0.022056
PRDM4	-0.10531	0.020764
MCART1	-0.105303	0.006738
SIN3B	-0.10526	0.036198
APC	-0.105226	0.048658
GIPC1	-0.104963	0.041889
MAN2B1	0.104947	0.004802
CCDC64	-0.104875	0.047728
NEDD4	0.104801	0.044095
ATP13A1	-0.104445	0.016663
ICAM5	-0.104369	0.041174
DFFA	-0.104256	0.040268
CSNK2A2	-0.104224	0.000776
TUBD1	0.10415	0.040848
PABPC1	0.104091	0.003398
PTGIS	-0.104041	0.025866
MAP3K12	-0.104024	0.038576
MMD2	0.103951	0.023143
BIRC4	-0.103934	0.033321
RAB10	0.103796	0.028283
BTBD2	-0.103731	0.007777
POLR3D	-0.10361	0.013029
DCTN2	-0.103529	0.007384
TXNDC5	-0.103417	0.007863
LRRC4B	-0.103361	0.033961
USP45	0.103197	0.048895
ELMO2	-0.102916	0.034027
SEC31A	-0.102858	0.014216
ARF3	-0.102658	0.005871
BAP1	-0.102644	0.037394
SACS	0.102635	0.038145
SH3TC2	-0.102619	0.041719
MAPK8IP2	-0.102587	0.027579
GTF2I	-0.102499	0.001729
RAC1	0.102386	0.016624
BRI3	-0.102343	0.028333
YPEL3	-0.102318	0.003564
SHF	-0.102249	0.018349
MRPS12	-0.10212	0.012197
TMEM63B	-0.101977	0.027484
MARK3	-0.101944	0.006046
NPDC1	-0.101928	0.046618
ATP6V1D	0.101901	0.048471
CNTD1	-0.101842	0.008913
MIB2	-0.101823	0.029053
RPL23A	0.101794	0.021989
PI4KA	-0.101627	0.000125
LANCL2	-0.101601	0.0175
ATG9A	-0.101464	0.035
DYRK1A	0.101252	0.019921
NUB1	-0.101206	0.019098
CHCHD4	-0.101061	0.044674
ZFX	-0.100898	0.017059
TRIM32	-0.100853	0.02346
AGBL3	0.100755	0.029668
IHPK2	-0.100435	0.003734
DIABLO	0.100261	0.002935
SGTA	-0.100159	0.033547
DSTN	0.099902	0.012456
TMEM44	-0.099875	0.036512
TMEM167	0.099841	0.020375
BZW2	-0.099686	0.035998
CPLX2	-0.099412	0.047721
CMTM5	0.099109	0.033637
PAQR9	-0.098886	0.046203
UPF3A	-0.098837	0.047238
FIS1	-0.098693	0.000696
CCDC95	-0.098659	0.035785
CECR6	-0.098638	0.04488
SCAMP5	-0.098589	0.014954
DOHH	-0.098314	0.024974
GPBP1	0.098284	0.01429
MARK2	-0.098237	0.043341
FBXW4	-0.098218	0.003711
SNX11	-0.098161	0.046288
CCDC82	-0.098139	0.043432
EIF4H	0.097848	0.009133
PDCD6IP	0.097594	0.049012
TLE6	0.097394	0.019031
CDC42EP5	-0.097393	0.031813
FXR2	-0.097322	0.021471
CCDC127	-0.097142	0.016825
ABTB1	-0.097123	0.048686
SYVN1	-0.096995	0.036289
PPP2R5C	-0.096965	0.020168
OPA3	-0.096753	0.015021
RPS6KA2	-0.096728	0.00213
VPS37A	0.096674	0.020152
WIPF1	0.096529	0.046966
SH2B1	-0.096257	0.025704
RPS2	0.096096	0.015053
REXO1	-0.095998	0.029666
RGMB	-0.09598	0.039233
REEP1	-0.095865	0.006168
RAB2B	-0.09586	0.034911
RPL13	0.095842	0.034473
PGM2	-0.095811	0.017901
PTK2B	-0.095631	0.039291
NUP107	-0.095561	0.044764
PANK3	-0.095553	0.028392
TBCB	-0.095497	0.038619
GLT25D1	-0.095221	0.012073
SCG3	0.095118	0.033055
CAMSAP1	-0.094985	0.00144
ABHD6	-0.094972	0.028093
RPS29	0.094892	0.047458
SKAP2	-0.094863	0.034806
SGIP1	0.094714	0.018466
SLTM	-0.094653	0.04463
AGGF1	-0.094635	0.033366
RASGRP3	-0.094329	0.004562
PLB1	-0.094108	0.044557
MED24	-0.093733	0.014038
SUGT1	-0.093705	0.034397
ATP13A2	-0.093673	0.01657
RER1	0.093636	0.011081
ARF4	0.093408	0.012827
PIM2	-0.093026	0.013163
SLCO1C1	-0.09287	0.048314
PLCL2	-0.092808	0.049103
PSMD2	-0.092768	0.019705
FASN	-0.09259	0.027456
POMP	-0.092438	0.019307
ZMIZ2	-0.092424	0.031339
GFRA4	-0.092156	0.03164
JMJD2B	-0.092017	0.022155
ARHGDIA	-0.091824	0.039576
PDHA1	-0.091728	0.021971
PXDN	-0.09159	0.001119
RTN1	-0.091556	0.036565
PTPRD	-0.091269	0.032676
MFGE8	-0.091233	0.02782
EIF3B	-0.091217	0.009466
CCNF	-0.091215	0.025905
2004-09-01	0.091214	0.012522
KCTD13	-0.091166	0.00231
HNRPK	0.091156	0.034741
CCNY	0.091127	0.037471
SFRS3	0.09112	0.028908
WDR68	-0.090689	0.025598
CEND1	-0.090633	0.009968
RPP14	-0.090583	0.037077
ERGIC1	-0.090566	0.035867
IMMT	-0.09041	0.010354
RTN4	0.090318	0.017991
SLC39A14	-0.090305	0.033071
NF2	-0.090026	0.033973
ACCN2	-0.089925	0.032814
NEU1	-0.08971	0.027695
USP11	-0.08962	0.045897
AUTS2	0.089612	0.036389
WSB2	-0.089208	0.045519
MLL5	0.089188	0.040782
ABHD8	-0.089118	0.029981
GTF3C1	-0.089104	0.024518
TNFAIP3	-0.089048	0.006819
KIF27	-0.089002	0.000889
EIF3D	-0.088968	0.019669
CENTA1	-0.088906	0.015901
MIF	-0.088905	0.000292
2005-09-01	-0.08874	0.027444
RPL6	0.088717	0.044439
[truncated: 180 more rows]

## Sheet: SOD1(G93A) 28-70d (GSE18597)
gene	r	prob
A2M	0.130753	0.006538
AADACL1	-0.566942	0.020001
AASDHPPT	-0.279817	0.02233
ABAT	-0.153766	0.012026
ABCA5	-0.175632	0.000994
ABCA9	0.189963	0.004191
ABCC9	-0.204419	0.000374
ABCD1	0.117287	0.025762
ABCF1	-0.263538	0.005813
ABCG4	0.095724	0.000718
ABHD4	0.114404	0.019121
ABHD6	-0.150179	0.026851
ABI1	-0.266504	0.000106
ABI2	-0.096719	0.01502
ABL2	-0.261842	0.000712
ABTB2	-0.204878	0.014615
ACAD8	-0.173089	0.001833
ACADVL	0.113413	0.004426
ACBD4	0.187615	0.002838
ACBD5	-0.121756	0.015498
ACCN1	-0.122721	0.006744
ACIN1	-0.372595	0.0001
ACOX1	0.094479	0.019314
ACP1	-0.439877	0.002178
ACP2	-0.230141	0.00372
ACSL1	-0.341943	0.010419
ACSM1	0.145968	0.04885
ACTA2	0.224262	0.000488
ACTG1	0.10222	0.002687
ACTN2	-0.148958	0.026399
ACTN4	-0.17666	0.004178
ACTR2	0.090912	0.028407
ACTR6	-0.168938	0.001187
ACTR8	0.038627	0.044647
ACYP1	-0.070262	0.043898
ADAM11	-0.149074	0.008567
ADAMTS3	-0.104517	0.019886
ADAMTS12	0.176135	0.047362
ADAMTSL5	0.156245	0.049076
ADAR	-0.105469	0.040022
ADC	-0.113533	0.023605
ADCY1	-0.141199	0.006903
ADCY5	0.079614	0.015059
ADCY6	0.096839	0.04352
ADCY9	-0.194074	0.000436
ADD3	-0.208303	0.034048
ADFP	0.118142	0.015089
ADNP	-0.070128	0.043352
ADORA2B	-0.270679	0.033253
ADPRH	0.081961	0.011749
ADRA1B	-0.198529	0.015971
ADSSL1	-0.125986	0.004642
AEBP1	0.324409	0.001466
AGBL5	0.111033	0.012252
AGL	-0.260146	0.003887
AGPAT1	-0.384488	0.006332
AGPAT4	0.18119	0.000421
AGPAT7	-0.298966	0.000264
AGTR2	-0.17104	0.018296
AHCTF1	-0.201789	0.000524
AHCYL1	-0.349342	0.024572
AHNAK	0.201548	0.019789
AHSA2	0.154885	0.007926
AIFM3	0.086705	0.042969
AIG1	-0.164283	0.034635
AK3L1	0.14184	0.005736
AKAP2	-0.128246	0.000175
AKAP9	-0.307834	0.001213
AKT1S1	-0.226298	0.012657
ALDH6A1	-0.133548	0.014365
ALDH7A1	0.223756	0.002936
ALDOC	0.076851	0.004876
ALG3	0.085913	0.006453
ALKBH3	-0.141959	0.013791
ALOX12	0.242038	0.029578
ALOX15	0.211252	0.021232
ALS2CL	0.111117	0.009978
ALS2CR4	-0.223668	0.02322
AMD1	-0.27843	0.002805
AMFR	-0.141357	0.001232
AMOT	-0.112349	0.038111
AMOTL1	-0.123839	0.007944
AMOTL2	-0.124203	0.01889
AMPD1	-0.119939	0.029779
ANAPC2	0.095216	0.014099
ANAPC13	0.134705	0.007881
ANGPTL4	0.230289	0.007864
ANK2	-0.168829	0.024819
ANKHD1	-0.372224	0.000217
ANKRD9	-0.116829	0.049237
ANKRD12	-0.36407	3.9e-05
ANKRD23	0.170477	0.002839
ANKRD25	0.189674	0.007542
ANKRD26	-0.15653	0.006701
ANKRD28	-0.11553	0.029639
ANKRD32	-0.182135	0.033649
ANKRD33	0.174206	0.00139
ANKRD42	-0.237371	0.001519
ANKRD50	0.107599	0.001312
ANKRD57	-0.110745	0.021001
ANKS1B	-0.242682	0.019869
ANUBL1	-0.217783	0.007391
ANXA2	0.261211	0.028962
ANXA4	-0.363328	0.027446
ANXA6	-0.358341	0.00582
AOC3	0.23178	0.001918
AOF1	-0.228835	0.022895
AP2A1	-0.125732	0.046682
AP2S1	-0.124537	0.043667
AP3M1	-0.274166	0.02552
AP3M2	-0.122392	0.024937
AP4E1	-0.213619	5.2e-05
AP4S1	-0.111202	0.001626
APBA2	-0.291331	0.00199
APBA3	-0.110278	0.00896
APIP	0.112566	0.006481
APLN	-0.190459	0.002748
APLP1	0.0605	0.032345
APOD	0.207295	0.000289
APOH	0.144645	0.007509
APPBP2	-0.207741	0.000574
APPL1	-0.268811	0.012963
APPL2	0.083831	0.048265
APRT	0.116013	0.024258
APTX	-0.125183	0.022475
ARD1B	-0.214865	0.011368
ARF5	-0.271146	0.01939
ARF6	-0.069558	0.033698
ARFRP1	-0.148293	0.004957
ARHGAP1	-0.071316	0.033832
ARHGAP5	-0.476931	7.2e-05
ARHGAP6	-0.220677	0.013284
ARHGAP15	-0.237243	0.047754
ARHGDIA	0.27942	0.03842
ARHGDIB	0.118949	0.005024
ARID4A	-0.311643	0.002392
ARIH2	-0.115043	0.037001
ARL5A	-0.077235	0.041739
ARL5B	-0.147433	0.04976
ARL6IP1	-0.165871	0.011041
ARL6IP2	-0.552127	0.002309
ARL6IP4	0.125368	0.012756
ARL6IP6	-0.260526	0.001388
ARMCX3	-0.145947	0.014013
ARPC3	0.109377	0.042476
ARPC4	-0.30015	0.001585
ARSA	0.077068	0.022191
ARSG	-0.176192	0.014127
ARV1	-0.100488	0.033958
ASAH2	-0.314011	3.7e-05
ASAH3L	-0.196828	0.003073
ASB8	-0.38317	0.009433
ASB13	-0.380452	1.8e-05
ASB14	-0.354678	0.029408
ASH1L	-0.179966	0.010908
ASPH	-0.119001	0.000893
ASPSCR1	0.158215	0.01182
ATCAY	-0.280521	0.008854
ATF6	-0.212051	0.036033
ATG3	0.18575	0.005147
ATG5	-0.140257	0.032871
ATG10	-0.155966	0.032864
ATG16L1	0.145638	0.00486
ATM	-0.108175	0.014037
ATN1	-0.157746	0.001217
ATP1A2	0.144171	0.001258
ATP1A3	-0.270719	0.00309
ATP1B1	-0.274969	0.026973
ATP1B2	0.157752	4.6e-05
ATP2A2	-0.157974	0.047667
ATP2B1	-0.445126	7.7e-05
ATP2B2	-0.5365	2.1e-05
ATP5G2	0.126268	0.007285
ATP5G3	0.062811	0.01354
ATP5J	0.092133	0.005724
ATP6AP1	0.086964	0.008943
ATP6V1A	-0.423456	0.000212
ATP6V1D	-0.12441	0.006525
ATP6V1F	0.105392	0.002685
ATP6V1G1	0.148321	0.022348
ATP6V1H	-0.1997	0.000973
ATP6V0A2	-0.339326	0.004222
ATP6V0C	0.069141	0.003829
ATP7A	-0.247368	0.009059
ATP8A1	-0.252501	0.02222
ATP9A	-0.126234	0.037016
ATP13A3	-0.165741	0.046684
ATPBD4	-0.100509	0.032123
ATXN2	-0.215896	0.03759
ATXN3	-0.203186	0.012813
ATXN7L3	0.096555	0.021919
AXIN2	-0.331512	0.009515
AYTL2	-0.110323	0.01083
AZIN1	-0.135059	0.0416
B3GALNT1	-0.153349	0.006502
B3GALT6	-0.193304	0.022987
B3GAT3	-0.15931	0.015667
B3GNT3	-0.578028	0.011162
B3GNT8	0.126343	0.043709
B4GALNT1	-0.230921	0.001718
B4GALT1	0.187073	0.00166
B4GALT6	-0.287518	0.000329
B9D1	0.132979	0.002269
BACE1	-0.388462	0.019365
BACE2	0.150518	0.012645
BAHCC1	-0.13777	0.004584
BAIAP3	0.13476	0.004042
BAP1	0.085748	0.001726
BAT3	-0.113737	0.005082
BAT4	-0.13015	0.047855
BATF	0.122833	0.003638
BBC3	0.122258	0.04488
BBOX1	0.092007	0.021186
BBX	-0.197233	0.004102
BCAR3	0.120693	0.015914
BCAS1	0.076826	0.040488
BCAS2	-0.462985	0.000178
BCAT1	-0.218456	5.9e-05
BCKDK	0.073609	0.040094
BCL3	0.200903	0.047828
BCL6B	0.11549	0.037305
BDNF	-0.147826	0.043632
BFAR	-0.22853	0.004872
BGN	0.231796	0.005277
BICD1	-0.267688	0.00568
BIK	0.123531	0.033666
BIN1	-0.183255	0.001539
BLOC1S2	-0.218533	0.006126
BMF	0.141742	0.029397
BNIP3L	-0.323786	0.012346
BOC	-0.293589	0.020935
BOK	0.198607	0.002188
BRAF	-0.152211	0.037897
BRD2	-0.254276	0.000117
BRD3	-0.46233	0.00044
BRD8	-0.214607	0.000217
BRE	-0.271325	0.032858
BRI3	0.073733	0.028348
BRP44	0.04319	0.047414
BRPF1	-0.180164	0.005046
BRUNOL4	-0.427161	5.3e-05
BRWD1	-0.150957	0.011354
BTBD14A	-0.170431	0.00454
BTD	-0.128328	0.002187
BTF3L4	-0.141419	0.010425
BTG3	0.140655	0.023579
BTK	0.177376	0.017669
C1QTNF4	-0.178512	0.003486
CAB39	-0.265043	0.017687
CABC1	-0.110866	0.04292
CABLES2	-0.119609	0.000732
CACNA1A	-0.296347	0.011772
CACNA1G	-0.113967	0.009049
CACNB4	-0.361013	1.4e-05
CADM1	-0.181345	0.035379
CADM2	-0.330638	5.9e-05
CALB2	-0.141697	0.001262
CALML3	0.208764	0.007209
CALN1	-0.53372	0.000946
CALR	0.21744	1.6e-05
CAMK1D	-0.195086	0.012482
CAMK2B	-0.160303	0.003344
CAMKK1	-0.109023	0.003371
CAMSAP1	-0.145507	0.007553
CAMTA1	-0.197458	0.005015
CAND1	-0.172042	0.008891
CANX	-0.676312	0.000478
CAP1	-0.60487	0.027188
CAPG	0.2005	0.008064
CAPN1	-0.267187	0.013876
CAPN2	0.117432	0.010537
CAPN9	0.192399	0.003396
CAPNS1	0.144268	0.001017
CAPZA1	-0.120904	0.030573
CAPZA2	-0.17225	0.040668
CARM1	0.213171	1.5e-05
CARTPT	0.170238	0.003237
CASD1	-0.098291	0.045902
CASKIN2	0.113623	0.009294
CASP6	0.156841	0.011104
CASP8AP2	-0.203689	0.003871
CAST	-0.284758	0.00044
CATSPER1	0.255926	0.001567
CBLB	-0.158094	0.009649
CBLN1	-0.16346	0.022357
CBR1	0.128535	0.000151
CBX4	-0.115302	0.005407
CCDC13	0.15963	0.000789
CCDC43	-0.284359	0.000766
CCDC47	-0.124049	0.030359
CCDC49	-0.166952	0.014043
CCDC55	-0.184265	0.023788
CCDC56	-0.21951	0.010602
CCDC58	-0.190199	0.004899
CCDC59	-0.19669	0.031212
CCDC71	0.238801	0.008552
CCDC80	0.148536	0.031456
CCDC85A	-0.221503	0.014201
CCDC88A	-0.178886	0.006507
CCDC91	-0.327307	0.015802
CCDC102A	0.182964	0.02985
CCDC116	0.503961	4.4e-05
CCDC128	0.069112	0.011122
CCDC134	-0.194874	0.04855
CCL3	0.066309	0.041602
CCL7	-0.165094	0.020734
CCL19	0.259814	0.022637
CCL25	-0.18929	0.002516
CCNB3	-0.338999	0.019218
CCND1	-0.28461	0.00052
CCNDBP1	-0.194797	0.012903
CCNJ	-0.196723	0.006542
CCNT2	-0.334029	0.001475
CCR9	0.217332	0.002644
CCRK	0.104477	0.018671
CCT3	0.136638	0.010579
CD3EAP	0.128243	0.034931
CD5L	0.235629	0.021299
CD6	0.185933	0.015079
CD14	-0.134767	0.026348
CD37	0.186479	0.026244
CD38	-0.301775	0.019479
CD80	0.402502	0.002699
CD82	0.123925	0.009713
CD84	0.298463	0.033405
CD99	-0.251356	0.001144
CD99L2	-0.254156	0.003276
CD151	0.238373	0.00264
CD200	-0.095617	0.021697
CD248	0.157129	0.015431
CDADC1	-0.185098	0.022846
CDAN1	-0.094392	0.003305
CDC20	0.108222	0.040502
CDC37L1	-0.215545	0.000132
CDC42BPB	-0.121451	0.007503
CDC42EP1	0.104558	0.000364
CDC42SE1	-0.093362	0.027397
CDH2	-0.302346	8e-06
CDH7	-0.249974	0.00091
CDH13	-0.237147	0.010586
CDK5R1	-0.216242	0.02096
CDKN1A	0.168323	0.01566
CDKN2AIP	-0.169169	0.030363
CDS2	0.079199	0.039496
CDYL	-0.246489	0.017562
CEBPA	0.081348	0.035501
CEBPB	-0.2746	0.002233
CENPB	-0.351111	0.000199
CENPC1	-0.124342	0.043033
CENTD1	-0.228776	0.005403
CENTD2	0.193481	0.001037
CENTG2	-0.251469	0.01896
CEP152	-0.225957	0.018846
CEP170	-0.138287	0.015481
CEP192	0.300132	0.000713
CEP250	-0.142295	0.039635
CFL2	-0.24189	0.019327
CH25H	0.141926	0.04456
CHCHD2	0.108096	0.001151
CHCHD7	-0.310494	0.013724
CHD1	-0.116607	0.049054
CHD1L	0.115242	0.003774
CHD3	0.062622	0.04904
CHDH	0.12282	0.041443
CHGA	-0.105159	0.030149
CHGB	0.097369	0.003323
CHIC1	-0.306239	0.014404
CHIT1	0.130219	0.010101
CHM	-0.228301	0.003124
CHMP2B	-0.105515	0.035259
CHMP4B	-0.144461	0.000679
CHODL	-0.218696	0.025007
CHPT1	-0.317072	0.00388
CIRBP	-0.378218	0.002122
CISD2	-0.305033	0.000538
CIT	-0.384546	0.002211
CITED2	-0.340702	0.001403
CITED4	0.195464	0.01472
CKAP4	0.133428	0.001928
CKS1B	-0.393339	0.039332
CLASP1	-0.156861	0.027046
CLCC1	-0.224645	0.009678
CLCN3	-0.132622	0.001969
CLCN5	0.134325	0.014337
CLDN5	0.175773	0.004198
CLDN10	-0.109121	0.036672
CLDN19	0.268531	0.001071
CLDND1	-0.227241	0.005916
CLEC4F	0.218354	0.029221
CLEC4G	0.137223	0.014392
CLEC11A	0.205634	0.00049
CLIC1	0.253554	0.001517
CLIP3	0.083397	0.034654
CLK2	0.087976	0.011579
CLK3	0.151599	0.001919
CLK4	-0.28469	0.025403
CLN8	-0.330142	0.018671
CLNS1A	-0.305307	0.007591
CLOCK	-0.199469	0.003298
CLPP	-0.149781	0.000417
CLPX	-0.21825	0.007111
CLU	0.080491	0.023135
CLYBL	-0.186487	0.016203
CMBL	0.098188	0.029467
CNKSR2	-0.202082	0.016604
CNOT3	0.1082	0.000757
CNOT4	-0.214757	0.001162
CNOT6	-0.199943	0.002808
CNOT6L	-0.208167	0.027509
CNP	0.131955	0.032128
CNR1	-0.207721	0.00594
CNTN4	-0.167587	0.006756
CNTN6	-0.140247	0.021707
CNTNAP4	-0.064933	0.021236
COG7	-0.131306	0.010927
COL1A1	0.549629	0.00089
COL1A2	0.493842	0.004271
COL3A1	0.399296	0.01075
COL4A1	0.152739	0.034675
COL4A2	0.28164	0.002785
COL5A1	0.231757	0.005384
COL5A2	0.306242	0.006663
COL6A1	0.284581	0.000121
COL6A3	0.259928	0.004009
COL8A1	0.202245	0.038351
COL12A1	0.219019	0.038852
COL14A1	0.213803	0.005513
COL15A1	0.329156	0.001555
COL18A1	0.214171	0.00031
COL19A1	-0.183742	0.028509
COLEC11	0.174418	0.033013
COLQ	0.145668	0.036715
COMMD3	-0.228249	0.003989
COMMD4	0.075187	0.043917
COMMD8	-0.206723	0.005886
COPE	0.110328	0.033427
COPG2	-0.238424	0.018138
COPS2	-0.236904	0.005229
COPS6	-0.099076	0.044494
COPZ2	0.135389	0.003859
COQ3	-0.14952	0.009804
COQ5	-0.127415	0.027321
CORO1B	0.16128	0.004692
CORO1C	-0.378401	0.031347
COTL1	0.05918	0.012419
COX4I1	0.090391	0.007487
COX6B1	0.087724	0.010681
COX6B2	-0.124982	0.04968
COX7A2	0.116619	0.00059
COX15	-0.21742	3e-05
CP	0.215543	0.001443
CPD	-0.305733	0.033248
CPEB1	-0.307486	0.010846
CPEB3	-0.198843	0.001013
CPLX1	0.074173	0.02049
CPLX2	-0.465653	0.000111
CPNE7	0.105882	0.007828
CPSF1	0.149521	0.00046
CPSF6	-0.367238	0.006447
CPVL	0.260621	0.008395
CPXM2	0.261186	0.03139
CRABP2	0.259801	0.005887
CRAMP1L	-0.206605	0.010509
CRAT	-0.0763	0.008629
CRCT1	0.161121	0.037284
CREB3L1	0.16482	0.033247
CREBL1	-0.150394	0.001581
CREBL2	-0.084355	0.045135
CREBZF	-0.22362	0.029115
CREG1	-0.124584	0.019997
CRH	0.312053	0.001711
CRIP2	0.148343	0.019635
CRIPT	-0.295484	0.004488
CRISP1	-0.195478	0.042695
CRLF3	-0.094059	0.0494
CRLS1	-0.211633	0.00416
CRNKL1	-0.13788	0.021141
CRTAP	0.17693	0.0022
CRTC3	-0.204318	0.043574
CSAD	-0.134498	0.025616
CSNK1G1	-0.373326	0.001536
CSNK1G3	-0.141562	0.000847
CSNK2A1	-0.252686	0.045565
CSPP1	-0.080399	0.03311
CSRP1	-0.287452	0.031648
CSTF2T	-0.087302	0.03995
CSTF3	-0.248389	0.005128
CTBP2	-0.123086	0.013911
CTDSP2	0.208892	0.005111
CTDSPL2	-0.162129	0.044803
CTNNB1	-0.599435	0.02004
CTNND2	-0.1185	0.000128
CTPS	-0.116045	0.045775
CTR9	-0.165369	0.034622
CTRL	-0.160709	0.001887
CTSF	-0.2304	0.015345
CTSO	-0.109095	0.014038
CTSW	0.21434	0.011488
CTXN1	0.213345	0.00028
CUL3	-0.310455	0.045445
CUL4A	-0.21197	0.002187
CUL4B	-0.135616	0.028632
CUL5	-0.406475	7.1e-05
CX3CR1	-0.270766	0.011971
CXCL12	0.183206	0.002729
CXCL13	0.251956	9.2e-05
CXCL16	0.117824	0.04692
CXCR7	-0.138584	0.043217
CYB561	-0.142654	0.005688
CYGB	-0.163391	0.005643
CYP4X1	-0.174476	0.005047
CYP17A1	-0.404619	0.001349
CYP20A1	-0.13283	0.048331
DAB2	0.092989	0.04945
DACT1	0.162068	0.015708
DACT2	-0.293963	0.000836
DACT3	-0.107771	0.003859
DAD1	0.19468	0.001648
DAK	-0.199583	0.029818
DAP	0.155652	0.000491
DAPP1	-0.268613	0.022347
DARS	-0.128562	0.042002
DAZAP1	-0.093654	0.006399
DBI	0.127374	0.005748
DBN1	-0.222151	0.000297
DBNL	0.092219	0.025341
DBP	-0.335506	0.000213
DBT	-0.454126	1.6e-05
DBX2	-0.299168	0.000927
DCI	-0.099123	0.000456
DCK	-0.223395	0.002188
DCLK1	-0.35932	5.3e-05
DCLRE1A	0.104457	0.010512
DCLRE1C	-0.214914	0.017986
DCP1A	-0.511435	0.035492
DCP1B	0.223204	0.037122
DCTN6	-0.121518	0.016877
DCUN1D1	-0.423156	0.034604
DCUN1D4	-0.157596	0.004226
DCX	-0.435546	0.007053
DDI2	-0.234653	0.00123
DDN	0.218299	0.018406
DDOST	-0.169024	0.005306
DDR2	0.226034	0.004371
DDX3X	-0.412212	0.004976
DDX5	-0.223301	0.002883
DDX6	-0.329094	0.014572
DDX11	0.916851	0
DDX56	-0.115289	0.01998
DECR2	-0.303995	0.00018
DEF8	0.070572	0.028939
DENND1A	-0.184177	0.000515
DENND3	0.143515	0.003129
DENND4A	-0.095155	0.004064
DENR	-0.119034	0.048549
DEPDC5	0.151651	0.016441
DGKA	0.107846	0.013381
DHFR	-0.165647	0.001511
DHH	0.252163	0.004883
DHPS	-0.164852	0.010585
DHX15	-0.158656	0.000911
DHX36	-0.268411	0.003093
DIP2C	0.164599	0.039659
DIS3L	-0.233395	0.032764
DISP2	-0.056222	0.041716
DIXDC1	-0.169466	0.001829
DLC1	0.109741	0.021404
DLD	-0.208301	0.019376
DLEU7	-0.109005	0.019509
DLGAP1	-0.224556	0.002456
DLGAP4	0.121489	0.002075
DMN	-0.244205	0.030852
DMTF1	-0.222491	1e-06
DMXL1	-0.178177	0.009852
DMXL2	-0.157256	0.000908
DNAJA2	-0.249857	0
DNAJB4	-0.477508	0.020762
DNAJB6	-0.504412	0.009633
DNAJB14	-0.332884	0.029659
DNAJC1	-0.119124	0.043577
DNAJC5	-0.322415	0.013108
DNAJC7	0.164662	0.002308
DNAJC8	-0.095169	0.013432
DNASE1L1	0.225849	0.001331
DNM2	-0.413878	0.041074
DNM3	-0.378348	0.028637
DNTTIP1	-0.135315	0.024968
DNTTIP2	-0.409141	0.00034
DOCK4	-0.277398	0.000515
DOCK7	-0.199721	0.043631
DOLPP1	0.151675	0.014892
DONSON	-0.146755	0.0002
DOT1L	0.109538	0.047014
DPH3	-0.111125	0.003127
DPM2	0.06287	0.027485
DPP8	-0.181499	0.045552
DPP9	-0.173699	0.007003
DPPA4	0.223366	0.032646
DPYSL2	0.097914	0.003368
DPYSL3	-0.255562	0.002888
DR1	-0.169721	0.02556
DRG1	-0.173589	0.005204
DRP2	0.262387	0.011878
DSCAM	-0.280054	0.000727
DST	-0.179715	0.047738
DTNA	-0.13864	0.023915
DTX2	-0.170675	0.015678
DUS2L	-0.175754	0.044497
DUS4L	-0.431627	0.002989
DUSP3	0.118431	0.018949
DUSP4	0.126986	0.041991
DUSP8	-0.560687	9.1e-05
DUSP14	0.101021	0.039149
DUSP22	0.177778	0.033064
DUSP23	0.13207	0.026054
DYNC1I1	-0.127448	0.003612
DYNC1LI1	-0.407847	0.000262
DYNC1LI2	-0.122069	0.00117
DYNLRB1	0.090705	0.03435
DYNLT3	-0.788008	0.017698
DYX1C1	-0.221332	0.030917
DZIP1	-0.208281	0.000241
EBAG9	-0.188048	0.001546
EBF1	-0.21543	0.003174
EBF2	-0.206192	0.036081
ECD	-0.123042	0.019536
ECEL1	0.095878	0.018073
ECHDC1	-0.201172	0.013585
ECHS1	-0.16404	0.007221
EDAR	0.149407	0.000303
EDEM3	-0.114946	0.036915
EDG2	-0.187129	0.002078
EEF1A1	0.098992	0.03592
EEF1E1	-0.168547	0.013658
EEF2	0.073136	0.02114
EEF2K	-0.161238	0.042738
EFNA3	-0.056743	0.048854
EGFL6	-0.441564	0.000437
EGFL8	0.141691	0.025597
EGLN1	-0.178329	0.03213
EGLN3	-0.134994	0.033782
EHBP1	0.094716	0.044843
EHMT1	-0.110144	0.035499
EID1	-0.204023	0.02201
EIF1	0.107133	0.002281
EIF2A	-0.338831	0.003685
EIF2B2	-0.082408	0.046636
EIF2B3	-0.121447	0.00316
EIF2B4	-0.132185	0.004261
EIF2C2	-0.331143	0.009016
EIF3C	-0.756368	2.2e-05
EIF3E	0.175235	0.047855
EIF3G	0.09987	0.001705
EIF3J	-0.125187	0.02953
EIF4A1	-0.559144	0.003976
EIF4EBP1	0.178617	0.000504
EIF4G1	-0.283482	0.006428
EIF5	-0.366634	7e-06
EIF5A	-0.094682	0.004119
EIF5B	-0.298016	0.008361
ELAVL1	-0.223516	0.007441
ELAVL2	-0.107997	0.022591
ELAVL3	-0.228791	0.023429
ELL2	-0.161254	0.042734
ELOF1	0.090689	0.04209
ELOVL2	-0.241565	0.011272
ELOVL4	-0.192437	0.003364
EMCN	-0.137662	0.001113
EMID1	0.226117	0.035565
EMID2	0.267905	0.027392
EMP3	0.209296	0.004296
ENAH	-0.330979	0.000238
ENDOD1	-0.435501	0.00068
ENPP2	-0.139465	0.015202
ENTPD2	0.172865	0.000201
EP300	-0.136443	6.2e-05
EPC2	-0.096135	0.042043
EPHA1	-0.125281	0.033358
EPHA5	-0.386021	5.4e-05
EPHB6	-0.136266	0.006375
EPM2AIP1	-0.309546	0.005088
EPS8	-0.139748	0.004127
EPS15	-0.224887	0.006692
ERAF	0.211852	0.024364
ERAS	0.161988	0.040686
ERBB2IP	-0.179823	0.019745
ERBB3	0.155615	0.01925
ERF	0.193973	0.009938
ERGIC2	-0.418633	0.01096
ERLIN2	-0.073663	0.041782
ESF1	-0.291179	4.1e-05
ESRRB	-0.21834	0.028373
ESRRG	-0.180602	0.001399
ETAA1	-0.203076	0.044688
ETFB	0.113755	0.002328
ETNK1	-0.244586	0.01888
ETV5	-0.187745	0.0073
ETV6	0.077165	0.039919
EXOC2	-0.065489	0.023455
EXOC5	-0.131491	0.010667
EXOC7	-0.16528	0.004044
EXT2	-0.136227	0.0003
EYA4	0.172748	0.007216
F2R	-0.105603	0.036007
F3	-0.208795	0.041647
F13A1	0.174883	0.007607
FABP7	0.174517	0.02856
FADS1	0.094553	0.009429
FADS3	0.222452	0.001061
FADS6	-0.431327	1e-05
FAHD1	-0.185988	0.032051
FAIM3	0.199908	0.02586
FAM18B	-0.169195	0.02639
FAS	0.541541	0.023068
FAT3	-0.196558	0.0008
FBF1	0.1379	0.008589
FBP2	-0.229228	0.003089
FBXL15	-0.107329	0.043204
FBXL17	0.124204	3e-05
FBXO2	0.082185	0.037695
FBXO3	-0.170474	0.022139
FBXO7	-0.077736	0.042979
FBXO9	-0.72782	0.003555
FBXO10	0.120768	0.007017
FBXO11	-0.166406	0.018228
FBXO16	0.185408	0.001088
FBXO22	-0.161686	0.006546
FBXO33	-0.445583	5.2e-05
FBXO45	-0.153181	0.01631
FBXW7	-0.192958	0.004182
FCGR2B	0.169033	0.02416
FCHO2	-0.304129	0.001147
FDX1	0.075146	0.047762
FETUB	0.158112	0.032478
FEZ1	0.114691	0.002041
FFAR2	-0.326235	0.001785
FGF4	0.101379	0.029324
FGF9	-0.173719	8.4e-05
FGF12	-0.16996	0.000739
FGF14	-0.30209	0.001134
FGF18	-0.181894	0.010529
FGF21	0.14417	0.002006
FGFBP3	-0.24575	0.006895
FGFR2	-0.211622	0.018893
FGFRL1	0.107571	0.030049
FHL1	0.053506	0.038149
FIGN	-0.246965	0.016435
FIZ1	0.073856	0.025928
FKBP1A	0.141714	0.000171
FKBP8	-0.10433	0.021788
FKBP9	0.095739	0.015647
FLCN	-0.239568	0.000626
FLI1	-0.224423	0.040509
FLOT1	0.095154	0.032899
FLRT2	-0.238048	0.00031
FLT1	-0.230122	0.000502
FLVCR1	-0.164993	0.012933
FLYWCH1	-0.367527	0.000757
FMO1	0.171635	0.003823
FN1	0.210119	0.007085
FNDC4	-0.219698	0.000659
FNDC5	0.100885	0.008168
FNIP1	-0.262435	0.002164
FNTA	0.125024	0.00773
FOLH1	-0.23827	0.013929
FOXA3	0.169827	0.001569
FOXF2	0.098836	0.019089
FOXN3	-0.229527	0.001652
FOXP1	-0.203657	0.0005
FPGS	0.102957	0.042225
FREQ	-0.134577	0.002501
FSD1	0.102883	0.03101
FUBP3	-0.25359	0.013335
FUCA1	-0.322602	0.031037
FUSIP1	-0.245918	0.000869
FUT9	-0.268328	0.01172
FVT1	-0.114922	0.009621
FXYD1	0.256164	0.000129
FXYD3	0.196516	0.043912
FYTTD1	-0.228451	0.001332
G3BP2	-0.117941	0.01033
G6PC2	0.323641	0.00457
GABARAP	0.116106	0.002996
GABRA1	-0.316386	0.000144
GABRA2	-0.414299	0.024812
GABRA4	-0.136208	0.045303
GABRA5	-0.149538	0.002643
GABRB2	-0.20643	0.014507
GABRG1	-0.178072	6.9e-05
GABRG2	-0.304608	0.002524
GABRP	0.179379	0.02911
GAD1	-0.088854	0.038929
GAD2	-0.607921	0.000284
GADD45A	-0.247138	0.010325
GADD45G	0.189912	0.037007
GALK2	-0.140078	0.000807
GALNT1	-0.305877	0.010247
GALNT7	-0.231856	0.006098
GALNT12	-0.171783	0.03547
GANAB	0.101282	0.002666
GATA2	0.094496	0.038898
GATM	-0.253046	0.014039
GBE1	-0.177524	0.009689
GCAT	-0.200298	0.034065
GCDH	-0.071943	0.040293
GCLC	-0.188818	0.000923
GCLM	-0.273139	0.000859
GCN5L2	-0.162459	0.031159
GDI1	0.066675	0.017227
GDI2	-0.861204	0.017318
GEMIN4	-0.095537	0.028316
GEMIN7	-0.157126	0.000888
GFAP	0.245087	0.000247
GFER	-0.113465	0.034032
GFM1	0.134541	0.008081
GFOD1	-0.237961	0.000359
GFRA4	-0.153054	0.011728
GGNBP1	-0.082704	0.043853
GGPS1	-0.361	0
GJA9	-0.128422	0.01152
GJB1	-0.218562	0.000665
GJB3	0.365218	0.007405
GJE1	-0.245543	0.013014
GLCCI1	-0.256154	0.001439
GLI1	0.208604	0.009893
GLIS1	0.125275	0.031851
GLIS2	0.103286	0.011295
GLO1	-0.184889	0.025962
GLRA1	-0.422197	0.00042
GLRB	-0.230891	0.008497
GLRX	-0.385465	0.011581
GLRX2	-0.107367	0.032658
GM2A	-0.683359	0.002236
GMCL1L	0.381595	0.048323
GMPR2	-0.283048	0.003587
GMPS	-0.532296	0.000103
GNA13	-0.394579	0.008822
GNAI2	-0.321549	0.000949
GNAI3	-0.244773	0.000243
GNAL	-0.333081	0.000841
GNAO1	-0.163775	0.000142
GNAQ	-0.290086	0.000131
GNE	0.096634	0.003736
GNG2	-0.128816	0.047713
GNG3	0.087606	0.038391
GNG5	-0.387535	0.041328
GNG11	0.117554	0.04568
GNG13	-0.216088	0.006822
GNPDA2	-0.303784	0.008154
GNPTAB	-0.174231	0.024789
GOLM1	0.109943	0.010905
GOPC	-0.214379	0.008573
GORASP1	0.105209	0.048609
GPBP1L1	-0.385519	0.000153
GPC1	-0.163822	0.006351
GPC4	0.080208	0.046857
GPC5	-0.156118	0.021435
GPD2	-0.110902	0.006874
GPR17	0.217371	0.014346
GPR22	-0.2161	0.012953
GPR33	0.160135	0.022021
GPR37	-0.138842	0.024619
GPR68	-0.077157	0.026452
GPR85	-0.198824	0.001381
GPR87	0.153747	0.004033
GPR123	-0.364364	0.002909
GPR160	0.135274	0.028668
GPR173	0.202814	0.040525
GPR176	-0.173311	0.003419
GPRIN2	0.136255	0.012543
GPSN2	0.088604	0.017959
GPT2	-0.297165	0.001602
GPX1	0.124164	0.005391
GRB2	-0.129399	0.047222
GRIA1	-0.241394	0.002543
GRIA2	-0.174647	0.013112
GRIA3	-0.264464	0.000122
GRIA4	-0.560866	0.001955
GRIN3A	-0.160399	0.000219
GRIN3B	-0.325249	0.00202
GRIP1	-0.142541	0.027834
GRLF1	0.094173	0.003893
GRM1	-0.099112	0.019764
GRM2	-0.281227	0.008205
GRM3	-0.155211	0.006423
GRM5	-0.369528	0.005808
GRN	0.123728	0.006858
GRRP1	0.102867	0.020013
GRSF1	-0.185619	0.013975
GSG1L	0.140691	0.002194
GSK3B	-0.317355	0.000543
GSPT1	-0.266233	6e-05
GSTP1	0.094528	0.000291
GTF2F1	-0.274593	0.035958
GTF2H2	-0.194578	0.001253
GTF2H5	-0.15723	0.034164
GTF3C3	-0.108469	0.042611
GTPBP1	0.153818	0.003455
GTPBP2	0.11276	0.019876
GTPBP4	-0.391442	0.00133
GUCA2A	0.269027	0.001426
GUCY1A3	-0.101222	0.024347
GUCY1B3	-0.099154	0.030459
GYPC	0.125802	0.014961
H2AFY	-0.204696	0.003557
HAGH	0.270441	5e-06
HAP1	-0.134446	0.012392
HAPLN1	-0.219234	0.007388
HAPLN2	-0.130751	0.049511
HARS	-0.093678	0.013718
HBEGF	-0.147255	0.015786
HBXIP	0.101224	0.008821
HCFC2	-0.137585	0.047363
HCN2	-0.329403	2.2e-05
HDAC2	-0.112875	0.047768
HDAC3	-0.07144	0.012362
HDAC4	-0.113008	0.019046
HDAC9	-0.177634	0.049701
HDGFL1	-0.470519	0.016938
HDHD1A	0.173833	0.021007
HEATR3	-0.166768	0.002102
HECW1	-0.235281	0.010504
HECW2	-0.30141	0.002446
HELLS	-0.166712	0.027293
HELZ	-0.251953	0.001554
HEPH	-0.16599	0.017694
HERC4	-0.313044	0.000559
HERPUD1	-0.088905	0.039176
HES1	-0.131774	0.008556
HEXB	-0.127131	0.018457
HEY1	0.061162	0.036589
HHATL	0.110826	0.006343
HIATL1	-0.162921	0.012403
HIC2	0.158243	0.020879
HIGD2A	0.13125	0.005317
HIST1H1C	-0.313207	0.020622
HIST1H3F	-0.304642	0.020059
HIST3H2BA	-0.177592	0.049332
HIVEP1	-0.183095	0.021423
HIVEP2	-0.28319	0.023152
HIVEP3	-0.250025	0.000373
HK2	0.173618	0.02607
HLF	-0.170001	0.038071
HMG20A	-0.255359	0.00396
HMGB1	-0.382078	0.000471
HMGCL	0.129746	0.000461
HMGCS2	0.209368	0.01644
HMOX1	0.137782	0.045722
HNMT	-0.216704	0.000285
HNRNPA1	-0.228569	0.007765
HNRNPA2B1	-0.253502	0.007922
HNRNPL	-0.631783	0.000413
HNRNPU	-0.494662	0.003906
HNRPAB	-0.249176	0.000526
HNRPDL	-0.349386	0.000935
HNRPH2	-0.113969	0.021628
HNRPH3	-0.303286	0.002269
HNRPUL1	-0.107438	0.009759
HOMEZ	-0.203743	0.026274
HOOK1	-0.216421	0.00299
HOOK3	-0.198433	0.013678
HOXA5	-0.229454	0.00349
HOXA7	-0.162432	0.023565
HOXA10	-0.212823	0.003251
HOXB2	0.083547	0.013491
HOXB3	-0.147728	0.000229
HOXC6	-0.137039	0.005484
HOXC8	-0.227263	0.000225
HOXC9	-0.252854	0.000783
HOXD3	-0.134987	0.006862
HOXD8	-0.085517	0.049548
HP1BP3	0.096178	0.006878
HPCA	-0.403459	0.006167
HPS5	-0.247258	0.001595
HRASLS5	-0.124496	0.036086
HS2ST1	-0.170231	0.003343
HS6ST1	-0.097248	0.004039
HS6ST2	-0.249185	0.000607
HSD17B4	-0.137073	0.003695
HSDL2	-0.168789	0.026094
HSF1	0.112383	0.04457
HSF2BP	0.183425	0.034265
HSF4	-0.15873	0.016086
HSP90AA1	-0.445839	0.005631
HSP90AB1	-0.314766	0.007971
HSP90B1	-0.747346	0.001483
HSPA8	-0.220459	0.009347
HSPB1	0.245983	0.000805
HSPB2	0.240145	0.000249
HSPB8	0.136039	0.027469
HTR4	-0.203983	0.006852
HYAL2	0.149738	0.01515
IAH1	-0.345476	0.001587
IARS	-0.210212	0.004855
ICA1	-0.121946	0.003516
ICA1L	-0.134026	0.038569
ICAM1	0.127469	0.011985
ICAM4	0.359458	2.2e-05
ICMT	0.106364	0.03745
IDH1	-0.226945	0.007489
IDH3G	-0.072476	0.031881
IER2	-0.079083	0.047525
IER3IP1	-0.176067	0.037429
IER5L	-0.157113	0.002912
IFI30	0.158537	0.01175
IFITM3	0.12546	0.011066
IFNA4	0.110739	0.045569
IFRD1	-0.140529	0.049954
IFT20	-0.407223	0.000498
IFT57	0.100117	0.026688
IGF1	0.350223	0.00406
IGF1R	-0.148174	0.00621
IGF2	0.289338	0.000916
IGFALS	0.142787	0.038291
IGFBP4	0.300203	0.048094
IGFBP7	0.266946	0.000239
IGSF1	0.327616	0.002737
IGSF21	-0.220123	1.9e-05
IKBKAP	-0.200398	0.001391
IKZF1	0.096454	0.021854
IKZF2	-0.179678	0.010021
IKZF5	-0.296127	0.00078
IL4I1	0.095668	0.028441
IL13RA2	-0.462796	0.016097
IL17RA	-0.149032	0.0221
IL17RD	0.162886	0.010249
ILK	0.077759	0.045624
IMP3	0.111207	0.031336
IMPA2	-0.197405	0.018923
IMPAD1	-0.192787	0.00736
IMPG1	-0.315752	4.4e-05
INHA	-0.110067	0.004105
INHBB	-0.182871	0.002704
INPP1	-0.114458	0.02158
INPP5A	-0.078115	0.021896
INPP5F	-0.125878	0.019565
INPPL1	0.260271	0.014388
INTS2	-0.252416	7.1e-05
IPO7	-0.245448	0.004394
IQGAP1	-0.157744	0.041653
IQSEC3	0.074571	0.001654
IRAK1	-0.328593	0.000149
IRAK1BP1	-0.113127	0.046246
IRF2	-0.081869	0.03916
IRF2BP2	-0.231145	0.022203
IRF8	0.142358	0.02166
IRGM	-0.107944	0.031611
IRS2	-0.302755	0.002633
IRX1	-0.153107	0.044194
ISCA1	-0.327167	0.0139
ISCU	0.071369	0.025679
ISG20	0.393287	2e-05
ISLR	0.231235	0.003692
ISOC1	-0.475574	0.00019
ITCH	-0.198267	0.030523
ITGA10	0.152949	0.005145
ITGAE	-0.385451	0.0174
ITIH3	-0.171953	0.021179
ITM2C	0.114406	0.000611
ITPR2	-0.294314	0.000334
ITPR3	0.122202	0.010807
ITSN2	-0.305048	0.000865
IVNS1ABP	-0.234942	0.013319
JAG2	-0.182812	0.010767
JAKMIP2	-0.590686	3.7e-05
JARID1A	-0.149384	0.048793
JHDM1D	-0.255095	0.000262
JMJD1B	-0.106293	0.004304
JMJD1C	-0.163028	0.009729
JMJD3	-0.118024	0.022179
JMJD4	0.147631	0.032163
JMJD5	-0.172451	0.009921
JOSD1	0.074822	0.037568
JPH1	-0.152018	0.017484
JUN	-0.173398	0.028425
KALRN	-0.219125	0.009793
KCNA1	-0.120086	0.042113
KCNA6	0.225311	0.009829
KCNA7	0.0763	0.035515
KCNAB1	-0.376791	0.032314
KCNAB2	-0.749358	0.022584
KCNAB3	-0.260099	0.026708
KCNC1	-0.144551	0.014497
KCNG4	-0.139986	0.001058
KCNH2	-0.100574	0.030992
KCNJ3	-0.463241	0.000705
KCNJ9	-0.337577	0.042268
KCNJ14	-0.186948	0.001794
KCNK3	-0.253915	0.002203
KCNMA1	-0.32738	0.007658
KCTD2	-0.151217	0.030811
KCTD4	-0.121505	0.010814
KCTD8	-0.244096	0.009174
KCTD10	0.120128	0.003507
KCTD12	-0.147979	0.03477
KDELR3	0.146176	0.004112
KHDRBS3	-0.120989	0.027759
KHSRP	-0.447805	0.009018
KIF1B	-0.201367	0.009413
KIF3A	-0.178102	0.038481
KIF5B	-0.398409	5.6e-05
KIF5C	-0.678496	8.3e-05
KIFAP3	-0.320908	0.000167
KIT	-0.117179	0.039841
KLF9	-0.408157	0.018778
KLF13	-0.308558	0.045199
KLF14	0.283393	0.02215
KLHL4	-0.32693	0.000974
KLHL8	-0.300631	0.005564
KLHL12	-0.082477	0.048739
KLHL13	-0.121906	0.01498
KLHL17	-0.10882	0.015248
KLHL22	0.096719	0.002944
KLHL23	-0.093019	0.02416
KLHL24	-0.317609	0.024157
KPNA2	-0.108795	0.018001
KPNA3	-0.29974	0.018997
KRT10	0.10462	0.031869
KRT33A	-0.201554	0.038981
KRT34	-0.163236	0.015609
KRT71	0.185611	0.00555
KRT81	0.100156	0.037497
LACTB	-0.127376	0.015992
LAMA2	0.208092	0.007654
LAMA4	0.268946	0.003089
LAMP1	0.148827	1e-05
LAMP2	-0.274583	0.002042
LANCL3	-0.244233	0.014561
LAPTM4B	-0.13986	0.001322
LARP4	-0.29041	0.00641
LCE3A	-0.254421	0.031344
LCOR	-0.214183	0.025847
LDB2	-0.097879	0.041863
LDHA	0.102583	0.020411
LDHB	0.056351	0.034488
LDOC1L	0.076775	0.017529
LEMD2	-0.098389	0.027935
LGALS1	0.167459	0.030638
LGALS12	-0.288372	0.030116
LGI1	0.074697	0.019298
LGI2	-0.121308	0.010145
LGI4	0.160308	0.001237
LGMN	-0.153684	0.002465
LGR4	-0.144221	0.011648
LGR5	-0.152513	0.000128
LGR6	-0.224944	0.013415
LHFPL3	-0.196863	0.017896
LHX1	-0.125826	0.01316
LIME1	-0.129992	0.043327
LIMK1	-0.21478	0.001492
LINGO2	-0.181489	0.049702
LIPA	0.153703	0.000942
LMBRD1	-0.299342	0.001798
LOH12CR1	-0.090354	0.044175
LONP1	0.09023	0.006732
LPIN3	-0.175171	0.002038
LPL	0.164257	0.027961
LRMP	0.250501	0.000318
LRP1	0.058319	0.036123
LRP10	0.161542	0.001457
LRRC1	-0.13786	0.002772
LRRC4B	-0.409344	0.002375
LRRC4C	-0.197176	0.001574
LRRC8A	0.240941	0.000552
LRRC8C	-0.311797	0.001838
LRRC14	-0.113579	0.014989
LRRC47	0.09159	0.024739
LRRCC1	-0.225125	0.012768
LRRTM2	-0.120875	0.027511
LRRTM3	-0.278574	0.003559
LSM2	-0.189962	0.003584
LSM7	0.093734	0.018045
LSM10	0.10866	0.04165
LSM14A	-0.128547	0.041688
LSMD1	0.124628	0.005191
LUC7L	-0.315793	0.00068
LUZP1	-0.675364	2.2e-05
LXN	0.112283	0.033724
LY6G6E	0.115812	0.02912
LY86	0.277914	0.028756
LYG2	0.191904	0.000208
LYPD2	0.177417	0.012307
LYRM4	0.133846	0.000146
LYSMD1	0.096137	0.017825
LYSMD3	-0.164234	0.003136
LYZL1	0.144006	0.042164
M6PR	-0.255747	0.018861
MADD	-0.270301	1.9e-05
MAF	-0.259148	0.002558
MAFG	-0.146258	0.007083
MAGEB3	0.425519	0.013694
MAGEH1	-0.115958	0.009552
MAN1C1	0.105006	0.001275
MAP1LC3A	-0.149792	0.025815
MAP1LC3B	0.07857	0.006251
MAP2K4	-0.515852	0.01374
MAP2K7	-0.285429	0.027131
MAP3K1	0.356641	1e-05
MAP4K2	-0.252399	0.00106
MAPK1	0.296834	0.044001
MAPK3	0.171596	0.001671
MAPK4	-0.123568	0.002906
MAPK8	-0.159084	0.014775
MAPK9	-0.236287	0.002759
MAPK11	-0.141042	0.024383
MAPK12	-0.133118	0.043253
MAPKAP1	-0.197111	0.001433
MAPKAPK2	0.065391	0.019454
MAPKAPK5	0.181504	0.000674
MAPRE1	-0.206445	0.027014
MAPRE3	-0.105509	0.030724
2005-03-01	-0.216518	0.009326
2007-03-01	-0.256087	0.016026
MARK1	0.122369	0.033565
MARK3	-0.083092	0.020133
MARK4	-0.141281	0.03377
MAT2B	-0.136576	0.027914
MAZ	-0.252581	0.004382
MBD3	0.110157	0.004335
MBD3L1	0.240524	0.01543
MBP	0.075877	0.044039
MBTD1	-0.168917	0.028113
MBTPS2	-0.117423	0.027956
MC5R	0.160402	0.008897
MCART6	0.109967	0.006808
MCC	-0.234528	0.00111
MCL1	-0.188823	0.031313
MCOLN1	0.107327	0.011584
MCTP2	0.165655	0.046876
MDGA2	-0.441768	9.8e-05
MDH1B	0.278896	0.012269
MDM2	-0.435144	0.000612
ME2	-0.126312	0.019137
MECR	-0.338372	0.000847
MED9	-0.091053	0.006128
MED12	0.14059	0.005483
MED16	-0.135891	0.010047
MED19	-0.212963	0.008542
MEF2A	-0.343297	0.007497
MEF2B	0.233318	0.002923
MEF2C	-0.419566	0.001292
MEGF10	-0.151568	0.002371
MERTK	-0.188195	0.022625
MESP2	0.257156	8.8e-05
MFSD3	-0.201389	0.044508
MGAM	0.12966	0.042421
MGAT2	-0.201718	0.000896
MGAT5	-0.17252	0.008004
MGP	0.312526	0.004324
MGST3	-0.218823	0.003732
MIA3	-0.223587	0.040714
MIB1	-0.337164	0.001774
MID1IP1	0.087824	0.007304
MIER3	-0.148093	0.006986
MIF	-0.401453	2.6e-05
MINK1	0.085787	0.025244
MIS12	-0.173758	0.015688
MKI67IP	-0.143183	0.016976
MKLN1	-0.206381	0.040561
MKNK2	-0.260549	0.013315
MKRN2	-0.101535	0.013584
MLC1	0.10535	0.042664
MLL3	-0.13447	0.023853
MLLT10	-0.392968	0.046227
MLLT11	0.066577	0.049234
MLSTD2	-0.369124	0.003471
MLX	-0.405091	0.001214
MMD	-0.130067	0.034488
MMP2	0.420518	0.006707
MOAP1	-0.077418	0.010048
MOBKL3	-0.233787	0.001106
MOCS3	0.106028	0.047378
MON1B	-0.398948	0.000716
MORF4L1	-0.285353	0.004973
MOSC2	0.08567	0.002502
MOSPD1	-0.194338	0.002563
MPHOSPH1	-0.15232	0.03015
MPHOSPH6	-0.103286	0.044676
MPHOSPH10	-0.102697	0.022386
MPI	-0.110642	0.025377
MPP5	-0.379033	0.02001
MPP6	0.123318	0.03573
MPV17	-0.225326	0.014605
MPZ	0.258256	0.001806
MPZL1	-0.191873	0.014327
MRAS	0.118694	0.000132
MRE11A	0.125303	0.046647
MREG	-0.186973	0.005649
MRFAP1	0.152293	0.000153
MRGPRF	0.155925	0.01054
MRM1	-0.193531	0.001591
MRPL2	0.110214	0.001267
MRPL14	-0.232413	0.015696
MRPL15	-0.31498	0.004614
MRPL18	-0.154931	0.006162
MRPL20	-0.114109	0.010312
MRPL22	0.105528	0.006022
MRPL23	0.124541	0.002008
MRPL27	0.067258	0.031071
MRPL44	-0.247151	0.020349
MRPL45	-0.172167	0.016776
MRPL47	0.210402	0.016125
MRPL48	-0.096525	0.019672
MRPL53	0.131007	0.000973
MRPL54	0.130853	0.022919
MRPS10	-0.15895	0.009598
MRPS17	-0.070755	0.029674
MRPS25	-0.217504	0.014288
MRPS27	-0.159688	0.005002
MRRF	0.138777	0.00275
MRTO4	0.079174	0.036758
MRVI1	-0.280582	0.000397
MSC	0.255725	0.001384
MSI2	-0.296406	0.009774
MSL2L1	-0.161829	0.035793
MSLN	0.146463	0.028537
MSRA	-0.072569	0.030791
MTF1	0.157893	0.004397
MTF2	-0.194864	0.001162
MTFMT	-0.195283	0.034626
MTFR1	-0.189575	0.002516
MTHFD1	-0.311803	9.1e-05
MTHFD1L	-0.152711	0.021324
MTHFSD	-0.143847	0.001752
MTIF2	-0.18621	0.002771
MTM1	-0.225063	0.023465
MTMR2	-0.190981	0.00303
MTMR4	-0.366992	1.8e-05
MTMR6	-0.508811	0.020548
MTTP	0.107181	0.013091
MTX3	-0.179403	0.014297
MUC2	-0.299104	0.004476
MUM1L1	-0.256027	0.002448
MUTYH	0.128442	0.003027
MVP	0.21947	0.003894
MXRA8	0.186017	0.004936
MYBPH	0.146976	0.038128
MYL9	0.154112	0.006036
MYLK	0.116737	0.030975
MYNN	-0.164233	0.026686
MYO5A	-0.198678	0.002539
MYO5C	0.123258	0.008286
MYO10	-0.195457	0.00509
MYO18B	-0.049333	0.047859
MYOC	0.301012	0.00096
MYOT	-0.209573	0.025128
MYST1	-0.140169	0.008669
MYT1L	-0.152413	0.006163
N6AMT2	0.127084	0.00177
NAB1	-0.172004	0.002967
NADK	-0.309265	0.007728
NAGPA	0.103814	0.028848
NALCN	-0.161388	0.00024
NANS	-0.155134	0.025097
NAP1L1	-0.503161	0.0001
NAPB	-0.450636	0.003975
NAPG	-0.248481	0.002031
NARFL	0.074135	0.028536
NARG1	-0.270018	0.00741
NARG1L	-0.312321	0.002681
NARG2	-0.110096	0.011657
NAT13	-0.129584	0.024607
NAV3	-0.124243	0.032151
NBL1	0.173426	0.024844
NBR1	-0.309158	0.013358
NCAM1	0.208397	0.002193
NCAM2	-0.586295	5.5e-05
NCAPD2	0.179258	0.018261
NCAPD3	-0.175266	0.003457
NCAPG2	-0.175989	0.002003
NCDN	0.075347	0.04682
NCK1	-0.129245	0.048911
NCKAP1	0.103996	0.01338
NCKIPSD	-0.105695	0.019689
NCL	-0.731746	0.005443
NCOA1	-0.182597	0.000104
NCOA4	-0.208299	0.036078
NCOR1	-0.43192	3.3e-05
NCOR2	0.075227	0.017524
NDEL1	-0.201492	0.009379
NDN	0.087324	0.003681
NDRG1	0.173273	0.005559
NDUFA1	0.106229	0.001872
NDUFA5	0.132523	0.001541
NDUFA7	0.075901	0.043195
NDUFA8	0.108423	0.017693
NDUFAB1	-0.179832	0.029007
NDUFB3	0.126755	0.000272
NDUFB9	0.072507	0.007962
NDUFB10	0.115284	0.002568
NDUFB11	0.120598	0.000423
NEDD4	-0.355715	0.033508
NEDD9	-0.092633	0.012393
NEK7	-0.248951	0.000266
NELL1	-0.184796	0.010901
NEU3	0.200673	0.008816
NFIC	-1.01192	0.001653
NFIL3	0.177532	0.003491
NFIX	-0.204867	0.028494
NFKB1	-0.117078	0.030515
NFKBIZ	-0.207648	0.021295
NFX1	-0.195314	0.010833
NGEF	0.194114	0.000442
NGFRAP1	0.105544	0.000408
NHLRC2	-0.313971	0.004922
NICN1	-0.376236	0.001534
NIF3L1	-0.072603	0.035031
NIPA2	-0.276134	0.001262
NIPBL	-0.247409	0.008502
NISCH	-0.405833	0.000255
NKAP	0.138378	0.037312
NKRF	0.188228	0.009007
NKX2-2	-0.151694	0.024642
NLGN1	0.315154	0.031804
NLGN2	0.067117	0.041326
NLK	-0.226341	0.012083
NLRP5	-0.218675	0.000105
NMBR	0.162646	0.04944
NMD3	-0.27718	0.017093
NMU	0.11177	0.029181
NODAL	0.186456	0.021217
NOL5A	-0.123379	0.012076
NOL7	-0.184136	0.000276
NOL8	-0.324184	0.004449
NOLA3	0.141902	0.000781
NOLC1	-0.169817	0.006527
NOS3	0.084859	0.022807
NOSTRIN	-0.283455	0.001946
NOTCH1	-0.088564	0.010027
NPC1	-0.173742	0.027618
NPDC1	0.068381	0.009978
NPEPL1	0.136644	0.001275
NPEPPS	-0.245058	0.025097
NPR1	0.273376	0.049209
NPR2	0.108633	0.018451
NPTX1	-0.15117	0.00172
NPTX2	0.145826	0.041414
NPY	0.185705	4.6e-05
NPY1R	-0.146068	0.036184
NPY5R	-0.215118	0.002194
NR1D1	-0.33899	0.003101
NR1D2	-0.124228	0.033357
NR2F1	-0.113232	0.028377
NR2F6	-0.185285	0.010354
NR4A3	0.134786	0.014135
NRG3	-0.200508	0.017517
NRIP1	-0.249212	0.021577
NRN1	0.178734	0.003426
NRN1L	0.15568	0.042421
NRSN1	-0.080538	0.028558
NSBP1	-0.094843	0.018762
NSDHL	0.176939	0.004281
NSF	-0.451768	0.017777
NSFL1C	0.113129	0.000572
NT5M	0.059055	0.019965
NTHL1	0.220474	0.004892
NTRK2	-0.224961	0.000656
NTRK3	-0.335032	6.8e-05
NTSR2	0.084451	0.032634
NUAK1	-0.134561	0.01771
NUBP2	-0.176396	0.044545
NUCB1	0.10653	0.009321
NUCKS1	-0.200288	0.025683
NUDCD1	-0.265182	0.008943
NUDCD2	-0.386559	0.001072
NUDT3	0.087389	0.013461
NUDT4	-0.108093	0.043024
NUDT5	0.155615	0.037336
NUDT10	-0.143658	0.00836
NUDT18	0.176366	0.00132
NUDT21	-0.346749	0.000262
NUF2	0.187248	0.024386
NUFIP2	-0.265733	4.2e-05
NUMA1	-0.102293	0.001293
NUP85	-0.270523	0.010766
NUP88	0.059238	0.039603
NXF2	0.321862	0.000188
NXN	0.095781	0.017366
NXPH1	-0.282908	8.2e-05
NXPH4	-0.151256	0.00797
NXT2	-0.291892	0.009594
OAZ1	0.094926	0.016988
OCLN	-0.118379	0.044295
ODC1	0.207723	0.000369
ODZ1	-0.226794	0.005409
ODZ2	-0.205236	0.037251
ODZ3	-0.185009	0.038578
ODZ4	-0.270142	0.006619
OGDH	-0.102491	0.034097
OGN	0.282099	0.045229
OGT	-0.354693	0.028711
OLFM2	-0.160996	0.015213
OLFM3	-0.219501	0.001223
OLFML3	0.172482	0.039626
OLIG1	0.083182	0.039545
OMD	0.174228	0.040626
OPN3	0.128104	0.022563
OPRD1	0.203872	0.021151
OPTN	-0.168388	0.019101
ORAI1	-0.116006	0.001018
ORAI2	-0.170995	0.006928
ORMDL3	0.082363	0.033762
OSBPL9	-0.168257	0.00297
OSBPL11	-0.16123	0.01501
OSGEPL1	-0.386146	0.01105
OTC	-0.299933	0.027172
OTUB1	-0.700281	5e-05
OTUB2	0.122802	0.024342
OVGP1	-0.225925	0.018388
OVOL2	0.312621	0.013302
OXCT1	-0.26849	0.000372
OXSR1	-0.123072	0.045625
P2RX4	-0.277211	0.004273
P2RX5	-0.092358	0.01733
P4HB	0.142945	0.001572
PACSIN1	-0.317523	0.001701
PAFAH1B1	-0.260231	0.034003
PAH	-0.178394	0.043981
PAIP1	-0.311657	0.001394
PAIP2	0.105525	0.009467
PAK1IP1	-0.182859	0.018986
PAK4	0.114914	0.019465
PAK7	-0.115525	0.044293
PANK3	-0.251512	0.010551
PANX2	-0.147547	0.00832
PAPD4	-0.308478	0.002892
PAPOLA	-0.229681	0.006954
PAPOLB	0.175644	0.048527
PAQR3	-0.197715	0.00359
PAQR4	-0.081543	0.04766
PAQR8	-0.334011	0.005693
PAQR9	-0.133646	0.004295
PARD6B	-0.062588	0.022663
PARK7	0.075257	0.042042
PARP14	0.135707	0.043698
PAX4	0.149169	0.047451
PBLD	0.154303	0.032887
PBRM1	-0.3399	3e-06
PBX1	-0.18605	0.043049
PBXIP1	0.158758	0.001749
PCBD1	0.114584	0.008232
PCBP1	0.061525	0.038732
PCCA	0.057447	0.016731
PCDH7	-0.310963	0.000857
PCDH8	-0.145814	0.034116
PCDH9	-0.072244	0.028654
PCDH10	-0.218195	0.003688
PCDH17	-0.161582	0.003116
PCDHA11	-0.255083	0.013917
PCDHB13	0.121817	0.042211
PCDHB17	-0.149197	0.026646
PCLO	-0.258737	0.046541
PCNP	-0.438507	0.003655
PCNXL2	-0.096369	0.016267
PCOLCE	0.272514	0.009253
PCP4L1	-0.417161	0.01445
PCSK1	0.139056	0.018627
PDAP1	-0.529158	1e-06
PDCD4	-0.138036	0.018267
PDCD5	0.103253	0.008245
PDCL	-0.17319	0.021303
PDCL2	0.231388	0.001947
PDDC1	-0.213486	0.000252
PDE1B	-0.098891	0.025538
PDE4B	-0.386072	0.000311
PDE6D	0.120851	0.029216
PDE10A	-0.267847	0.001296
PDGFA	-0.115851	0.023172
PDGFB	-0.100764	0.015973
PDGFD	-0.123168	0.023534
PDGFRB	0.247441	0.000599
PDGFRL	0.170695	0.013105
PDHX	-0.194033	0.009577
PDIK1L	-0.132238	0.027703
PDK3	-0.131119	0.005744
PDLIM4	0.194575	0.010768
PDPK1	-0.523924	0.000292
PDPN	0.191894	0.000249
PDXP	0.06828	0.016975
PER2	-0.30307	0.004439
PEX16	-0.168802	0.017916
PEX26	-0.075639	0.047108
PFDN1	-0.266407	9e-06
PFKFB4	-0.114538	0.027594
PFN1	-0.5342	1e-05
PFTK1	-0.163436	0.01014
PGD	0.105899	0.040602
PGK1	0.112522	0.010122
PGR	-0.093912	0.016244
PHACTR1	-0.113342	0.033651
PHACTR3	-0.164004	0.033134
PHF6	-0.198136	0.001071
PHF20	-0.347908	0.000158
PHF20L1	-0.36266	0.000109
PHF21A	-0.13948	0.032778
PHGDH	0.148602	0.014775
PHKG1	-0.181176	0.036213
PHOSPHO1	-0.640803	0.00108
PHPT1	0.113338	0.029592
PHYHIP	-0.163293	0.023445
PI4KA	0.132381	0.00141
PIAS1	-0.190602	0.032152
PIAS2	-0.143417	0.003042
PICALM	0.158025	0.042419
PIGA	-0.195413	0.03183
PIGF	0.10121	0.005543
PIGO	0.086651	0.049318
PIGR	0.139181	0.038091
PIGX	-0.323701	0.000794
PIK3C3	-0.21817	0.007789
PIK3CA	-0.408302	0.010943
PIK3R1	-0.528942	0.000447
PIM1	-0.247366	1.2e-05
PIM2	0.107391	0.00031
PIP4K2A	-0.684986	0.001501
PIP5K1B	-0.330271	8e-06
PIP5K3	0.221585	0.002454
PITRM1	-0.083863	0.012542
PJA1	-0.140568	0.007507
PJA2	-0.895736	0.017792
PKD1L2	0.164712	0.027493
PKIB	-0.278116	0.00793
PKN3	0.256791	0.009505
PKP4	-0.501401	0.000228
PLA2G2C	0.154551	0.025611
PLA2G3	-0.095527	0.012687
PLA2G6	-0.273167	0.048721
PLA2G12B	0.265721	0.002839
PLAC1	0.169601	0.020314
PLCB4	-0.109412	0.004688
PLCH1	-0.211728	8.2e-05
PLCXD2	-0.213896	0.001485
PLEKHA2	0.130033	0.006426
PLEKHA4	0.309578	0.005033
PLEKHA6	-0.139553	0.001481
PLEKHA7	0.215629	0.003953
PLEKHF2	-0.195057	0.027827
PLEKHG4	-0.125977	0.04114
PLEKHH1	-0.263289	0.00269
PLEKHJ1	-0.185959	0.000366
PLK2	-0.160031	0.009574
PLLP	-0.124656	0.049516
PLOD3	0.162845	0.000338
PLP2	0.241351	4.3e-05
PLRG1	-0.148303	0.001228
PLS3	-0.136465	0.002388
PLXDC1	-0.10888	0.039364
PLXNA1	0.185527	0.011916
PMM1	-0.153584	0.023339
PMP2	0.474136	0.036185
PMP22	0.271324	0.004393
PNMA1	0.241578	0.003652
PNPLA7	0.112858	0.0112
PNRC1	-0.145154	0.008802
PODXL	0.095412	0.034313
PODXL2	-0.266366	0.00095
POGZ	0.155138	0.009837
POLB	-0.291361	8e-06
POLE3	-0.192997	0.016282
POLR1E	-0.240304	0.004579
POLR2E	0.086119	0.032055
POLR2H	-0.101704	0.045354
POLR3GL	0.109913	0.011858
POLS	-0.075684	0.020543
POMP	0.12005	0.012769
PPAP2C	0.120689	0.013592
PPAPDC3	0.125978	0.043295
PPARGC1A	-0.616615	0.036705
PPARGC1B	-0.130017	0.039033
PPCS	-0.208125	0.003802
PPFIA2	-0.085827	0.033657
PPFIA3	-0.197792	0.001416
PPIB	0.125945	0.002336
PPIF	-0.241094	0.000152
PPM1B	-0.260313	0.048901
PPM1J	0.204919	0.038262
PPM1L	0.123507	0.00238
PPM2C	-0.149895	0.011921
PPME1	0.133644	0.004727
PPP1CC	-0.165795	0.036289
PPP1R1B	-0.14549	0.014369
PPP1R3B	0.143637	0.029699
PPP1R8	0.100115	0.007605
PPP1R9A	-0.220999	9e-06
PPP1R12A	-0.416694	0.013331
PPP1R14A	0.120605	0.041918
PPP2R5C	-0.210559	0.037091
PPP2R5E	-0.430005	0.001177
PPP3R1	-0.823841	0.023438
PPP4C	-0.151296	0.001017
PPP5C	0.1117	0.02529
PPT2	0.103141	0.01032
PRDM2	-0.154788	0.005143
PRDX1	-0.082655	0.043216
PRDX4	-0.160013	0.045635
PRICKLE2	0.115445	0.012562
PRKAA1	-0.266615	0.010906
PRKACB	-0.305973	0.024411
PRKAG1	-0.142263	0.011147
PRKAR1B	0.141308	9.4e-05
PRKCDBP	0.146226	0.00638
PRKCQ	0.200621	0.00216
PRKRIR	-0.151348	0.015595
PRMT2	0.133723	0.003353
PRNP	0.127911	0.002794
PROX1	-0.233235	0.001496
PRPF18	-0.169399	0.003182
PRPF39	-0.198139	0.005687
PRPF40A	-0.247844	0.027163
PRPS1	-0.422665	0.015578
PRR13	0.104954	0.018589
PRR14	0.08704	0.030266
PRR18	-0.085523	0.029993
PRRG1	0.233058	0.026808
PRRG3	0.251983	0.001671
PRRT3	-0.191844	0.016139
PRX	0.391975	0.000475
PSD	-0.202424	0.012745
PSD2	-0.10933	0.031137
PSEN2	-0.147009	0.017277
PSENEN	0.133781	0.000522
PSIP1	-0.142335	0.010999
PSMA2	0.088199	0.011665
PSMA3	-0.338154	2.7e-05
PSMB3	-0.17045	0.001291
PSMB6	0.180221	0.000224
PSMC2	0.07792	0.026963
PSMC6	-0.335298	0.008034
PSMD1	-0.168623	0.009799
PSMD7	-0.300531	0.01216
PSMD8	-0.127889	0.013601
PSME3	-0.234475	0.00259
PSTK	-0.184647	0.03386
PSTPIP2	-0.18864	0.047339
PTER	0.120495	0.022727
PTHLH	-0.163782	0.033427
PTMS	-0.316402	0.015411
PTP4A2	-0.397979	0.031733
PTPLAD1	-0.520893	0.012984
PTPLB	0.208662	0.000238
PTPN1	0.098055	0.014274
PTPN9	0.165635	0.001364
PTPN14	0.43667	0.00993
PTPRO	0.108319	0.025584
PTPRZ1	-0.097752	0.017254
PTRH1	0.160418	0.029166
PUM1	-0.237146	0.018972
PUS1	0.108065	0.000906
PUS7	-0.203908	0.013673
PUS7L	-0.149153	0.043159
PVR	-0.416882	0.018521
PVRL4	-0.1947	0.002131
PXMP3	-0.0927	0.040022
PYCRL	0.175035	0.010565
PYHIN1	-0.352668	0.001032
QPCT	-0.252627	0.007283
QRICH1	-0.130026	0.00139
QSER1	-0.236907	0.005677
RAB1B	-0.231393	0.000941
RAB3C	-0.258617	0.027046
RAB3GAP1	-0.130807	0.000863
RAB8A	-0.149522	0.00246
RAB9B	-0.119392	0.023167
RAB10	-0.527078	0.000987
RAB11A	-0.122575	0.014423
RAB15	0.097602	0.004338
RAB18	-0.717591	0.017397
RAB24	-0.323131	0.000538
RAB26	0.162831	0.008579
RAB30	-0.162176	0.014771
RABEPK	-0.162761	0.010402
RABL3	0.085699	0.012678
RAD1	-0.277559	0.00037
RAD21	-0.293386	0.000651
RAD51	0.186086	0.004857
RAF1	-0.099297	0.046764
RAI1	-0.075149	0.013731
RAI2	-0.213634	0.011049
RALBP1	-0.193589	0.001792
RALYL	-0.199762	0.002114
RAMP1	0.09405	0.018392
RAMP2	-0.903056	0.000239
RAN	-0.089114	0.02194
RANBP1	-0.107521	0.014094
RANBP5	0.147522	0.046947
RANBP6	-0.243771	0.002792
RANBP9	-0.298408	0.027729
RANBP10	0.115085	0.002004
RANGAP1	-0.205718	0.003666
RANGRF	0.10909	0.035909
RAP1B	-0.395533	0.020585
RAPGEF2	-0.178576	0.006369
RAPGEF3	0.158971	0.007955
RAPGEF4	-0.13635	0.040089
RAPGEF5	-0.232197	0.005332
RARRES2	0.180354	0.025706
RARS	0.060728	0.01507
RASA1	-0.306708	1.5e-05
RASA2	-0.147328	0.027593
RASGEF1B	-0.152296	0.011073
RASSF4	-0.425665	0.000835
RASSF5	-0.191489	0.033776
RBBP5	0.066642	0.002915
RBBP7	-0.184592	0.024678
RBED1	0.096611	0.003038
RBL2	-0.124389	0.032856
RBM3	-0.201276	0.033092
RBM6	-0.104663	0.022932
RBM7	-0.130283	0.02089
RBM8A	-0.246312	0.000689
RBM9	-0.365283	0.000356
RBM12	-0.222042	0.006752
RBM16	-0.226498	0.001207
RBM26	-0.207466	0.000802
RBM28	0.079351	0.034935
RBM34	-0.299013	0.000141
RBP1	0.197946	0.005509
RBP4	0.208875	0.010969
RC3H2	-0.465103	0.000238
RCBTB2	-0.456308	0.001046
RCC2	-0.423001	0.005061
RCN3	0.109738	0.038388
RCOR1	-0.163941	0.010948
RCOR3	-0.223509	0.003138
RDH5	0.162713	0.006523
RDH11	-0.294242	0.021317
RDM1	0.160086	0.005695
RDX	-0.479249	0.000133
RECQL	-0.175198	0.021376
REEP2	-0.123227	0.026426
REEP5	0.1093	0.03461
REL	0.179543	0.023866
RELN	0.140468	0.010866
RENBP	0.082107	0.010823
REPS1	-0.118615	0.020047
REPS2	-0.206156	0.000482
RERG	-0.174027	0.00247
REV1	-0.130725	0.03087
REXO2	0.101848	0.018817
RFC1	-0.110754	0.031847
RFK	-0.301179	0.025246
RFXANK	0.178055	0.048488
RFXDC2	-0.25642	0.003872
RGS3	-0.208411	0.03977
RGS7BP	-0.597443	0.001012
RGS8	0.148087	0.014478
RGS17	-0.437269	0.000169
RHBDD1	0.077332	0.022343
RHBDF1	0.080242	0.042482
RHEBL1	0.113262	0.024489
RHO	0.174934	0.049552
RHOBTB3	-0.20835	0.028487
RHOT2	-0.110006	0.014292
RIF1	-0.229581	0.000386
RINT1	0.181132	0.010341
RIPK5	-0.183229	0.04356
RIPPLY2	-0.367103	0.000687
RIT2	-0.123249	0.021664
RLBP1L2	-0.268772	0.001539
RMND5B	0.10611	0.023602
RNF6	-0.429135	0.003196
RNF10	0.111528	0.002981
RNF13	-0.589059	0.014955
RNF19A	-0.236984	0.003721
RNF26	-0.066746	0.033482
RNF41	-0.22814	0.021894
RNF123	0.141028	0.000552
RNF128	-0.243617	1e-06
RNF144A	-0.086024	0.043333
RNF149	-0.222637	0.002315
RNF170	-0.31469	0.005079
RNF180	-0.20904	0.038933
RNF213	0.098408	0.005433
RNH1	0.083548	0.005933
RNPEP	0.162642	0.009447
RNUXA	-0.148538	0.031221
ROBO1	-0.33603	0.000488
ROBO2	-0.247034	0.013607
ROBO4	0.069208	0.039399
ROGDI	-0.094698	0.008357
RPE	0.193194	0.044557
RPGR	-0.202999	0.004821
RPH3A	-0.374509	0.01887
RPL4	0.109345	0.003288
RPL6	0.151416	0.000129
RPL7A	0.149237	0.000111
RPL8	0.113387	0.009101
RPL10	0.122359	0.000899
RPL13	0.111417	0.00248
RPL13A	0.175675	0.025651
RPL18	0.188067	0.000407
RPL18A	0.132085	0.000469
RPL19	0.085967	0.017354
RPL23A	0.132603	0.00029
RPL26	0.163695	1.1e-05
RPL27	0.126733	0.015244
RPL28	0.122203	0.000792
RPL34	0.186528	0.000397
RPL36	0.105052	0.029065
RPL36AL	0.138336	0.00595
RPL37	0.100779	0.036808
RPL38	0.126601	0.006133
RPL39	0.173246	0.001885
RPLP1	0.129058	0.002411
RPS2	0.15	0.001558
RPS3	-0.151556	0.046039
RPS3A	0.116631	0.001425
RPS4X	0.157628	0.000127
RPS4Y2	0.233227	0.011561
RPS5	0.190829	4.8e-05
RPS6KA5	0.11094	0.019462
RPS7	0.18346	0.0001
RPS8	0.117165	0.013436
RPS10	0.105965	0.01692
RPS11	0.193772	0.000379
RPS13	0.187746	0.030298
RPS14	0.217911	5e-06
RPS16	0.168963	0.000705
RPS18	0.128831	0.000284
RPS23	0.127703	0.006194
RPS24	-0.217872	0.015113
RPS26	0.150318	9e-06
RPS27	0.114799	0.001573
RPS27L	0.087791	0.045559
RPS28	0.118776	0.000922
RPS29	0.155625	0.000387
RPUSD3	0.134345	0.046488
RRAS	0.172269	0.026049
RRS1	-0.170893	0.025491
RSF1	-0.28101	0.00081
RSL1D1	-0.154821	0.043103
RSRC1	-0.187129	0.000723
RTF1	-0.148899	0.038276
RTN1	-0.299161	0.006739
RTN3	0.320707	0.01172
RTN4	-0.22198	0.002226
RTN4IP1	-0.221033	0.000137
RTP3	-0.21236	0.034052
RUFY3	-0.22255	0.002732
RUNX1T1	-0.188992	0.002536
RUVBL2	0.088265	0.042087
RWDD4A	-0.212317	0.009153
RYK	-0.148598	0.048466
RYR2	-0.086201	0.00694
RYR3	-0.124357	0.002602
S100A4	0.270296	0.00093
S100A11	0.326842	3e-05
S100B	0.08574	0.037173
SAC3D1	0.255084	0.000424
SAE2	-0.115962	0.008015
SALL3	0.124525	0.004402
SAMD5	-0.179181	0.020926
SAP18	0.152601	0.003344
SAP130	-0.141005	0.001573
SBF2	-0.135504	0.045819
SBK1	-0.214881	0.004166
SBNO2	-0.218847	0.011129
SCAMP1	-0.330615	0.000109
SCARB1	0.105179	0.003755
SCG2	0.128684	0.000513
SCHIP1	-0.074505	0.005677
SCN1B	-0.08494	0.027467
SCN8A	-0.181899	0.00025
SCNN1A	0.164648	0.044837
SCOC	-0.683199	0.010104
SCRN3	-0.244169	0.000119
SCRT1	-0.704858	0.006351
SDC2	-0.334854	0.016179
SDF2	0.078552	0.032628
SDF2L1	-0.164522	0.019212
SDHB	0.084157	0.018659
SEC14L4	0.275816	6.1e-05
SEC23IP	-0.207727	0.001137
SEC61B	0.066866	0.049297
SEL1L	-0.26365	0.024938
SEMA3A	-0.192636	0.034539
SEMA3B	0.243336	0.001307
SEMA3E	-0.183338	0.030044
SEMA6B	-0.260075	0.007124
SENP2	-0.43339	0.000444
SENP7	-0.324463	0.000125
2009-09-01	-0.11826	0.005729
SEPW1	-0.201477	0.002635
SEPX1	0.073222	0.031304
SERINC1	-0.44526	0.017741
SERINC3	-0.705466	0.024036
SERPINA12	-0.264901	0.029318
SERPINF1	0.242025	0.021873
SERPING1	0.279973	0.007216
SERPINH1	0.197658	0.029031
SERTAD4	0.10514	0.042584
SESN1	-0.253962	0.007283
SET	-0.363479	0.011628
SETD1B	-0.418717	8.2e-05
SETX	-0.11624	0.002463
SF1	0.121435	0.014471
SF3B1	-0.191832	0.02393
SF3B2	-0.431236	0.002076
SF4	0.414459	5.5e-05
[truncated: 566 more rows]

## Sheet: SOD1(G93A) 112-126d (GSE18597)
gene	r	prob
A2M	1.43325	1e-06
A4GNT	-0.378483	0.021022
AAAS	0.15507	0.02262
AACS	-0.104161	0.047651
AADAC	-0.228227	0.001291
AAK1	-0.313356	0.021003
AANAT	-0.206596	0.001193
AARS	0.136763	0.044312
AASS	0.37746	0.000686
ABCA1	1.32265	0.000287
ABCA3	0.134521	0.01119
ABCA7	-0.250289	0.003801
ABCA9	0.407333	6.2e-05
ABCA12	-0.154585	0.038796
ABCB4	-0.191104	0.038707
ABCB9	-0.459092	0.024183
ABCB10	-0.251268	0.033998
ABCC1	0.165332	0.009291
ABCC3	0.331708	2e-06
ABCC4	0.351478	0.000432
ABCD1	0.142359	0.001628
ABCG2	0.454558	8.8e-05
ABCG4	-0.364811	0.000358
ABCG8	-0.186012	0.021172
ABHD3	-0.175886	0.034216
ABHD4	0.504313	0
ABHD5	0.248382	0.013956
ABHD8	-0.423244	2.9e-05
ABHD10	0.206949	0.002956
ABHD11	0.093926	0.002522
ABI1	0.193576	0.031576
ABI3	0.499329	0
ABL1	-0.338055	0.002554
ABLIM1	-0.150428	0.001043
ABLIM3	-0.16776	0.035479
ABT1	-0.095355	0.008509
ABTB1	-0.179666	0.001784
ACAA2	0.227911	0.001039
ACAD11	0.16206	0.016028
ACADM	0.303594	4.8e-05
ACADVL	0.281122	0.000106
ACAN	-0.544015	5e-06
ACAT1	-0.177499	0.013674
ACCN1	-0.144692	0.019379
ACCN2	-0.731752	5e-06
ACCN4	-0.330975	0.000203
ACCN5	-0.108092	0.042245
ACHE	-0.615252	5.8e-05
ACN9	-0.411023	0.001293
ACO1	0.150353	0.01398
ACO2	-0.237358	0.001511
ACOT1	0.539203	2.5e-05
ACOT2	0.496433	4e-06
ACOT7	-0.306858	0.000211
ACOT8	-0.36607	0.000327
ACOX1	0.353361	0.000148
ACOXL	-0.349141	0.005634
ACP2	0.121962	5.5e-05
ACSBG1	0.541209	0.00207
ACSL6	-0.25743	2.7e-05
ACSS2	-0.488509	2e-06
ACTG1	0.056759	0.011766
ACTL6B	-0.420847	4e-05
ACTL7A	-0.25913	0.00324
ACTN4	0.267957	5.3e-05
ACTR3	0.127703	0.029546
ACTR3B	-0.378468	2e-06
ACVR1	0.262739	0.008219
ACVR1B	-0.13649	0.010586
ACY1	-0.26477	0.039401
ACY3	0.299152	0.002203
ACYP1	-0.202393	0.015239
ACYP2	-0.134254	0.007739
ADA	0.289855	0.013083
ADAM7	-0.238816	0.035964
ADAM8	0.138398	0.048315
ADAM9	0.649554	0.000249
ADAM15	0.303208	0.02003
ADAM18	-0.36786	0.000913
ADAM19	-0.446766	0.001077
ADAM22	-0.246023	7.9e-05
ADAM23	-0.542029	7e-06
ADAM28	-0.141826	0.034992
ADAMDEC1	-0.249159	0.048097
ADAMTS1	1.00394	0.046494
ADAMTS3	-0.321539	0.00029
ADAMTS4	0.631744	0.00543
ADAMTS5	0.637879	0.001933
ADAMTS7	-0.274864	0.002151
ADAMTS8	-0.327235	0.000448
ADAMTS9	0.59105	0.045857
ADAMTSL2	0.260002	0.006255
ADAMTSL4	0.393342	0.000568
ADARB1	-0.282983	0.015828
ADCK1	-0.121004	0.03554
ADCK4	0.205694	0.000602
ADCY1	-0.304628	5.6e-05
ADCY2	-0.243968	0.000136
ADCY5	-0.240305	9.3e-05
ADCY6	0.222645	0.005342
ADCY7	0.677459	5.1e-05
ADCY8	-0.156342	0.002968
ADCY9	-0.335288	0.013078
ADCYAP1	0.297993	0.041219
ADD3	0.914151	6.4e-05
ADFP	0.962814	3.1e-05
ADH5	0.254632	5.8e-05
ADHFE1	0.145497	0.027932
ADNP2	-0.29349	0.006915
ADORA2B	0.552623	0.00076
ADORA3	-0.492489	1e-05
ADRA2A	0.387766	0.009103
ADRA2C	-0.459672	0.000281
ADRB1	0.36818	4.1e-05
ADRB3	-0.20246	0.032723
ADRBK2	-0.297352	9e-05
ADSSL1	0.372707	5.5e-05
AEBP1	0.662707	0.000395
AES	-0.258481	0.01872
AFAP1	-0.273792	0.016228
AFAP1L2	0.818455	0.00089
AFF2	-0.316641	6.2e-05
AFF3	-0.369442	2e-06
AFF4	-0.218103	2e-05
AFM	-0.397364	0.034857
AGA	0.387916	0.00306
AGMAT	-0.383544	0.00239
AGPAT3	0.306588	8e-06
AGPAT4	-0.164274	0.005051
AGPAT7	-0.402689	7.7e-05
AGR2	-0.272776	0.00063
AGT	0.701521	0.022038
AGXT	-0.217713	0.017312
AGXT2L2	-0.247933	0.034876
AHCY	0.282577	0.001435
AHNAK	0.718373	0.000182
AHNAK2	-0.308911	0.002735
AHR	0.351579	0.000127
AHSA2	-0.203901	0.006711
AICDA	-0.215746	0.007946
AIF1	1.37608	1.2e-05
AIFM3	-0.524933	2e-06
AIP	-0.22213	0.000156
AK1	-0.119795	0.018997
AK2	0.388925	1e-06
AK5	-0.316713	0.00038
AK7	-0.255135	0.00123
AKAP6	-0.386142	0
AKAP11	-0.139723	0.001995
AKNA	0.1423	0.04613
AKT3	-0.451677	6.6e-05
ALAS1	0.336166	0.006852
ALDH1A1	0.613182	0.001974
ALDH1A3	0.580148	0.01396
ALDH1L1	0.84445	0.000209
ALDH1L2	0.700658	0.003332
ALDH3A2	0.098469	0.015269
ALDH3B2	-0.149419	0.002773
ALDH4A1	0.106229	0.045385
ALDH5A1	-0.334325	3.6e-05
ALDH6A1	0.244044	0.044127
ALDH7A1	0.290425	0.033537
ALDOC	-0.132261	0.006181
ALG2	-0.329475	0.021189
ALG6	-0.371003	0.002411
ALG10B	0.321391	0.00281
ALG14	-0.254923	0.037937
ALKBH2	0.235945	0.035789
ALKBH6	-0.186805	0.001257
ALKBH7	-0.226133	0.004647
ALMS1	-0.429928	0.000278
ALOX5AP	0.698033	2.1e-05
ALPI	-0.215474	0.029105
ALPK1	-0.239627	0.019579
ALPK3	-0.304649	0.001554
ALS2CL	0.624103	1e-06
ALS2CR4	0.301865	0.015669
AMAC1	-0.268196	0.002073
AMDHD2	0.405898	0.000735
AMFR	0.216793	0.024539
AMIGO1	-0.178067	0.024142
AMOT	0.318501	0.002713
AMOTL1	0.620155	5.3e-05
AMPD1	-0.263001	0.034819
AMPD2	-0.240816	0.000251
AMPD3	0.835889	3e-06
AMPH	-0.393275	9e-06
ANAPC7	0.106295	0.047404
ANAPC11	-0.225983	0.001708
ANAPC13	-0.139538	0.029586
ANGEL1	-0.280595	0.010483
ANGPT1	-0.218355	0.040437
ANGPTL4	1.37928	0
ANK3	-0.343162	0.002133
ANKHD1	0.279991	0.028062
ANKMY2	-0.276208	0.000195
ANKRD2	-0.28202	0.003337
ANKRD6	-0.300163	0.001153
ANKRD9	-0.16172	0.004134
ANKRD10	0.2278	0.012575
ANKRD11	-0.292347	0.016555
ANKRD13A	0.658655	0.002792
ANKRD13D	-0.316326	0.001818
ANKRD15	0.672249	0.009338
ANKRD24	-0.367003	0.000205
ANKRD25	0.555155	5.2e-05
ANKRD26	-0.240278	0.004749
ANKRD28	0.426052	0.003778
ANKRD29	-0.450435	0.000105
ANKRD35	-0.487197	0.000444
ANKRD38	-0.288224	0.000135
ANKRD42	-0.18959	0.039242
ANKRD44	0.42065	0.001756
ANKRD47	0.281469	0.004883
ANKRD52	-0.213659	0.002699
ANKRD54	0.346216	0.018778
ANKRD56	-0.343854	0.002241
ANKRD57	0.442939	0.000878
ANKS4B	-0.289283	0.004763
ANP32B	0.276266	0.000125
ANP32E	0.582675	0.000485
ANPEP	0.525061	0.000698
ANTXR1	0.454288	0.000152
ANTXR2	0.559262	0.000119
ANXA1	0.617921	9.3e-05
ANXA2	0.629159	0.000171
ANXA3	1.43036	0.000375
ANXA4	0.8736	0.004559
ANXA5	0.497755	3e-06
ANXA6	-0.273607	0.039713
ANXA7	0.372825	0.000691
ANXA11	0.146187	0.032802
AOC3	-0.226945	0.007841
AOF2	0.18721	0.008794
AOX1	0.307361	0.005223
AP1B1	-0.144244	0.002865
AP1M2	-0.295779	0.004247
AP1S1	-0.13449	0.043481
AP1S2	-0.366131	0.000269
AP2A2	0.331316	0.014566
AP3B2	-0.356973	4.5e-05
AP3S2	-0.224226	0.023151
AP4B1	0.205552	0.006645
AP4S1	-0.117141	0.044224
APAF1	0.264424	0.001748
APBA1	-0.319779	0.00027
APBA2BP	-0.599929	8.4e-05
APBA3	0.244108	0.017385
APBB1	-0.264641	0.003084
APBB3	-0.171201	0.001845
APC2	-0.577899	1e-05
APCDD1	0.350866	3.1e-05
APEH	-0.141621	0.017688
APIP	0.081795	0.035973
APLN	-0.787027	9.1e-05
APLP1	-0.139176	0.00044
APOBEC1	0.349645	0.000539
APOBEC4	-0.327777	0.010156
APOC1	1.02259	0.003931
APOC4	0.194566	0.021552
APOD	0.650686	0
APOE	0.657863	4e-06
APOL2	-0.531592	0.000232
APPBP1	-0.089758	0.005492
APRT	0.336133	0.00082
AQP4	0.624301	0
AR	-0.249788	0.001872
ARC	-0.513029	0.000118
ARF4	0.234934	0.006107
ARFGAP3	0.364277	0.000467
ARFIP1	0.20476	0.002979
ARHGAP11A	0.299395	0.002271
ARHGAP18	0.181858	0.020121
ARHGAP20	-0.1137	0.033615
ARHGAP22	0.286148	0.000289
ARHGAP24	-0.146819	0.010898
ARHGAP25	0.509318	0.000575
ARHGDIB	0.71738	1e-06
ARHGDIG	-0.554033	0.000469
ARHGEF2	0.624754	0.001073
ARHGEF4	-0.36683	1.7e-05
ARHGEF6	-0.141302	0.000417
ARHGEF7	-0.277316	0.000313
ARHGEF12	0.146328	0.006824
ARHGEF15	-0.288897	0.00602
ARHGEF19	0.498652	0.000317
ARID5A	0.65891	0.03593
ARL2	-0.393057	0.007305
ARL3	-0.180154	0.009379
ARL4A	0.269023	0.014103
ARL5B	-0.218283	0.011955
ARL6IP6	0.366685	0.007775
ARL14	-0.34008	0.003205
ARMC4	-0.117675	0.049663
ARMC6	-0.119804	0.007605
ARMC8	-0.313494	0.014624
ARMCX1	-0.32374	9.8e-05
ARMCX2	-0.298078	0.000958
ARMCX3	-0.244778	0.00141
ARMCX4	-0.24019	0.00586
ARMCX6	-0.139119	0.026758
ARMET	0.344715	0.000601
ARPC1A	0.294305	0.005501
ARPC1B	1.29406	0
ARPC2	0.301366	4.5e-05
ARPC4	0.280361	0.046691
ARR3	0.189494	0.047037
ARRDC1	-0.235819	0.016466
ARSA	0.23434	0.000105
ARSB	0.49935	0.001385
ART4	-0.277425	0.002958
ART5	-0.274889	0.015678
ARVCF	0.255535	6.5e-05
ARX	-0.126131	0.023454
AS3MT	0.167901	0.02859
ASAH1	0.448518	9.7e-05
ASAH2	-0.570642	2e-05
ASAH3L	0.375224	0.031359
ASAHL	0.406448	4.2e-05
ASCC2	0.087789	0.027832
ASF1A	0.157063	0.00625
ASH2L	0.199074	0.035572
ASNS	-0.233472	0.000646
ASNSD1	0.33369	0.000409
ASPH	-0.474908	0.000104
ASPHD1	-0.336134	0.000418
ASPHD2	-0.175639	0.001976
ASS1	0.195366	0.037732
ASXL1	-0.190314	0.034122
ASXL3	-0.188792	0.008538
ATAD3A	0.166269	0.005916
ATAD4	-0.173162	0.00524
ATCAY	-0.342068	0.017049
ATF1	0.518363	0.000252
ATF3	1.67133	3.1e-05
ATF4	-0.155147	0.048538
ATF5	0.63555	0.00095
ATG2A	-0.133041	0.009593
ATG4A	-0.298654	0.005957
ATG4B	-0.27487	5.9e-05
ATG9A	-0.24169	0.022733
ATG9B	-0.26176	0.001045
ATG10	-0.136256	0.038709
ATHL1	0.329578	0.000149
ATOH1	-0.235674	0.039106
ATOH7	-0.329738	0.006447
ATP1A3	-0.43775	0.004533
ATP1A4	-0.190934	0.000706
ATP1B2	0.171937	3.9e-05
ATP1B3	0.280627	0.001259
ATP2A3	-0.176439	0.022415
ATP2C2	-0.290766	0.021274
ATP5B	-0.170757	0.007986
ATP5D	-0.155611	0.027333
ATP5G1	-0.250637	0.00108
ATP5G3	-0.187368	5.6e-05
ATP5H	-0.259962	5.7e-05
ATP5J	-0.183962	0.000435
ATP5J2	-0.262594	4.5e-05
ATP5L	-0.192362	0.000628
ATP5O	-0.21881	0.001052
ATP5S	-0.231886	0.000878
ATP6V1B2	-0.237351	0.004117
ATP6V1C1	-0.164537	0.000303
ATP6V1D	-0.29813	9e-06
ATP6V1G1	0.123264	0.036683
ATP6V1G2	-0.369624	0.000873
ATP6V0A2	0.724126	3.2e-05
ATP6V0C	-0.098047	0.004804
ATP6V0E2	-0.132538	0.038189
ATP7A	0.438645	0.037264
ATP7B	-0.164021	0.046951
ATP8A2	-0.278372	0.007001
ATP8B1	0.477698	0.020079
ATP8B2	0.281227	0.00216
ATP8B3	-0.217392	0.005788
ATP8B4	-0.352497	0.02187
ATP9A	-0.301772	0.00032
ATP11A	0.260668	0.000109
ATP13A3	0.474375	4.6e-05
ATP13A4	0.254846	5.1e-05
ATPAF1	-0.336729	0.011784
ATPIF1	-0.323124	4.9e-05
ATRNL1	-0.307743	0.002127
ATXN7L2	-0.148403	0.009235
ATXN7L3	-0.298683	0.000408
AUP1	0.127324	0.021985
AURKC	-0.316594	0.001428
AVPI1	0.200634	0.002457
AXIN1	0.234299	0.011153
AXIN2	-0.306402	0.038376
AXL	1.10884	5.6e-05
AXUD1	0.544535	0.014598
AYTL2	0.586073	7.3e-05
AZGP1	-0.230247	0.006919
B2M	0.996567	0
B3GAT1	-0.191222	0.000776
B3GAT2	-0.445034	0.000743
B3GNT2	0.186985	0.006455
B4GALNT4	-0.269714	3.3e-05
B4GALT1	0.843394	1.1e-05
B4GALT6	-0.211236	0.019304
BAALC	-0.266706	0.012702
BACH2	0.171905	0.017259
BAG1	-0.100444	0.008329
BAG2	-0.163788	0.023457
BAG3	0.213053	0.01299
BAHCC1	-0.224137	0.001295
BAI1	-0.405814	1.9e-05
BAI2	-0.287705	0.004986
BAI3	-0.14809	0.014007
BAIAP3	-0.194286	0.005037
BAMBI	0.365096	0.001207
BANK1	-0.312975	0.026333
BAP1	-0.200037	0.000735
BAX	0.423542	0.000333
BBC3	0.261632	0.015878
BBS4	-0.202106	2.9e-05
BCAN	-0.514624	3e-06
BCAR3	0.187233	0.006856
BCAS1	-0.170808	0.000271
BCAS3	-0.312054	0.004636
BCAT1	-0.328795	0.002842
BCCIP	0.088573	0.010931
BCHE	-0.206554	0.043587
BCKDHA	0.332404	0.005125
BCKDHB	-0.356043	0.00139
BCL2	0.586447	4.2e-05
BCL2L12	-0.321081	0.002468
BCL2L13	0.24881	0.012299
BCL3	1.70875	5e-06
BCL6	0.402883	0.000132
BCL7A	-0.419707	0.003941
BCL10	0.400694	0.019496
BCL11A	-0.222972	0.034969
BCL11B	-0.23112	0.007388
BDH1	0.196582	0.039048
BDKRB1	-0.16139	0.028394
BET1L	0.152379	0.038205
BEX1	-0.177328	0.041897
BEX2	-0.263492	0.000619
BGN	0.203585	0.045038
BHLHB2	0.466202	1e-06
BHLHB5	-0.173716	0.040362
BHLHB8	-0.16402	0.047089
BHLHB9	-0.132375	0.001001
BICC1	0.49577	0.000355
BIK	0.235061	0.044057
BIN3	0.136195	0.018815
BIRC2	0.299762	0.006241
BIRC3	0.639887	0.004027
BIRC5	0.669437	0.000306
BIVM	-0.118561	0.04053
BLK	-0.211862	0.007639
BLNK	0.811094	1.4e-05
BLOC1S1	0.146222	0.011688
BLOC1S3	-0.166892	0.010715
BLVRA	-0.157597	0.000504
BLVRB	0.259009	0.044608
BMF	0.165332	0.032805
BMP1	0.272121	0.014533
BMP2	-0.220272	0.016916
BMP2K	0.610994	0.000368
BMP6	0.507238	0.006163
BMP8A	-0.29119	0.005975
BMPER	-0.408464	1e-06
BMPR2	-0.086383	0.03277
BMS1	0.304736	0.000231
BNIP3	-0.226591	0.010436
BOLA2	-0.13211	0.026414
BPGM	0.201795	0.034804
BRD2	0.208101	0.046687
BRD3	0.309199	0.022284
BRD4	0.83269	0.004674
BRD7	0.164396	0.002486
BRF2	-0.098997	0.040103
BRI3	0.274355	0.000664
BRI3BP	-0.308281	0.003237
BRMS1L	-0.26862	1.4e-05
BRP44	-0.258296	1.6e-05
BRPF1	0.110798	0.048771
BRS3	-0.179518	0.003184
BRSK2	-0.369654	8e-06
BRUNOL4	-0.224543	0.003045
BRWD2	-0.08407	0.032695
BSCL2	-0.156664	0.029244
BSN	-0.281008	0.002352
BTAF1	0.19641	0.013064
BTBD2	-0.227417	0.015726
BTBD3	-0.222289	0.004305
BTBD10	-0.145324	0.002924
BTBD11	-0.209529	0.003103
BTF3L4	0.342037	0.000112
BTG1	0.59288	0.000998
BTG2	0.600022	0.034868
BTG3	0.551254	0.0014
BTG4	-0.23893	0.03947
BTLA	-0.235701	0.009161
BUD31	0.103744	0.03332
BXDC1	-0.51122	0.000127
BZRAP1	-0.324426	1.3e-05
C1QA	1.46103	0
C1QB	1.65264	0
C1QC	1.63974	0
C1QL3	0.228048	0.019237
C1QTNF4	-0.415071	0.009642
C1QTNF5	0.643722	0.000121
C1QTNF9	-0.304437	0.000489
C1R	1.06974	0.000159
C1S	0.657278	9.6e-05
C3	1.42911	2e-05
C3AR1	1.52548	1.3e-05
C4B	0.985699	1e-06
C6	0.310836	0.009746
C8G	0.134232	0.032394
CABC1	-0.172293	0.010931
CABLES1	-0.310308	1.5e-05
CABLES2	-0.468742	0.000363
CABP1	-0.469952	0.000232
CACNA1A	-0.220426	0.017407
CACNA1B	-0.279737	0.000606
CACNA1C	-0.162602	0.001158
CACNA1G	-0.266416	4.2e-05
CACNA2D2	-0.339634	0.001625
CACNA2D3	-0.486367	6e-06
CACNB4	-0.300819	0.000234
CACNG1	-0.181878	0.031477
CACNG2	-0.607517	1.2e-05
CACNG3	-0.31855	0.008103
CACNG7	-0.411137	0.015115
CACNG8	-0.187145	0.010961
CACYBP	-0.159497	0.006559
CADM1	0.186375	0.038578
CADM3	-0.49844	0.000795
CADPS	-0.3948	1.5e-05
CADPS2	-0.242411	0.02408
CALB1	-0.242468	0.012757
CALB2	-0.574736	2.2e-05
CALCOCO1	0.135736	3.8e-05
CALCR	-0.40055	0.002073
CALCRL	0.464032	0.005409
CALM1	-0.280577	0.001807
CALM3	-0.380738	0.001273
CALN1	-0.674427	9.2e-05
CAMK1	0.39075	0.000216
CAMK1G	-0.372433	0.00014
CAMK2B	-0.341063	4.4e-05
CAMK2G	-0.292315	4e-06
CAMK2N2	-0.371023	0.0002
CAMK4	-0.390068	3e-06
CAMKK1	-0.447263	9e-06
CAMKV	-0.193075	0.019613
CAMSAP1	-0.112839	0.032738
CAMSAP1L1	-0.37544	0.002283
CAMTA1	-0.300678	0.001961
CAMTA2	-0.401195	0.000219
CAND1	-0.297224	0.00264
CAP2	-0.280293	0.001468
CAPG	1.40579	1e-06
CAPN2	0.537358	6.4e-05
CAPN3	0.243666	0.011391
CAPN5	0.226905	0.006069
CAPNS1	0.283683	5e-06
CAPZA2	0.288988	0.013777
CARD10	-0.350738	5.9e-05
CARS2	-0.254328	0.023448
CASK	0.21507	0.008792
CASP1	0.502756	0.000664
CASP2	0.0874	0.044282
CASP6	0.378088	0.001129
CASP7	0.42651	0.005953
CASP8	0.266247	0.000443
CASP8AP2	0.182435	0.032093
CASP12	1.18704	0.000109
CASZ1	-0.205519	0.04166
CAV1	0.22528	0.004948
CAV2	0.753458	1e-06
CBFB	0.245456	0.004839
CBLN1	-0.375706	0.000783
CBLN2	-0.30244	0.000683
CBLN4	-0.385778	1.3e-05
CBR1	-0.303847	5e-06
CBR3	0.238669	0.010601
CBR4	0.250711	2.5e-05
CBX2	-0.261183	0.007153
CBX6	-0.379073	9.9e-05
CCBP2	-0.354945	0.001996
CCDC3	0.469258	0.004599
CCDC11	-0.200664	0.022966
CCDC12	0.1754	0.046572
CCDC21	-0.150313	0.019228
CCDC23	0.210473	0.000213
CCDC28A	-0.598343	1.7e-05
CCDC28B	-0.154287	0.043206
CCDC32	-0.197762	0.000187
CCDC47	0.281619	0.000231
CCDC57	-0.303688	0.005466
CCDC59	0.419039	0.00584
CCDC64	-0.139912	0.024412
CCDC65	-0.166404	0.015227
CCDC72	-0.130038	0.038097
CCDC80	0.546917	5.5e-05
CCDC85B	-0.22947	0.016922
CCDC86	0.542396	0.00302
CCDC87	-0.397029	0.038094
CCDC88C	-0.328727	0.020362
CCDC90A	0.431474	0.000466
CCDC90B	0.204914	0.017864
CCDC92	-0.378215	0.000232
CCDC96	0.376585	0.022581
CCDC100	-0.099663	0.018294
CCDC103	-0.19924	0.020042
CCDC106	-0.14968	0.005702
CCDC115	0.18049	0.006069
CCDC120	-0.218746	0.00151
CCDC124	-0.173693	0.012123
CCDC126	-0.210695	0.040876
CCDC127	-0.302579	0.00266
CCDC128	-0.078931	0.001145
CCDC131	0.255382	0.000125
CCDC136	-0.259709	9.8e-05
CCHCR1	0.383155	0.001731
CCK	-0.351197	3e-06
CCKBR	-0.30742	0.013792
CCL3	1.62512	0.00017
CCL4	0.516922	0.001521
CCL7	0.398362	0.000929
CCL8	-0.196696	0.013086
CCL20	-0.415831	0.006259
CCL22	-0.2648	0.010516
CCL24	-0.217505	0.009226
CCL27	-0.319331	0.000151
CCNA2	0.446723	0.011719
CCND1	1.12835	0
CCND2	0.620243	0.005754
CCNE1	-0.352503	0.000537
CCNG1	0.733438	0.003579
CCNL1	-0.201633	0.040749
CCNY	-0.547222	0.000606
CCNYL1	0.106294	0.006598
CCR4	-0.186104	0.039553
CCRL2	0.180515	0.012764
CCRN4L	0.228054	0.040504
CCS	0.224437	0.003711
CD2	-0.358055	0.002584
CD3E	-0.280667	0.00172
CD3G	0.092059	0.046587
CD6	-0.131939	0.030642
CD8A	-0.193223	0.021708
CD9	0.982218	0
CD14	1.32442	0.003868
CD33	-0.124463	0.031633
CD34	1.31539	0
CD44	0.414553	0.000634
CD46	-0.431529	0.031176
CD47	-0.224902	0.036961
CD48	1.26727	2e-06
CD52	1.66513	9e-06
CD53	1.43456	6e-06
CD68	1.74682	2e-06
CD79A	-0.263798	0.025166
CD81	0.182329	0.000438
CD82	0.169766	0.026888
CD84	0.977347	2.7e-05
CD86	0.291679	0.034161
CD97	0.549156	2.6e-05
CD99	0.537787	0.00458
CD109	1.27622	0.040799
CD151	0.781482	1e-06
CD160	-0.313905	0.038211
CD164	-0.161983	0.022398
CD226	-0.218701	0.049755
CD274	0.328639	0.015476
CD300LB	0.37964	0.009182
CD302	0.613223	1.3e-05
CDADC1	-0.171527	0.034199
CDAN1	0.159608	0.002011
CDC2L6	0.174784	0.01799
CDC20	0.731715	0.000367
CDC27	-0.288677	0.00216
CDC42	-0.262293	0.000181
CDC42BPG	0.40703	0.000633
CDC42EP1	0.118412	0.024213
CDC42EP4	0.239449	0.000232
CDC42SE1	0.558241	3e-06
CDC123	-0.162711	0.000615
CDCA4	0.363872	0.010864
CDH2	0.2462	0.000571
CDH4	-0.241229	0.003205
CDH6	-0.183273	0.006015
CDH7	-0.446881	0.000387
CDH8	-0.283233	0.001106
CDH9	-0.282567	0.004502
CDH13	0.290605	0.03327
CDH15	-0.259784	0.000901
CDH22	-0.422253	3.5e-05
CDH26	-0.322361	0.021713
CDK2AP1	-0.166477	0.013196
CDK3	-0.189558	0.009088
CDK4	0.473933	1.4e-05
CDK5	-0.249617	0.002039
CDK5R1	-0.250815	0.002024
CDK5RAP3	0.476903	3e-05
CDK6	0.378906	0.000488
CDK7	0.275306	0.030543
CDKL4	-0.307282	0.035451
CDKN1A	1.13513	0.033555
CDKN1C	-0.217444	0.019293
CDO1	0.404774	0.009823
CDON	-0.235721	0.034776
CDR2	-0.394086	1.1e-05
CDS1	-0.474907	6e-06
CDSN	0.253812	0.040011
CDT1	0.492996	8.9e-05
CDX4	-0.221316	0.014674
CDYL	0.466021	6.2e-05
CEBPA	1.17596	0.000509
CEBPB	1.1434	9.1e-05
CEBPD	1.70396	7.7e-05
CEBPG	0.438151	6.2e-05
CECR6	-0.158881	0.037181
CELSR2	-0.13717	0.031015
CELSR3	-0.172063	0.037758
CEND1	-0.459593	0.008156
CENPA	0.430105	0.00197
CENPB	0.245997	0.010443
CENPO	-0.368006	0.002961
CENPP	0.25382	0.020695
CENPT	0.181749	0.010806
CENTA1	-0.38679	0.000212
CENTD2	0.32368	0.000568
CENTD3	0.53443	4e-06
CENTG1	-0.240855	0.000314
CENTG3	-0.304961	0.015096
CEP27	-0.179829	0.014796
CEP63	-0.323586	0.001001
CEP164	-0.214714	0.009506
CEP290	-0.323326	0.021051
CEP350	-0.358937	0.014758
CERK	0.229676	0.013673
CES7	-0.198599	0.015189
CETN2	0.377608	0.00404
CETN3	0.19412	0.000708
CFB	-0.224496	0.044014
CFC1	-0.240067	0.000709
CFH	0.645157	0.000115
CGGBP1	0.299054	0.000937
CGN	-0.333369	0.01527
CGNL1	-0.32077	0.00398
CH25H	1.37118	4e-06
CHAT	-0.305806	0.018389
CHCHD6	-0.306487	0.002273
CHD1L	0.211266	0.000597
CHD3	-0.229519	0.000556
CHD5	-0.291567	0.002219
CHD8	-0.291948	0.039068
CHD9	-0.216302	0.027806
CHGA	-0.597784	3e-06
CHGB	-0.242499	5.3e-05
CHI3L1	0.803377	0.000108
CHKB	0.226335	0.038529
CHL1	1.29754	3.2e-05
CHML	-0.316249	0.025171
CHMP1B	0.373542	0.004634
CHMP2A	0.153702	0.003022
CHODL	-1.34958	0
CHORDC1	-0.279915	0.004882
CHRAC1	0.270035	0.002772
CHRNA4	-0.485886	0.000542
CHRNA7	-0.109776	0.043745
CHRNB4	-0.200325	0.003578
CHRND	-0.28001	4.8e-05
CHST2	0.623364	0.009635
CHST4	-0.151757	0.017473
CHST5	-0.325719	0.043445
CHST8	-0.209478	0.011557
CHST10	-0.20473	0.030795
CHST11	0.388934	9.3e-05
CHST12	-0.307789	0.001507
CHSY1	0.46453	9.3e-05
CHUK	0.377978	0.006049
CIAO1	-0.142303	0.012198
CIB1	0.304453	1.2e-05
CIB2	-0.477693	6.9e-05
CIB3	-0.354203	0.001005
CIC	0.215693	0.007196
CIDEB	-0.236651	0.03638
CILP	-0.162433	0.008992
CILP2	-0.217221	0.003151
CISH	-0.210305	0.005315
CIT	-0.537948	7.4e-05
CITED1	-0.241282	0.039115
CITED2	0.615082	0.013087
CKAP2	0.915293	0.000262
CKAP4	0.235469	0.00458
CKS2	0.281821	0.004289
CLASP1	-0.364719	0.000963
CLCC1	0.300388	0.002641
CLCN2	0.290257	0.032065
CLCN5	-0.253882	0.00076
CLDN1	0.427662	0.004357
CLDN9	-0.114051	0.024126
CLDN10	-0.421344	0.001598
CLDN11	0.390521	0.000114
CLDN16	-0.349374	0.018193
CLEC2L	-0.406013	0.003564
CLEC4F	-0.228244	0.014077
CLEC7A	1.72403	4.6e-05
CLIC1	0.926121	6e-06
CLK1	0.329386	0.007452
CLK2	0.150071	0.000118
CLMN	-0.130514	0.007604
CLN3	0.471663	2.4e-05
CLN5	0.362086	0.000345
CLN8	0.45831	0.014503
CLPB	0.264954	0.001276
CLPS	-0.34301	0.008201
CLPTM1	-0.143189	0.010452
CLPTM1L	0.192946	0.006885
CLPX	0.196396	0.035859
CLRN1	-0.193339	0.037116
CLRN3	-0.316936	0.047802
CLSTN1	-0.296936	0.001385
CLSTN2	-0.359828	3e-06
CLSTN3	-0.485929	0.000105
CLTB	-0.136291	0.003413
CLTC	0.162397	0.011283
CLU	0.615968	2e-06
CMAH	-0.149757	0.022076
CMAS	-0.301326	3.2e-05
CMBL	0.283603	1e-06
CMPK	-0.197776	0.017028
CMTM3	1.03744	0
CMTM6	0.570515	0.001347
CMTM7	0.246747	0.005958
CNDP2	0.387459	0.000177
CNFN	-0.316065	0.046444
CNGA2	0.322388	0.025371
CNGB3	-0.248834	0.023291
CNIH2	-0.173651	0.010664
CNIH4	0.468954	5e-06
CNKSR1	-0.210113	0.013116
CNKSR3	0.537432	0.001289
CNN2	0.216005	0.006348
CNN3	1.04122	2e-06
CNNM1	-0.452526	0.030533
CNNM2	-0.21695	0.010427
CNO	0.196876	0.000579
CNOT1	-0.359177	0.01072
CNOT6	0.324402	0.000208
CNOT8	0.308011	0.037647
CNOT10	-0.146382	0.044991
CNR1	-0.393629	8.1e-05
CNR2	0.142053	0.003464
CNTD1	-0.07721	0.021864
CNTN4	-0.480996	1.3e-05
CNTN6	-0.311671	0.00239
CNTNAP1	-0.308911	0.023495
CNTNAP2	-0.404105	0
CNTNAP4	-0.395818	1e-06
CNTROB	-0.187571	0.003943
COASY	0.147761	0.019648
COBL	-0.174437	0.025165
COBLL1	0.388134	0.00045
COG3	0.193992	0.023168
COG5	-0.176967	0.008081
COIL	-0.182593	0.006631
COL1A1	0.756586	0.000261
COL1A2	0.651205	1e-06
COL2A1	-0.223509	0.021788
COL3A1	0.402072	0.047424
COL4A1	0.28786	0.018785
COL4A2	0.212938	0.041616
COL4A5	0.795489	2.7e-05
COL4A6	-0.276931	0.003416
COL5A1	0.691848	2e-06
COL5A2	0.949225	2e-06
COL5A3	0.92919	3.4e-05
COL6A1	0.222402	0.01042
COL9A1	-0.164196	0.01328
COL9A2	0.397085	0.004146
COL9A3	0.784834	0.009855
COL11A1	0.850607	0.000114
COL11A2	-0.138905	0.015762
COL15A1	0.497048	0.002715
COL16A1	0.76917	0.000575
COL18A1	0.637594	4e-06
COL19A1	-0.303934	0.009219
COLEC12	0.656981	0.000497
COMMD6	0.270173	0.001301
COMMD7	0.212653	0.000515
COMMD8	0.210003	0.033336
COMMD9	0.131288	0.003831
COMMD10	0.111472	0.039655
COMT	0.478348	0.013416
COPA	0.397583	0.008681
COPB1	0.155711	0.02313
COPB2	0.204537	0.023334
COPG	-0.346894	8.4e-05
COPZ1	0.11378	0.01103
COPZ2	0.321645	0.000459
COQ6	-0.15582	0.014593
COQ10B	0.270395	0.004657
CORIN	-0.305994	0.028016
CORO1A	0.482645	4.2e-05
CORO1B	0.416893	4e-06
CORO2A	-0.280227	0.007145
CORO2B	-0.197996	0.004112
CORT	-0.214282	0.038833
COTL1	0.695845	0.000799
COX4I1	-0.231453	0.000209
COX5A	-0.308723	2.5e-05
COX6A1	-0.18317	0.003393
COX6B1	-0.207359	0.001499
COX6B2	0.771298	0.008644
COX6C	-0.182379	0.000473
COX7A1	0.545953	0.000709
COX7A2	-0.276217	5.3e-05
COX8A	-0.245384	0.024405
COX10	-0.141144	0.011797
COX15	-0.146096	0.036459
CP	1.01254	0.000985
CPA3	-0.17657	0.0474
CPE	0.13478	0.012923
CPEB3	-0.330511	0.046919
CPLX1	-0.455794	4e-06
CPM	0.232844	0.004694
CPNE1	0.283289	3.9e-05
CPNE2	0.135566	0.03228
CPNE4	-0.320289	0.009005
CPNE5	-0.143881	0.007619
CPNE6	-0.458428	2.4e-05
CPNE9	-0.370326	9.7e-05
CPS1	-0.332873	0.005685
CPT1A	0.205346	0.007582
CPT2	0.360156	0.000149
CPXM1	0.434306	0.003687
CPXM2	0.781835	2e-05
CR2	-0.295472	0.000226
CRABP1	-0.286949	0.024423
CRAT	0.188809	0.004224
CRCT1	0.729042	0.000134
CREB3L1	0.402563	0.001582
CREB3L2	0.475822	1.1e-05
CREB3L3	-0.264793	0.021823
CREBL2	-0.323564	0.000317
CREG1	0.917073	2e-06
CRELD1	-0.213112	0.006318
CRH	0.915209	0.00417
CRHBP	-0.211046	0.019561
CRHR1	-0.29974	0.001441
CRIP1	0.418591	0.000284
CRIP2	0.414075	7.9e-05
CRISP2	-0.371322	0.00302
CRISPLD2	0.468426	0.002027
CRKL	-0.345896	0.022958
CRLF1	0.920045	9e-06
CRLF3	0.084283	0.003633
CRNKL1	0.417435	0.000967
CROT	0.290554	0.007556
CRP	-0.371115	0.020714
CRTAC1	-0.508317	0.000109
CRTAP	0.482214	2.7e-05
CRTC2	0.13408	0.037816
CRTC3	-0.172511	0.036752
CRX	-0.349283	0.020139
CRYAB	0.297094	0.000813
CRYBA4	-0.220133	0.008626
CRYBB2	-0.173315	0.033716
CRYGS	-0.219391	0.014574
CRYM	1.54795	0.001579
CRYZL1	-0.263054	0.000417
CSAD	0.374169	0.000147
CSDC2	-0.272673	0.000113
CSF1	0.691193	1e-06
CSF1R	0.853934	0
CSF2RB2	0.814302	0.003
CSMD2	-0.176461	0.002583
CSMD3	-0.302319	0.024674
CSN1S2A	-0.441724	0.011078
CSNK1A1	0.596695	0.000144
CSNK1G2	-0.176749	0.041888
CSPG4	0.669937	0.000152
CSRP2	0.148736	0.001715
CST3	0.337928	0.000427
CSTB	0.458652	0.000335
CSTF2	-0.149393	0.003865
CSTF2T	-0.103672	0.042504
CTDSP1	0.313695	0.000255
CTDSPL	0.413062	0.027746
CTF1	0.25235	0.002653
CTHRC1	-0.405762	0.000615
CTNNA1	0.367053	0.002441
CTNNAL1	0.509921	0.000227
CTNNBIP1	-0.271874	1e-05
CTNNBL1	0.164786	0.019417
CTNND1	0.424331	0.000721
CTNND2	0.323455	0.004898
CTNS	0.301465	0.001831
CTRB1	-0.125434	0.031962
CTRC	-0.233501	0.009199
CTSA	0.904574	5e-06
CTSB	1.04486	2.8e-05
CTSC	1.24458	1e-06
CTSD	1.09095	0
CTSH	1.42297	2e-06
CTSO	0.512542	1e-06
CTSS	1.32956	0
CTSZ	1.39118	1e-06
CTTNBP2NL	0.452013	1.6e-05
CTXN1	0.30023	0.000342
CUEDC1	0.323639	0.005325
CUGBP1	0.281793	0.000244
CUGBP2	0.395738	0.000508
CUL4A	0.22048	0.018167
CUL4B	0.344247	0.003422
CUTA	-0.18198	0.018054
CX3CL1	-0.305858	0.000394
CX3CR1	0.98816	0.000265
CXADR	0.248055	0.009202
CXCL10	0.609278	0.011149
CXCL12	0.313527	7.4e-05
CXCL14	0.612727	9.7e-05
CXCL16	0.814641	0.002664
CXCR3	-0.195347	0.041337
CXCR7	0.624409	0.00201
CXXC4	-0.281856	0.017575
CXXC5	-0.119518	0.048842
CXXC6	-0.530815	0.011602
CYB5B	0.232786	0.043822
CYB5R1	0.263853	0.00158
CYB5R2	-0.194256	0.003435
CYB5R3	0.84462	7.1e-05
CYB561	-0.247512	0.001883
CYBA	1.51082	1.3e-05
CYBB	0.904555	1.6e-05
CYC1	-0.228016	0.000601
CYCS	-0.329197	4e-06
CYFIP2	-0.309449	3.3e-05
CYGB	-0.345323	7.1e-05
CYLD	-0.277748	0.007592
CYP1A1	-0.262389	0.019203
CYP1B1	0.560158	0.000409
CYP2S1	-0.355197	0.001473
CYP4B1	-0.364167	0.001242
CYP4X1	-0.446672	1e-06
CYP7B1	0.534014	5.2e-05
CYP20A1	0.29477	0.003925
CYP46A1	-0.36234	7.1e-05
CYR61	1.63666	0.035751
CYS1	-0.389967	0.000536
DAB1	-0.222167	0.046151
DAB2	0.746323	0
DACH1	-0.328444	0.001001
DACT2	-0.474798	2.1e-05
DACT3	-0.441757	5e-06
DAGLA	-0.251342	0.000249
DAGLB	0.400223	7.3e-05
DAP	0.558948	2.5e-05
DAP3	-0.161324	0.000143
DAPK2	-0.161838	0.048184
DARS	0.341484	0.000388
DARS2	-0.145199	0.019934
DAZAP2	0.282436	0.001298
DBI	0.588286	0
DBNDD1	-0.586109	7e-06
DBT	0.472151	0.004981
[truncated: 4,024 more rows]

[truncated: 2 more sheets: SCI 24h (GSE5296), SCI 28d (GSE5296)]
